# Supplementary material for: Evolving dispersal ability causes rapid adaptive radiation
Source: Sci Rep. 2024 Jul 8;14:15734. doi: 10.1038/s41598-024-66435-w (PMC11231149; doi:10.1038/s41598-024-66435-w)
Supplement: Supplementary file 1 — Supplementary Information 1. [file 41598_2024_66435_MOESM1_ESM.xlsx]

## Sheet: Fig. 1A
Population size (per island)	interval1	interval2	interval3	interval4	interval5	interval6	interval7	interval8	interval9	interval10	interval11	interval12	interval13	interval14	interval15	interval16	interval17	interval18	interval19	interval20
50	0	4	3	1	1	2	5	1	3	2	2	6	2	3	0	2	0	1	3	3
150	0	2	3	0	2	0	1	2	2	1	0	2	2	1	1	2	2	2	2	0
300	0	1	2	3	1	1	1	1	2	3	2	1	1	2	3	4	2	0	0	1
500	1	2	0	0	2	2	0	3	1	1	0	2	2	1	2	3	1	2	1	2
1000	1	2	5	2	0	1	3	1	3	1	1	1	1	1	1	3	4	2	2	1
1500	2	0	1	2	2	1	1	1	0	2	2	2	1	3	1	1	1	4	5	0
2000	1	2	4	1	0	2	2	2	1	1	2	2	2	2	0	3	1	3	2	1
2500	2	0	2	6	2	0	1	1	2	1	1	3	3	5	2	1	1	1	2	5
3000	4	2	5	1	0	2	2	0	0	3	1	6	2	1	3	1	2	4	1	3

## Sheet: Fig. 1B
μ	interval1	interval2	interval3	interval4	interval5	interval6	interval7	interval8	interval9	interval10	interval11	interval12	interval13	interval14	interval15	interval16	interval17	interval18	interval19	interval20
1e-07	1	1	2	3	3	3	1	3	0	2	3	1	1	3	2	1	1	3	3	0
1.58489e-07	1	2	1	2	0	0	2	3	1	0	1	3	1	0	1	2	4	0	4	1
2.51189e-07	2	3	1	1	2	2	1	1	0	3	3	1	1	0	1	1	4	2	3	3
3.98107e-07	1	3	5	1	3	0	1	2	2	1	0	1	2	1	4	0	3	3	1	0
6.30957e-07	1	1	1	3	2	0	1	3	3	0	1	1	1	3	0	4	0	2	1	1
1e-06	0	0	4	1	1	0	2	4	0	0	0	0	1	0	2	3	2	1	1	3
1.58489e-06	1	0	2	2	1	3	3	1	1	1	2	3	0	4	3	1	1	1	0	1
2.51189e-06	0	1	1	5	1	1	0	1	1	0	1	2	1	4	0	2	0	4	2	0
3.98107e-06	2	1	2	2	4	1	2	2	1	1	1	0	2	3	0	1	1	3	0	0
6.30957e-06	2	0	1	2	3	1	0	2	1	1	1	1	2	1	2	0	0	2	2	2
1e-05	2	1	2	1	0	4	4	4	3	3	2	2	2	4	3	1	4	1	1	1
1.58489e-05	0	1	1	2	2	2	1	0	3	0	0	0	1	1	0	3	1	3	1	1
2.51189e-05	3	0	1	1	3	1	2	2	2	6	1	2	2	3	2	2	2	1	3	0
3.98107e-05	1	3	1	2	1	1	3	1	3	2	2	0	0	2	0	0	2	3	1	1
6.30957e-05	1	1	1	0	4	2	0	3	2	1	2	0	4	1	3	0	1	0	0	0
0.0001	3	1	1	3	1	2	5	2	1	4	0	0	3	1	1	1	0	1	0	3
0.000158489	1	2	1	0	1	0	0	2	2	1	3	2	0	4	2	1	4	3	3	1
0.000251189	0	4	1	3	0	4	1	3	0	2	1	2	0	2	0	1	0	2	0	3
0.000398107	1	3	1	1	1	1	1	3	3	1	0	2	0	1	0	0	0	1	2	0
0.000630957	3	1	2	2	5	0	2	2	0	2	3	3	2	0	1	1	3	2	1	0
0.001	1	4	1	0	5	2	0	0	3	4	1	2	5	1	1	0	2	2	3	4

## Sheet: Fig. 1C
DS	interval1	interval2	interval3	interval4	interval5	interval6	interval7	interval8	interval9	interval10	interval11	interval12	interval13	interval14	interval15	interval16	interval17	interval18	interval19	interval20
0.95	4	19	2	7	20	11	5	5	24	28	25	7	22	26	26	24	3	26	18	23
0.9	4	8	7	8	12	2	6	7	9	12	0	1	10	2	13	1	9	9	13	11
0.8	3	2	7	5	3	2	4	5	1	2	6	0	1	1	1	5	4	1	2	0
0.7	0	4	0	0	1	1	2	0	1	1	2	1	1	0	3	2	1	1	1	0
0.6	0	1	1	2	2	0	1	2	0	0	0	1	0	2	0	0	2	2	2	3
0.5	1	0	1	0	0	0	1	1	1	1	2	0	1	2	1	0	2	2	0	1
0.4	1	1	2	4	2	2	3	1	1	0	1	0	0	1	0	2	0	0	3	1
0.3	1	6	1	0	0	0	1	0	2	5	2	4	1	2	4	1	0	4	2	3
0.2	0	1	3	1	5	0	0	2	1	1	1	7	4	1	2	0	2	3	2	2
0.1	3	3	3	4	4	1	2	0	2	7	3	4	1	10	3	1	4	2	0	1
0.05	1	29	0	9	1	2	0	3	3	0	3	1	2	2	3	1	7	4	120	4
0.01	4	0	0	1	0	0	7	4	6	4	3	1	0	5	1	1	21	6	4	8

## Sheet: Fig. 2
x	y	interval1	interval2	interval3	interval4	interval5	interval6	interval7	interval8	interval9	interval10	interval11	interval12	interval13	interval14	interval15	interval16	interval17	interval18	interval19	interval20
-5	-5	37	41	41	47	52	61	40	64	39	85	35	72	64	57	53	99	37	60	42	56
-5	-4.875	31	96	63	67	70	38	33	35	51	61	31	65	105	44	73	28	65	89	47	61
-5	-4.75	73	34	33	58	63	45	82	49	58	43	48	32	93	51	52	78	64	35	37	56
-5	-4.625	61	46	49	57	56	46	33	56	60	50	79	44	44	36	41	36	40	59	30	33
-5	-4.5	31	56	74	43	38	33	81	30	60	77	55	75	46	70	30	29	34	30	48	70
-5	-4.375	42	60	63	56	42	41	39	33	53	60	44	81	61	63	71	52	38	62	52	58
-5	-4.25	32	54	45	57	26	65	99	52	77	42	42	40	61	49	63	55	33	30	44	37
-5	-4.125	120	70	33	33	37	92	38	40	26	32	30	31	86	37	47	63	34	58	53	38
-5	-4	69	69	59	58	33	100	36	55	83	53	106	135	63	38	73	54	33	42	41	45
-5	-3.875	81	48	41	46	81	35	46	47	46	80	39	32	71	34	68	43	89	46	39	55
-5	-3.75	33	71	37	32	52	39	36	36	92	49	47	41	56	33	105	30	47	40	35	32
-5	-3.625	37	40	55	44	32	35	41	45	74	43	43	41	34	36	47	96	75	51	52	44
-5	-3.5	45	38	38	33	64	100	29	67	119	46	32	45	39	27	47	40	48	75	35	50
-5	-3.375	50	25	56	31	21	23	49	54	50	39	87	39	48	52	57	32	47	57	54	38
-5	-3.25	51	29	49	68	27	39	49	42	38	77	37	41	48	27	30	35	60	34	54	50
-5	-3.125	49	39	40	63	96	37	42	52	48	76	47	39	26	66	65	49	28	23	48	27
-5	-3	43	22	37	49	51	85	80	37	35	57	42	45	73	50	38	53	40	82	42	45
-5	-2.875	42	84	41	61	73	33	48	43	30	70	54	26	60	61	61	87	70	67	31	53
-5	-2.75	25	49	112	46	51	44	56	32	42	29	38	40	57	30	25	52	30	80	50	37
-5	-2.625	39	46	58	86	33	36	41	53	36	33	103	77	66	33	37	47	28	39	28	41
-5	-2.5	33	31	32	31	31	83	67	47	27	58	22	47	32	28	42	63	46	47	35	46
-5	-2.375	47	56	34	48	27	50	49	40	28	87	33	29	35	31	45	45	50	45	57	22
-5	-2.25	89	44	38	25	63	52	41	70	50	37	77	53	65	69	37	57	33	32	28	78
-5	-2.125	37	35	38	42	63	27	31	43	64	34	35	25	57	35	78	43	37	51	23	46
-5	-2	34	82	56	49	61	116	45	29	22	28	54	34	39	44	29	39	37	55	39	35
-5	-1.875	26	45	31	53	49	45	34	38	36	29	51	92	33	63	25	29	44	71	47	26
-5	-1.75	35	64	23	38	32	44	34	67	45	36	45	43	70	32	52	27	28	30	43	32
-5	-1.625	41	67	65	68	40	30	38	25	27	50	25	32	58	32	49	23	53	21	28	32
-5	-1.5	67	44	31	31	54	50	27	65	24	49	25	25	35	106	35	34	30	52	45	77
-5	-1.375	43	38	32	40	79	50	56	38	29	40	39	85	54	31	46	27	28	33	24	32
-5	-1.25	28	43	44	28	31	30	37	68	47	35	35	29	36	64	49	41	43	25	131	43
-5	-1.125	46	23	26	31	46	70	41	48	56	31	76	45	44	40	30	48	53	33	32	39
-5	-1	51	36	56	50	31	65	25	44	25	30	49	67	44	40	27	111	39	43	24	42
-5	-0.875	42	38	70	27	27	35	29	67	31	30	31	48	24	40	37	61	45	65	48	43
-5	-0.75	37	28	33	41	38	21	40	62	31	70	29	130	36	28	31	25	36	29	42	28
-5	-0.625	49	29	26	25	25	45	21	25	46	38	64	24	35	20	37	35	42	72	44	60
-5	-0.5	38	72	53	41	53	49	31	44	23	41	39	17	29	25	28	28	37	56	44	51
-5	-0.375	61	30	38	26	23	36	26	117	31	31	54	21	26	43	49	39	56	41	53	29
-5	-0.25	46	40	29	43	26	35	40	51	29	48	37	30	49	52	35	28	44	111	47	35
-5	-0.125	43	28	43	33	35	35	55	21	33	20	19	28	26	62	55	32	66	42	39	40
-5	0	42	31	24	32	41	48	31	33	24	29	30	25	29	33	71	35	21	34	31	39
-5	0.125	48	47	31	33	48	34	32	19	41	31	34	23	21	28	42	40	31	46	79	18
-5	0.25	29	26	22	40	28	30	31	39	35	57	35	41	38	24	30	31	25	25	34	43
-5	0.375	24	40	59	32	82	33	33	40	38	48	31	68	83	34	51	32	31	30	54	29
-5	0.5	31	37	58	76	25	50	50	62	92	35	23	36	31	30	28	36	33	30	30	33
-5	0.625	59	27	29	27	33	34	67	95	34	29	31	42	28	35	34	39	43	40	34	37
-5	0.75	30	52	25	29	30	24	36	48	47	36	68	28	34	19	32	38	54	88	28	58
-5	0.875	22	28	28	31	45	31	31	67	28	37	50	42	29	41	37	108	47	40	90	78
-5	1	24	29	22	35	26	37	24	52	56	34	51	22	25	32	38	30	50	30	45	46
-5	1.125	37	34	82	36	47	38	34	28	43	73	43	29	40	26	36	29	38	39	33	28
-5	1.25	34	46	79	57	29	51	33	41	39	77	33	85	31	30	31	32	41	40	42	86
-5	1.375	57	31	38	28	37	45	68	37	33	46	40	45	44	52	32	50	113	31	39	26
-5	1.5	19	35	29	85	30	37	45	42	38	34	45	34	94	29	22	38	77	33	39	41
-5	1.625	35	62	75	32	36	34	37	34	46	39	46	69	51	28	23	38	71	48	42	23
-5	1.75	48	30	48	87	26	161	27	40	28	79	96	56	41	34	33	54	36	25	30	96
-5	1.875	39	25	50	36	53	76	40	26	33	34	104	106	47	45	31	27	30	77	27	28
-5	2	32	32	46	61	40	26	31	36	39	68	44	33	32	37	41	34	62	29	63	42
-5	2.125	37	46	35	54	45	67	81	34	32	39	33	50	47	30	72	53	26	45	31	52
-5	2.25	53	43	40	42	32	25	41	37	48	53	42	37	26	35	44	45	39	33	49	43
-5	2.375	58	59	52	59	31	28	40	33	58	41	90	39	43	41	32	33	54	27	35	24
-5	2.5	35	38	38	32	43	27	72	39	46	29	24	37	82	62	37	42	27	65	48	35
-5	2.625	105	57	40	47	24	29	79	64	45	35	45	59	51	47	32	45	81	33	34	32
-5	2.75	53	75	57	49	57	35	53	29	68	67	115	41	30	59	36	42	124	33	48	43
-5	2.875	32	31	34	30	31	50	42	48	98	167	41	92	89	64	37	71	34	58	49	48
-5	3	58	66	29	65	51	39	44	59	63	35	29	55	38	38	36	53	39	32	41	64
-5	3.125	46	66	32	49	35	31	60	76	44	48	30	37	90	28	27	43	23	26	27	44
-5	3.25	49	33	35	32	27	37	70	45	57	41	43	50	42	37	88	43	42	36	53	41
-5	3.375	46	50	31	28	27	44	32	24	52	44	62	37	36	54	38	31	57	90	53	74
-5	3.5	37	37	44	52	29	38	46	89	30	34	35	100	51	61	130	56	57	54	36	38
-5	3.625	35	57	29	39	36	34	56	75	66	52	67	57	31	81	69	35	41	43	32	37
-5	3.75	62	53	39	63	47	84	35	47	38	119	58	42	32	31	86	88	36	93	34	34
-5	3.875	43	42	33	41	56	30	87	35	48	45	39	59	59	55	86	43	38	38	55	34
-5	4	49	55	54	45	56	68	52	54	56	103	53	48	37	73	89	35	81	48	78	54
-5	4.125	25	61	46	104	50	39	33	47	48	44	59	54	130	40	38	57	35	40	49	41
-5	4.25	38	102	46	60	46	74	45	39	33	39	45	89	43	64	56	56	63	48	82	46
-5	4.375	83	41	46	47	48	42	48	79	37	31	56	38	47	59	45	47	36	52	38	23
-5	4.5	70	87	64	48	38	42	44	46	65	37	35	36	38	74	59	59	60	86	35	45
-5	4.625	35	39	37	38	34	84	60	53	36	42	40	65	71	54	41	55	65	47	57	45
-5	4.75	91	43	69	37	75	49	39	44	40	65	75	41	54	39	35	58	30	47	115	43
-5	4.875	104	55	38	46	44	59	48	78	56	48	47	47	38	62	39	56	25	46	56	28
-5	5	60	66	49	80	38	44	40	70	99	56	42	74	42	50	32	64	49	96	64	43
-4.875	-5	59	40	39	57	40	97	67	41	64	52	118	42	72	67	57	130	95	88	48	31
-4.875	-4.875	44	50	69	54	40	49	36	49	192	44	60	45	71	51	49	76	52	45	60	68
-4.875	-4.75	53	36	40	60	51	59	34	75	36	64	55	25	39	30	55	50	33	32	43	43
-4.875	-4.625	65	126	67	48	61	49	72	30	85	141	58	79	49	80	56	84	43	59	44	46
-4.875	-4.5	46	46	34	28	47	60	37	44	45	49	38	38	54	60	105	49	93	39	53	39
-4.875	-4.375	125	36	58	36	64	37	175	47	49	38	86	46	129	74	93	40	36	47	41	32
-4.875	-4.25	35	33	38	42	38	39	38	39	77	51	44	83	40	54	57	64	34	88	69	95
-4.875	-4.125	55	65	41	45	31	69	36	32	65	37	71	33	61	46	55	51	64	37	36	61
-4.875	-4	45	53	89	40	31	28	39	45	35	57	39	47	50	53	75	37	36	90	70	32
-4.875	-3.875	66	46	41	45	71	29	80	45	32	30	37	75	44	97	42	76	41	47	39	53
-4.875	-3.75	75	31	55	78	44	49	113	37	30	78	44	65	57	57	44	37	28	64	57	53
-4.875	-3.625	78	32	44	57	141	42	57	41	46	43	37	50	49	41	34	34	34	76	39	39
-4.875	-3.5	39	38	48	35	43	67	40	37	49	59	40	58	59	72	47	36	32	41	29	68
-4.875	-3.375	33	43	37	40	52	31	32	27	62	55	46	43	35	29	22	156	32	53	76	31
-4.875	-3.25	102	57	82	78	38	40	42	82	37	23	82	45	51	116	35	52	59	89	69	51
-4.875	-3.125	29	47	46	33	30	32	124	107	45	39	27	41	53	29	33	32	48	58	60	52
-4.875	-3	39	41	42	52	37	38	37	31	33	48	34	65	31	36	33	32	50	61	34	62
-4.875	-2.875	63	55	40	42	43	59	27	51	27	41	44	38	65	36	47	47	38	40	42	47
-4.875	-2.75	28	58	39	42	55	48	77	36	40	74	34	62	27	62	34	49	27	62	59	107
-4.875	-2.625	81	21	46	36	38	29	59	34	40	27	31	58	25	48	64	25	32	77	45	38
-4.875	-2.5	72	52	46	36	57	39	31	33	26	34	41	38	43	78	37	29	33	25	30	45
-4.875	-2.375	23	35	56	37	30	33	48	44	40	42	56	31	71	49	37	76	41	39	50	28
-4.875	-2.25	36	40	27	28	25	38	30	42	52	30	50	36	31	54	34	29	39	31	26	58
-4.875	-2.125	28	28	36	35	47	55	35	29	39	21	32	36	27	54	27	37	32	30	36	42
-4.875	-2	30	24	36	50	36	27	28	46	35	37	30	59	34	29	36	79	38	43	33	27
-4.875	-1.875	37	39	29	55	38	49	27	81	54	76	32	29	25	28	48	36	27	30	40	39
-4.875	-1.75	71	31	39	38	47	50	33	37	57	34	29	22	53	87	37	55	68	35	29	42
-4.875	-1.625	53	55	26	44	34	30	34	30	41	75	93	31	36	49	40	30	92	34	35	26
-4.875	-1.5	38	63	44	33	25	54	54	31	36	25	33	43	29	44	33	42	42	25	50	30
-4.875	-1.375	35	33	39	55	31	36	31	60	30	41	42	34	23	26	34	69	32	55	40	37
-4.875	-1.25	37	40	25	32	36	41	28	30	42	30	42	23	24	95	40	32	29	27	30	65
-4.875	-1.125	31	71	39	36	24	52	26	32	38	31	24	38	29	45	56	33	33	49	33	36
-4.875	-1	23	90	68	23	82	39	46	24	28	51	37	38	50	77	26	33	39	30	30	38
-4.875	-0.875	48	31	42	32	23	28	25	52	48	34	34	20	26	47	29	28	34	48	23	27
-4.875	-0.75	41	23	41	49	22	31	36	37	35	20	40	46	58	40	83	62	67	52	32	47
-4.875	-0.625	26	39	28	29	39	49	24	44	23	32	31	58	47	49	31	36	50	33	35	73
-4.875	-0.5	36	35	54	47	37	30	32	55	120	41	34	51	20	25	48	20	30	107	69	28
-4.875	-0.375	38	37	30	42	28	34	35	35	31	37	44	45	46	48	52	50	34	38	25	28
-4.875	-0.25	28	40	45	29	38	31	54	34	56	19	28	111	33	25	33	53	26	60	49	28
-4.875	-0.125	29	49	29	32	59	35	93	26	44	45	43	27	36	42	30	32	41	94	31	45
-4.875	0	32	42	115	45	91	48	39	43	74	72	54	47	38	41	26	27	42	44	36	33
-4.875	0.125	33	43	63	48	44	36	51	52	33	31	33	45	57	47	37	46	28	26	35	43
-4.875	0.25	58	22	25	55	57	50	66	35	37	31	36	68	81	63	40	26	36	32	28	17
-4.875	0.375	64	24	33	30	50	33	31	24	35	45	37	31	33	28	55	39	27	40	50	39
-4.875	0.5	42	90	51	30	30	28	43	37	33	37	32	33	38	32	35	39	43	39	29	23
-4.875	0.625	35	71	30	43	44	33	32	32	24	39	29	34	37	48	44	40	36	45	36	36
-4.875	0.75	32	38	24	36	30	45	45	26	59	21	70	42	63	43	48	50	46	40	26	39
-4.875	0.875	38	30	28	35	42	57	35	26	31	28	34	43	47	37	59	42	60	45	25	42
-4.875	1	38	48	35	26	25	20	37	27	56	32	32	67	34	37	29	38	40	30	60	28
-4.875	1.125	63	39	39	46	51	71	27	40	26	84	38	41	37	30	23	38	42	29	46	21
-4.875	1.25	19	59	41	42	37	38	23	37	46	24	50	29	28	45	48	42	32	43	33	40
-4.875	1.375	30	32	28	40	30	36	54	46	37	76	35	37	39	33	29	59	29	40	35	42
-4.875	1.5	33	36	37	38	41	67	28	32	22	28	31	38	57	38	31	28	33	65	35	24
-4.875	1.625	19	50	29	34	66	57	59	31	37	63	31	47	43	71	31	34	69	38	37	41
-4.875	1.75	26	78	46	44	52	26	44	37	22	31	23	35	45	43	39	69	22	26	44	31
-4.875	1.875	29	49	37	37	21	50	110	36	42	29	50	36	62	58	32	34	35	32	27	25
-4.875	2	80	38	79	35	26	51	27	28	43	64	84	33	27	35	47	91	45	67	67	29
-4.875	2.125	34	29	40	47	30	37	56	41	47	37	40	37	31	36	33	40	47	28	29	48
-4.875	2.25	20	29	39	35	38	51	44	38	38	47	30	33	38	43	28	61	27	34	37	39
-4.875	2.375	55	27	50	31	41	144	39	37	84	35	65	57	32	62	37	26	37	26	46	58
-4.875	2.5	57	51	50	28	46	42	29	82	39	35	37	21	51	31	33	56	38	29	42	57
-4.875	2.625	38	33	48	70	30	60	39	53	47	31	40	39	66	24	71	40	44	66	62	25
-4.875	2.75	42	26	40	34	23	65	34	37	69	107	46	56	61	50	57	42	58	37	48	60
-4.875	2.875	29	40	61	28	32	47	31	41	29	37	55	71	39	32	26	45	61	30	22	46
-4.875	3	55	42	35	30	50	51	32	67	121	37	35	33	34	39	43	25	71	58	36	39
-4.875	3.125	64	35	55	60	34	41	45	32	28	31	51	43	31	40	39	40	37	26	36	38
-4.875	3.25	39	36	44	42	38	40	38	31	75	33	27	35	36	68	89	64	59	26	46	32
-4.875	3.375	31	68	79	83	27	55	33	71	40	42	69	61	39	41	43	75	42	47	45	30
-4.875	3.5	56	39	33	41	51	58	37	51	43	47	29	65	86	58	46	41	70	36	96	60
-4.875	3.625	39	48	42	32	67	33	50	29	61	43	69	47	44	41	64	39	43	29	34	27
-4.875	3.75	99	76	55	48	38	45	48	35	79	49	37	48	40	70	51	24	46	49	44	28
-4.875	3.875	75	57	59	42	35	29	44	39	31	31	37	48	69	36	64	35	48	85	64	44
-4.875	4	92	67	85	52	35	40	48	44	53	34	47	44	36	27	53	75	33	41	63	88
-4.875	4.125	87	94	49	74	40	53	53	42	37	49	112	99	40	53	53	60	35	49	52	50
-4.875	4.25	86	30	43	48	85	33	31	51	35	68	55	53	71	39	57	34	64	32	83	35
-4.875	4.375	53	44	47	40	58	36	58	45	77	71	55	48	41	74	37	41	46	38	38	32
-4.875	4.5	42	87	63	72	58	37	54	71	67	40	41	44	37	37	45	44	44	52	36	43
-4.875	4.625	51	38	79	115	41	49	56	65	34	35	34	38	55	57	72	39	56	46	30	81
-4.875	4.75	90	59	27	51	35	44	54	53	111	48	52	39	58	57	50	58	44	45	77	135
-4.875	4.875	40	45	45	47	111	65	41	58	47	35	70	89	39	47	50	107	66	67	52	43
-4.875	5	42	45	58	43	105	39	47	77	36	69	32	38	65	59	92	53	48	61	42	37
-4.75	-5	48	35	91	77	36	29	38	30	81	56	67	38	39	40	39	64	65	45	86	43
-4.75	-4.875	79	37	53	37	41	49	40	86	64	43	53	42	41	64	45	28	64	79	133	75
-4.75	-4.75	44	43	43	88	36	116	62	36	39	40	34	37	39	33	40	74	39	40	55	64
-4.75	-4.625	61	64	46	53	33	59	54	61	59	43	54	38	38	34	82	37	74	50	35	59
-4.75	-4.5	70	61	43	37	34	33	46	53	40	40	63	123	50	50	67	44	61	66	50	52
-4.75	-4.375	46	62	43	56	69	82	53	24	48	40	39	102	37	45	52	48	38	38	45	57
-4.75	-4.25	48	43	70	48	34	66	36	61	37	47	53	38	45	42	56	91	49	67	38	57
-4.75	-4.125	132	28	41	42	69	27	29	35	38	48	90	38	39	34	50	61	42	61	41	35
-4.75	-4	34	43	73	32	34	73	44	39	45	48	46	65	67	73	43	45	38	39	56	54
-4.75	-3.875	22	27	36	36	39	56	57	44	68	71	36	44	55	77	53	38	31	34	33	38
-4.75	-3.75	41	29	70	43	45	39	46	46	55	99	36	30	37	39	54	48	100	43	45	35
-4.75	-3.625	28	31	40	40	66	60	48	41	41	73	31	123	41	49	33	143	23	29	29	35
-4.75	-3.5	72	34	36	30	54	35	76	42	39	44	36	90	55	23	51	88	57	39	32	34
-4.75	-3.375	59	93	36	84	42	35	38	82	30	50	45	32	106	38	28	35	45	38	76	31
-4.75	-3.25	60	35	92	38	39	33	58	72	57	33	37	52	34	36	29	35	44	33	67	96
-4.75	-3.125	49	37	50	27	47	22	31	53	44	52	119	49	35	45	25	29	23	78	59	51
-4.75	-3	40	57	33	34	39	39	35	49	27	29	36	51	29	44	41	91	54	36	32	45
-4.75	-2.875	46	35	53	33	42	33	40	41	22	24	42	28	43	76	33	32	34	47	44	31
-4.75	-2.75	52	38	49	41	44	56	45	34	62	26	78	33	69	42	77	54	52	28	34	37
-4.75	-2.625	31	32	72	24	37	57	35	49	44	33	28	39	34	107	48	35	30	47	28	38
-4.75	-2.5	38	43	35	30	47	34	37	43	56	29	30	29	23	33	29	46	38	44	45	26
-4.75	-2.375	27	30	30	49	32	34	53	38	22	34	48	28	36	42	29	35	37	36	68	33
-4.75	-2.25	45	46	29	29	37	38	55	32	43	38	42	39	42	45	63	43	36	27	45	77
-4.75	-2.125	45	59	85	29	31	29	31	38	25	35	23	34	27	32	39	37	65	49	44	32
-4.75	-2	98	41	20	46	36	39	35	26	60	60	34	43	50	26	53	31	36	88	31	47
-4.75	-1.875	55	32	47	32	73	45	32	26	58	30	40	36	46	23	34	24	23	31	76	45
-4.75	-1.75	39	61	38	39	47	105	28	28	24	59	51	46	37	54	40	32	32	104	35	86
-4.75	-1.625	31	29	89	81	55	40	35	32	34	23	41	38	31	33	29	42	40	24	36	40
-4.75	-1.5	61	37	24	63	31	32	19	51	40	26	37	35	61	34	30	32	95	51	57	38
-4.75	-1.375	31	29	24	41	26	29	58	40	92	38	52	46	53	46	40	24	41	26	35	41
-4.75	-1.25	33	26	79	43	23	35	41	81	28	50	34	38	31	55	38	46	43	37	37	42
-4.75	-1.125	34	37	33	42	43	27	82	35	29	43	28	24	37	40	38	34	35	31	42	64
-4.75	-1	40	34	60	51	23	32	66	29	33	34	47	52	84	45	71	28	38	24	26	26
-4.75	-0.875	29	39	39	32	45	76	51	30	29	26	50	27	28	24	36	39	26	27	77	44
-4.75	-0.75	23	24	51	31	35	24	37	46	30	28	43	25	22	56	42	48	50	39	56	33
-4.75	-0.625	41	28	122	47	32	24	44	49	91	31	32	31	41	33	73	39	26	36	29	45
-4.75	-0.5	27	41	52	46	45	32	51	31	37	31	36	48	39	65	49	42	41	25	34	25
-4.75	-0.375	37	33	48	27	35	26	59	50	40	47	29	34	25	28	72	21	33	30	38	37
-4.75	-0.25	53	41	47	31	40	59	38	65	26	32	42	25	23	36	61	63	29	35	47	28
-4.75	-0.125	45	41	22	37	45	70	30	30	34	45	38	41	15	28	26	38	31	42	41	35
-4.75	0	28	38	40	25	38	29	35	25	61	36	29	29	25	137	79	31	28	36	35	30
-4.75	0.125	36	21	37	29	57	33	25	32	22	27	44	47	31	48	40	34	122	43	38	33
-4.75	0.25	29	56	37	28	50	29	26	27	30	23	29	37	43	41	34	54	47	45	56	36
-4.75	0.375	54	35	71	30	60	31	38	46	57	34	38	27	34	25	38	65	33	28	52	45
-4.75	0.5	41	56	45	31	28	31	31	33	36	28	27	50	27	28	38	42	27	32	57	37
-4.75	0.625	27	28	26	24	64	34	24	29	40	53	34	27	24	23	41	19	50	38	22	56
-4.75	0.75	29	32	46	59	57	44	37	38	33	25	38	40	32	36	38	25	33	32	33	49
-4.75	0.875	30	31	55	28	43	45	29	43	48	44	41	30	55	36	38	31	48	36	30	31
-4.75	1	34	27	34	45	46	47	45	63	32	22	24	55	29	40	32	53	35	38	38	51
-4.75	1.125	35	26	26	29	50	59	29	47	35	33	32	25	36	42	39	31	25	25	24	24
-4.75	1.25	50	44	33	35	25	37	57	32	29	31	28	27	17	24	27	43	25	44	33	35
-4.75	1.375	21	56	33	41	38	34	31	31	49	27	43	35	48	32	43	60	40	30	41	32
-4.75	1.5	38	34	30	36	28	67	24	30	21	29	56	28	30	52	31	23	56	27	25	29
-4.75	1.625	33	43	32	36	34	32	25	25	20	93	39	30	27	33	30	54	35	55	36	72
-4.75	1.75	33	41	40	35	33	27	23	31	38	43	31	38	34	30	72	39	63	35	28	33
-4.75	1.875	30	39	37	40	58	33	67	34	39	62	44	25	34	48	40	36	49	28	32	29
-4.75	2	40	38	47	19	23	43	36	39	41	37	48	27	37	69	38	25	30	70	112	34
-4.75	2.125	38	36	29	72	32	30	32	34	74	55	30	25	27	40	35	58	36	32	30	54
-4.75	2.25	46	37	39	31	30	37	41	49	29	26	57	46	85	39	55	52	42	36	25	50
-4.75	2.375	48	34	41	47	27	31	45	29	40	31	29	38	67	25	60	38	33	33	43	56
-4.75	2.5	55	44	29	26	51	30	31	61	54	53	17	43	35	78	51	30	32	34	42	55
-4.75	2.625	37	53	38	49	43	33	91	35	26	34	119	32	41	33	39	24	33	34	51	80
-4.75	2.75	45	35	36	47	63	39	33	49	31	26	33	50	42	79	45	24	37	38	36	37
-4.75	2.875	33	73	59	26	45	46	46	20	43	41	83	45	64	35	48	54	56	36	56	56
-4.75	3	41	44	61	34	34	41	33	50	43	54	59	42	47	84	61	30	62	48	45	54
-4.75	3.125	38	30	24	35	53	33	45	103	61	67	107	40	41	65	42	70	43	56	61	37
-4.75	3.25	39	44	41	46	40	42	31	59	31	30	40	46	34	43	38	48	52	63	30	58
-4.75	3.375	38	42	32	36	41	68	70	50	41	38	59	31	39	43	32	29	70	63	30	32
-4.75	3.5	39	43	34	43	42	50	60	67	32	44	21	30	23	29	40	32	52	55	39	32
-4.75	3.625	35	37	61	35	77	39	54	31	39	68	63	48	50	63	51	37	73	46	28	24
-4.75	3.75	69	36	28	68	35	94	53	46	49	41	56	45	76	31	94	50	42	36	69	60
-4.75	3.875	56	32	52	37	84	37	34	45	38	34	33	102	50	47	58	75	41	68	47	70
-4.75	4	49	41	42	25	46	33	47	58	46	51	44	28	67	33	56	41	51	36	50	41
-4.75	4.125	46	46	44	48	52	44	55	38	63	50	46	58	32	53	34	88	49	25	33	36
-4.75	4.25	32	35	36	39	37	34	55	33	40	39	76	52	119	59	64	53	62	61	36	46
-4.75	4.375	46	43	36	54	80	52	35	58	63	50	49	45	64	66	71	32	32	55	43	43
-4.75	4.5	59	37	103	38	36	50	77	54	51	37	68	53	44	38	52	56	38	54	47	42
-4.75	4.625	56	38	66	50	33	35	41	24	73	44	45	59	61	62	60	37	43	59	32	58
-4.75	4.75	61	58	51	74	36	69	50	34	41	85	64	29	58	68	82	53	44	58	52	41
-4.75	4.875	38	117	49	65	69	41	44	57	73	43	60	57	54	103	42	54	68	52	92	76
-4.75	5	62	43	56	83	161	79	65	58	57	33	44	41	91	45	93	65	68	79	36	36
-4.625	-5	69	40	43	117	38	66	32	41	50	35	33	36	79	41	50	30	40	37	37	54
-4.625	-4.875	46	45	39	65	53	57	56	68	89	50	35	39	36	28	52	60	31	27	56	55
-4.625	-4.75	55	38	97	55	46	100	39	36	88	34	69	36	41	36	77	35	64	95	75	45
-4.625	-4.625	41	62	69	38	30	98	42	46	37	46	37	75	34	61	31	41	43	80	27	73
-4.625	-4.5	109	37	61	30	50	56	43	32	31	55	48	80	46	33	42	64	41	67	32	40
-4.625	-4.375	35	37	39	44	49	37	43	42	65	64	123	63	47	34	32	80	33	88	46	45
-4.625	-4.25	60	44	48	58	45	43	59	39	41	29	60	62	51	34	58	85	23	37	52	69
-4.625	-4.125	34	38	71	55	61	39	32	58	46	38	63	71	51	54	54	40	24	48	42	36
-4.625	-4	50	44	23	41	87	52	54	46	51	51	45	36	128	36	31	37	45	45	42	69
-4.625	-3.875	73	34	38	100	88	94	55	64	76	33	38	56	37	66	60	36	78	55	38	42
-4.625	-3.75	23	37	46	44	35	46	48	80	37	41	32	45	42	36	33	52	34	46	41	28
-4.625	-3.625	41	66	43	39	40	26	77	41	38	44	32	50	39	40	36	84	70	32	40	54
-4.625	-3.5	61	51	59	29	38	43	35	49	79	27	37	29	57	66	27	36	26	38	92	35
-4.625	-3.375	52	32	36	62	32	25	38	25	33	60	33	38	35	30	40	34	57	105	45	63
-4.625	-3.25	37	40	44	46	124	59	68	69	44	47	27	49	66	37	27	30	33	46	27	29
-4.625	-3.125	127	50	49	29	29	92	65	70	64	43	36	37	46	63	45	50	29	52	75	68
-4.625	-3	75	40	54	42	99	49	36	98	57	38	43	48	50	26	34	55	44	77	50	57
-4.625	-2.875	26	40	36	25	28	24	50	30	73	36	36	49	67	40	50	86	41	36	37	40
-4.625	-2.75	34	27	38	29	35	67	33	92	42	82	44	66	62	71	22	53	32	35	78	33
-4.625	-2.625	23	66	46	31	78	44	101	38	49	50	52	80	33	54	32	28	41	36	41	37
-4.625	-2.5	30	31	40	35	70	32	47	48	38	30	61	47	42	40	44	29	32	25	38	31
-4.625	-2.375	59	51	31	35	91	38	41	38	50	62	48	49	28	129	26	26	65	38	30	35
-4.625	-2.25	24	48	21	41	39	31	43	44	68	47	46	38	31	37	32	29	34	24	36	44
-4.625	-2.125	46	40	21	62	39	43	44	67	33	26	43	27	41	21	54	34	46	41	20	36
-4.625	-2	28	37	46	43	26	29	28	45	49	56	30	50	27	28	45	26	33	36	32	29
-4.625	-1.875	40	48	18	28	23	35	32	40	37	64	42	27	20	22	32	39	50	32	40	48
-4.625	-1.75	57	55	39	77	33	27	44	27	35	34	29	37	51	32	44	35	19	29	39	23
-4.625	-1.625	35	40	30	25	42	28	47	90	40	34	32	27	47	36	62	63	22	47	102	32
-4.625	-1.5	54	31	67	24	42	32	32	28	31	34	32	28	39	30	30	34	61	102	29	25
-4.625	-1.375	50	42	28	32	48	23	49	25	39	40	45	32	32	50	48	25	33	30	51	40
-4.625	-1.25	26	37	29	47	39	27	24	30	35	62	38	30	32	30	37	25	49	28	39	28
-4.625	-1.125	52	32	26	29	24	37	34	40	55	21	91	35	48	59	22	30	20	24	44	71
-4.625	-1	47	40	43	29	64	36	24	41	35	28	40	64	22	30	28	44	25	35	71	38
-4.625	-0.875	30	47	58	28	40	29	47	41	41	38	28	43	48	25	43	48	33	36	45	41
-4.625	-0.75	26	28	37	37	38	30	31	47	36	46	61	28	64	66	27	28	28	24	24	22
-4.625	-0.625	35	41	50	38	37	25	29	24	31	33	43	22	44	41	36	38	49	26	32	47
-4.625	-0.5	38	52	37	49	40	35	30	26	42	40	26	25	55	26	38	30	28	36	25	42
-4.625	-0.375	44	44	24	34	31	27	28	38	28	38	31	33	25	27	51	32	31	65	32	65
-4.625	-0.25	25	24	42	20	29	107	27	31	34	29	98	27	38	37	47	33	28	31	35	40
-4.625	-0.125	29	30	30	38	66	28	32	60	36	53	61	30	25	44	31	46	39	23	29	24
-4.625	0	27	43	40	35	32	31	80	39	43	18	33	32	44	37	24	36	21	27	21	35
-4.625	0.125	29	26	26	25	32	34	29	29	30	42	27	26	18	38	27	35	66	33	26	108
-4.625	0.25	38	50	31	30	60	20	32	39	32	29	35	38	37	29	30	23	55	24	14	24
-4.625	0.375	33	27	38	31	27	31	40	17	42	26	22	29	30	51	39	38	26	39	26	67
-4.625	0.5	41	26	35	62	59	34	24	38	34	56	34	59	19	41	30	27	37	36	44	28
-4.625	0.625	34	71	44	35	25	33	19	32	28	25	35	74	35	24	29	31	26	41	29	34
-4.625	0.75	38	29	32	28	33	39	29	38	37	29	32	25	27	34	46	36	51	28	85	44
-4.625	0.875	49	26	34	52	27	39	18	38	24	43	34	35	34	23	30	24	27	58	54	36
-4.625	1	42	31	40	39	49	32	20	24	27	30	23	28	58	31	25	24	35	46	40	26
-4.625	1.125	31	57	41	37	33	60	40	30	88	19	28	52	53	39	24	32	83	28	50	32
-4.625	1.25	28	32	35	54	45	31	28	36	37	44	30	52	21	41	44	34	62	38	30	44
-4.625	1.375	20	33	38	31	50	40	44	38	20	26	60	19	41	23	28	31	33	37	53	34
-4.625	1.5	39	51	51	29	27	38	33	24	80	20	28	33	25	48	30	33	26	34	43	26
-4.625	1.625	29	44	50	69	36	71	29	20	69	37	42	24	39	25	27	30	50	18	22	32
-4.625	1.75	37	40	32	22	33	22	40	58	32	34	19	24	39	45	36	34	25	45	41	19
-4.625	1.875	47	27	25	35	36	38	62	30	40	36	36	38	50	109	37	54	35	35	31	135
-4.625	2	42	71	54	19	42	46	33	31	57	68	27	37	29	36	137	31	35	41	79	40
-4.625	2.125	66	30	50	77	69	36	41	26	34	28	36	27	42	51	52	33	27	61	33	56
-4.625	2.25	20	34	57	23	34	44	37	46	34	41	28	26	23	71	60	37	24	43	33	36
-4.625	2.375	48	33	39	58	40	43	81	29	56	38	44	56	46	38	63	42	32	64	33	32
-4.625	2.5	49	117	97	30	41	26	23	35	29	27	114	46	39	24	40	38	33	60	26	28
-4.625	2.625	40	41	31	37	30	61	83	51	57	42	59	42	40	46	54	44	50	52	57	43
-4.625	2.75	38	55	34	98	40	49	51	56	33	59	41	55	33	25	47	30	33	90	36	33
-4.625	2.875	32	28	31	34	62	18	35	38	51	43	32	84	66	35	70	32	42	25	31	121
-4.625	3	33	28	56	29	40	60	49	48	59	62	42	56	30	46	70	25	58	25	29	30
-4.625	3.125	36	36	64	37	51	59	41	51	37	42	49	58	97	59	25	45	35	60	27	34
-4.625	3.25	42	28	45	70	34	86	44	46	65	25	41	66	32	39	44	73	46	87	50	31
-4.625	3.375	31	30	124	27	55	110	44	37	27	73	53	46	45	31	33	36	56	39	27	61
-4.625	3.5	28	40	52	28	33	70	27	36	34	54	31	39	50	61	29	32	24	79	32	47
-4.625	3.625	36	39	36	29	37	30	42	99	37	64	42	35	40	37	41	47	32	34	66	41
-4.625	3.75	23	54	58	24	38	54	38	27	46	74	27	37	42	29	66	37	38	55	44	78
-4.625	3.875	38	49	34	30	39	61	67	27	69	62	57	35	50	53	43	34	42	37	57	60
-4.625	4	57	36	52	40	31	67	70	25	53	35	58	59	56	39	48	55	46	59	83	65
-4.625	4.125	59	128	43	95	53	30	43	44	46	50	40	44	35	35	85	42	34	31	30	49
-4.625	4.25	38	77	32	53	39	96	29	31	48	39	54	41	46	32	41	57	32	94	48	36
-4.625	4.375	51	42	47	45	88	34	44	40	49	69	44	51	54	46	36	35	42	103	50	63
-4.625	4.5	74	47	41	39	61	72	50	94	62	44	58	68	36	106	36	76	58	54	64	63
-4.625	4.625	41	72	38	36	36	40	48	40	43	88	42	59	34	75	59	45	49	44	63	52
-4.625	4.75	82	92	58	35	46	37	42	75	59	65	73	48	35	48	64	98	55	64	59	44
-4.625	4.875	43	54	62	38	34	54	77	47	90	62	63	60	73	42	35	42	56	71	46	52
-4.625	5	77	47	180	102	38	69	40	49	60	32	54	48	83	39	35	51	36	37	43	59
-4.5	-5	44	61	57	56	57	65	67	58	90	35	51	55	40	35	63	72	37	41	64	55
-4.5	-4.875	43	35	53	40	50	73	35	100	85	64	67	160	70	38	48	31	50	45	42	65
-4.5	-4.75	42	43	83	122	140	65	45	48	47	47	44	66	30	44	42	41	51	91	50	85
-4.5	-4.625	38	32	56	54	73	64	62	57	79	56	42	110	70	57	39	102	38	32	31	28
-4.5	-4.5	37	37	38	65	27	52	63	65	42	55	45	41	51	53	40	44	75	34	34	41
-4.5	-4.375	58	44	72	69	28	34	115	43	55	84	49	81	39	54	66	55	38	42	113	41
-4.5	-4.25	84	45	46	30	42	83	41	36	37	104	51	45	36	35	29	44	54	35	38	87
-4.5	-4.125	32	25	33	20	70	87	53	45	60	58	71	64	32	37	110	31	66	64	29	35
-4.5	-4	31	77	55	62	25	49	32	43	97	45	32	39	50	49	51	46	30	53	27	33
-4.5	-3.875	76	48	42	52	53	42	39	43	56	37	66	108	50	32	43	51	49	70	36	38
-4.5	-3.75	37	54	49	44	31	112	39	42	30	35	35	42	29	64	29	58	33	55	43	31
-4.5	-3.625	50	33	32	61	45	35	44	59	33	81	34	40	36	55	58	83	43	38	42	87
-4.5	-3.5	48	54	39	41	61	38	18	45	35	29	34	32	40	45	55	31	68	64	29	31
-4.5	-3.375	39	68	54	49	45	49	77	35	43	43	42	32	30	73	41	27	50	43	49	24
-4.5	-3.25	52	29	27	53	29	34	33	31	64	28	79	37	22	36	31	44	40	62	46	34
-4.5	-3.125	34	55	79	57	64	26	57	42	28	50	42	40	47	66	39	30	59	32	44	40
-4.5	-3	35	75	79	41	53	38	31	39	37	44	43	38	51	50	45	53	38	32	29	28
-4.5	-2.875	38	40	35	29	22	38	28	47	28	59	34	36	39	41	53	34	24	74	62	72
-4.5	-2.75	84	54	54	42	58	31	49	36	53	30	40	30	76	57	30	27	59	32	36	31
-4.5	-2.625	46	39	57	37	32	31	29	50	27	33	43	45	40	47	35	38	42	104	103	40
-4.5	-2.5	33	38	33	29	30	35	40	45	38	35	66	49	31	34	39	39	31	30	34	34
-4.5	-2.375	34	33	39	54	27	46	34	33	35	25	36	79	34	26	43	42	47	34	26	28
-4.5	-2.25	51	39	40	36	58	31	37	33	43	30	38	26	37	27	24	59	78	32	35	33
-4.5	-2.125	73	64	42	37	62	38	67	35	23	44	36	42	47	27	34	41	43	26	38	37
-4.5	-2	41	43	44	35	41	30	57	34	27	21	34	38	50	68	45	38	40	77	36	28
-4.5	-1.875	31	56	39	29	33	79	36	22	38	38	58	29	29	41	50	46	25	35	26	32
-4.5	-1.75	30	41	39	38	24	77	44	42	31	40	40	66	26	39	24	53	24	23	33	27
-4.5	-1.625	37	32	31	32	25	35	39	47	45	77	34	102	27	46	32	29	36	47	30	33
-4.5	-1.5	42	74	32	43	20	32	58	32	48	32	33	31	32	36	21	22	45	57	40	30
-4.5	-1.375	27	28	36	30	31	71	36	30	49	22	69	35	27	23	51	43	39	32	41	28
-4.5	-1.25	66	25	31	56	33	33	33	26	91	39	46	53	25	37	27	35	54	32	19	81
-4.5	-1.125	25	48	27	26	22	23	30	42	22	23	36	31	23	29	41	59	24	40	31	36
-4.5	-1	36	36	41	31	28	33	44	40	25	60	36	25	29	33	38	81	30	45	27	27
-4.5	-0.875	62	25	38	41	28	63	24	38	29	23	23	39	35	65	41	39	48	29	53	32
-4.5	-0.75	57	30	113	31	29	24	33	35	91	24	37	32	33	33	35	31	26	34	44	61
-4.5	-0.625	27	31	28	33	31	24	27	51	41	34	31	28	42	22	31	28	26	24	31	25
-4.5	-0.5	29	29	44	31	28	45	29	69	55	37	38	53	38	27	25	50	36	25	26	25
-4.5	-0.375	36	43	24	38	37	57	23	28	27	45	73	41	38	30	27	27	46	60	47	28
-4.5	-0.25	35	42	23	50	30	20	22	43	32	30	33	33	29	43	47	35	27	53	35	32
-4.5	-0.125	20	37	40	30	43	40	29	23	24	76	35	24	31	33	27	26	37	34	24	91
-4.5	0	31	46	45	23	28	40	35	27	34	52	37	27	27	33	50	41	33	25	29	35
-4.5	0.125	57	28	27	28	31	35	50	39	84	27	21	44	45	35	46	29	31	22	37	50
-4.5	0.25	37	46	52	31	28	28	24	31	40	36	51	39	31	44	24	39	79	33	46	27
-4.5	0.375	42	31	28	68	30	28	25	25	31	38	19	39	29	43	32	28	33	32	30	26
-4.5	0.5	48	42	33	28	23	21	34	20	30	32	36	42	28	21	16	70	27	22	65	38
-4.5	0.625	27	57	26	24	37	70	27	48	46	28	40	26	18	28	40	28	45	29	36	25
-4.5	0.75	46	21	44	22	28	29	37	41	42	62	30	26	24	25	36	52	38	26	32	86
-4.5	0.875	22	26	21	32	31	23	31	31	33	43	27	23	29	36	32	44	32	23	46	33
-4.5	1	40	39	33	54	30	30	21	26	49	35	44	34	40	33	26	33	28	86	27	28
-4.5	1.125	28	27	37	29	30	26	25	28	37	43	60	19	50	31	55	30	19	32	39	22
-4.5	1.25	44	27	31	40	24	26	67	28	48	33	32	33	25	48	20	77	49	42	33	37
-4.5	1.375	31	50	74	23	23	31	54	48	73	47	31	47	56	27	32	21	37	67	23	25
-4.5	1.5	22	31	46	78	33	41	28	35	28	34	23	35	33	33	42	40	40	25	32	28
-4.5	1.625	52	49	72	28	67	42	30	47	46	42	34	63	32	51	43	76	55	49	28	76
-4.5	1.75	34	24	38	23	26	32	35	38	19	24	39	37	34	31	81	51	21	22	24	31
-4.5	1.875	33	35	37	25	63	27	32	34	42	60	47	40	34	33	115	27	36	37	38	50
-4.5	2	26	27	35	46	35	34	53	41	27	45	66	41	36	26	34	29	64	39	27	33
-4.5	2.125	25	48	56	30	43	43	32	20	30	43	34	22	30	46	41	28	36	55	29	31
-4.5	2.25	60	39	42	74	24	36	95	92	38	146	35	24	24	28	62	64	79	38	55	53
-4.5	2.375	29	54	32	24	47	28	38	21	35	40	21	91	18	55	27	27	19	38	51	32
-4.5	2.5	39	45	29	29	35	44	28	82	53	40	68	31	61	25	72	51	28	65	53	34
-4.5	2.625	33	36	39	36	59	36	33	46	50	61	58	64	53	39	37	54	29	48	42	60
-4.5	2.75	26	29	25	33	67	27	41	68	27	34	29	63	31	30	38	39	100	31	46	42
-4.5	2.875	47	28	32	46	21	69	31	28	45	65	36	26	55	37	42	60	32	40	32	57
-4.5	3	40	29	67	64	39	40	44	40	28	36	31	43	47	62	55	50	52	26	55	49
-4.5	3.125	42	40	43	79	57	32	27	64	38	48	26	38	38	44	40	27	30	46	71	35
-4.5	3.25	44	21	125	47	33	55	33	43	36	29	39	37	40	39	29	44	36	36	77	33
-4.5	3.375	29	42	29	45	78	58	55	36	63	33	40	55	41	56	44	52	42	42	34	35
-4.5	3.5	83	45	43	74	135	36	46	40	113	68	42	39	48	23	27	55	54	39	42	57
-4.5	3.625	35	62	36	32	34	54	70	64	64	64	30	24	48	32	42	52	37	45	37	34
-4.5	3.75	28	80	59	73	32	33	56	101	30	52	49	35	41	30	31	40	53	34	51	40
-4.5	3.875	46	40	36	56	26	31	46	28	47	30	100	44	42	39	54	56	58	33	36	36
-4.5	4	43	61	79	43	53	44	60	33	47	30	46	33	55	53	39	39	59	54	49	42
-4.5	4.125	75	31	42	43	37	36	37	55	37	35	34	89	34	71	83	59	42	34	68	36
-4.5	4.25	65	31	48	60	42	59	38	42	87	127	92	42	40	35	38	59	34	55	41	120
-4.5	4.375	110	33	48	94	144	40	33	36	40	77	56	46	56	43	89	34	39	35	45	50
-4.5	4.5	56	72	65	39	63	39	34	39	37	33	39	34	70	59	44	41	100	57	67	79
-4.5	4.625	24	34	46	39	32	41	40	36	29	38	37	37	42	54	102	30	48	59	49	67
-4.5	4.75	46	37	34	50	48	66	37	84	48	28	42	68	81	66	63	49	46	59	27	32
-4.5	4.875	46	45	38	32	57	70	51	60	58	43	46	56	45	35	109	39	41	35	36	52
-4.5	5	87	29	32	37	49	47	86	47	50	54	40	33	44	42	52	43	61	42	44	66
-4.375	-5	65	46	55	37	48	103	44	33	104	56	54	39	47	36	102	58	44	49	45	44
-4.375	-4.875	31	31	52	34	56	119	52	73	73	39	50	51	106	76	22	32	41	45	53	66
-4.375	-4.75	40	34	56	38	56	32	35	32	37	41	41	38	50	35	55	94	57	37	44	59
-4.375	-4.625	52	75	33	39	40	33	62	27	39	47	42	51	74	69	41	57	46	49	38	28
-4.375	-4.5	78	54	59	71	33	132	44	32	59	29	69	54	35	61	93	45	158	47	40	30
-4.375	-4.375	51	43	50	44	74	42	35	79	63	120	76	54	46	54	58	33	36	125	50	70
-4.375	-4.25	33	34	45	39	28	58	72	37	40	74	28	52	37	81	48	40	51	55	62	24
-4.375	-4.125	39	50	42	71	62	31	42	44	36	33	33	66	33	28	41	35	37	46	55	63
-4.375	-4	61	56	33	33	35	36	41	31	43	36	31	54	34	25	66	34	44	71	38	57
-4.375	-3.875	25	30	63	56	48	58	49	29	55	40	42	61	30	34	50	48	50	42	27	39
-4.375	-3.75	35	77	57	35	43	41	41	68	77	42	52	50	23	68	32	73	55	32	31	74
-4.375	-3.625	59	31	68	48	42	34	29	59	48	32	30	46	49	64	26	49	43	31	52	34
-4.375	-3.5	60	55	66	28	41	52	91	41	36	58	37	32	46	33	59	44	41	28	30	51
-4.375	-3.375	51	27	45	45	50	40	32	32	44	29	71	66	53	62	32	46	58	36	64	49
-4.375	-3.25	65	25	34	40	23	36	62	30	53	27	41	33	58	20	32	71	126	32	39	41
-4.375	-3.125	51	54	28	63	20	36	58	35	24	35	45	40	31	31	42	42	24	39	55	70
-4.375	-3	82	24	60	43	27	31	43	49	87	32	33	35	65	129	27	48	60	51	34	36
-4.375	-2.875	32	49	53	37	49	70	37	71	120	21	36	49	45	59	35	45	33	80	63	34
-4.375	-2.75	31	48	38	44	28	40	72	31	59	32	36	49	25	32	29	29	54	36	58	44
-4.375	-2.625	36	57	39	32	37	26	26	42	44	20	25	76	54	32	34	36	45	27	59	29
-4.375	-2.5	80	40	73	30	100	46	32	27	24	35	46	28	158	33	31	37	100	58	34	33
-4.375	-2.375	32	27	36	27	37	38	68	28	38	70	53	29	66	29	45	32	31	46	20	32
-4.375	-2.25	30	26	39	64	31	48	67	34	30	30	33	34	29	33	29	45	29	23	57	24
-4.375	-2.125	52	44	33	65	22	55	34	53	37	41	25	40	20	18	54	26	39	33	39	42
-4.375	-2	43	37	31	52	25	26	71	53	52	28	35	31	62	27	34	34	35	43	26	54
-4.375	-1.875	26	52	70	40	52	33	38	66	31	36	37	30	30	48	23	107	44	36	37	29
-4.375	-1.75	33	28	32	24	31	73	35	50	31	36	28	57	51	25	50	35	32	24	45	26
-4.375	-1.625	41	25	37	35	76	33	33	34	28	33	51	30	45	27	41	35	34	26	32	32
-4.375	-1.5	47	28	36	57	22	23	43	53	34	27	33	79	35	59	47	42	25	20	19	28
-4.375	-1.375	47	26	29	43	41	23	56	48	37	31	36	28	45	32	27	51	53	48	27	28
-4.375	-1.25	46	31	24	20	32	14	23	27	20	30	50	32	23	56	31	24	37	28	36	26
-4.375	-1.125	23	38	31	26	70	22	17	32	36	56	23	32	23	32	44	48	44	46	28	29
-4.375	-1	38	38	22	30	44	32	92	57	20	34	51	34	28	40	21	28	25	40	23	29
-4.375	-0.875	21	39	36	31	25	48	22	40	69	30	32	27	28	31	30	41	44	75	25	37
-4.375	-0.75	28	37	32	33	40	50	27	24	34	36	27	53	34	34	41	40	28	47	27	28
-4.375	-0.625	52	25	39	39	38	31	71	39	22	27	51	38	40	48	36	31	35	28	91	29
-4.375	-0.5	42	28	56	34	66	36	31	43	46	39	31	30	39	20	45	29	34	27	30	32
-4.375	-0.375	26	25	34	41	29	57	28	39	40	35	24	32	31	41	31	28	18	26	30	28
-4.375	-0.25	30	34	34	38	19	33	29	20	21	28	46	36	54	26	42	21	23	26	24	23
-4.375	-0.125	26	35	23	34	32	36	34	57	55	86	38	28	27	44	26	74	34	39	27	26
-4.375	0	32	27	45	40	29	27	40	36	53	60	54	19	57	40	29	33	30	20	27	42
-4.375	0.125	30	20	29	22	23	41	34	49	28	83	28	21	30	36	28	49	50	37	34	27
-4.375	0.25	54	30	36	23	17	28	30	27	48	33	30	31	18	27	30	38	51	25	37	27
-4.375	0.375	20	31	68	25	44	54	25	31	35	38	42	45	26	18	21	32	40	19	33	67
-4.375	0.5	26	36	32	26	36	22	43	31	35	25	87	25	49	58	41	44	42	34	27	34
-4.375	0.625	64	47	24	47	27	30	34	36	25	22	24	44	47	20	24	119	36	47	18	34
-4.375	0.75	33	26	42	27	80	23	63	20	22	39	32	36	39	27	28	63	34	43	43	59
-4.375	0.875	39	39	18	30	29	23	45	52	25	66	44	87	35	35	31	34	25	34	34	21
-4.375	1	23	32	24	36	36	28	46	29	20	41	37	21	39	26	25	31	60	36	17	25
-4.375	1.125	34	38	28	40	25	47	51	27	40	29	37	22	31	24	20	38	25	48	33	24
-4.375	1.25	90	53	30	53	34	37	38	31	57	38	30	39	35	28	56	67	20	22	22	40
-4.375	1.375	29	35	28	32	55	36	26	27	34	37	35	36	32	47	29	26	29	23	39	26
-4.375	1.5	43	54	57	30	55	33	54	39	30	29	26	33	83	44	49	26	35	26	30	32
-4.375	1.625	63	38	53	29	20	22	52	58	34	26	26	67	24	39	37	40	29	26	28	18
-4.375	1.75	26	44	26	34	25	25	45	41	35	38	60	101	74	36	37	26	28	30	32	36
-4.375	1.875	18	34	58	34	28	27	41	25	43	45	34	33	43	33	27	25	33	26	54	28
-4.375	2	33	42	36	30	37	34	23	38	43	36	21	36	44	56	30	127	35	32	34	31
-4.375	2.125	42	30	29	38	30	74	38	28	55	22	35	29	36	39	37	31	27	47	29	44
-4.375	2.25	18	47	31	27	46	35	40	37	37	29	32	30	38	31	36	44	32	33	23	37
-4.375	2.375	34	38	24	62	25	29	26	31	70	31	27	54	32	32	27	41	44	56	55	26
-4.375	2.5	28	41	31	31	40	64	45	48	29	40	46	86	68	35	46	52	59	53	37	71
-4.375	2.625	44	33	32	32	48	51	63	36	28	26	43	27	36	32	22	39	27	35	49	42
-4.375	2.75	31	46	34	32	34	33	36	38	53	34	27	51	29	90	38	43	32	129	38	36
-4.375	2.875	28	34	28	49	47	37	35	28	35	29	30	24	49	31	36	44	28	88	27	27
-4.375	3	38	41	34	47	52	99	29	32	41	46	40	43	47	24	37	28	28	55	31	51
-4.375	3.125	32	59	50	28	36	36	45	36	44	61	29	87	56	26	31	22	26	64	22	37
-4.375	3.25	34	53	42	40	27	36	32	45	27	34	38	24	26	135	34	37	59	33	103	46
-4.375	3.375	48	52	44	53	43	58	25	32	32	33	56	36	38	33	35	69	142	77	57	56
-4.375	3.5	48	23	38	61	40	34	33	30	39	64	31	55	47	56	33	40	48	34	45	47
-4.375	3.625	45	53	53	28	94	70	59	29	35	26	70	34	30	58	38	61	33	37	33	64
-4.375	3.75	28	64	26	120	45	59	37	31	27	63	55	42	55	64	121	45	34	37	42	38
-4.375	3.875	27	36	40	31	79	51	36	43	44	54	35	27	32	32	43	41	71	76	36	30
-4.375	4	105	57	46	44	36	36	54	49	34	34	73	29	39	34	65	53	84	30	38	68
-4.375	4.125	36	75	40	40	37	70	41	28	41	26	46	36	55	32	77	91	49	44	44	35
-4.375	4.25	55	27	65	40	39	54	35	29	36	48	50	61	37	39	41	66	38	48	42	68
-4.375	4.375	43	34	33	45	32	59	112	28	47	102	29	46	47	36	41	84	45	88	89	38
-4.375	4.5	108	66	42	60	58	41	55	61	47	61	34	44	40	47	46	73	48	30	80	52
-4.375	4.625	35	33	48	59	43	34	35	95	36	46	23	47	37	87	34	63	60	55	38	37
-4.375	4.75	40	40	66	34	40	36	53	29	50	37	51	43	35	36	41	101	49	42	51	97
-4.375	4.875	48	63	74	49	42	58	32	92	32	76	38	51	46	42	31	39	95	106	72	35
-4.375	5	46	47	30	54	85	59	33	36	92	48	34	43	64	45	66	22	56	37	60	48
-4.25	-5	41	38	54	35	77	44	43	46	37	56	37	37	59	69	52	44	34	53	54	84
-4.25	-4.875	90	53	26	48	53	69	83	42	33	81	45	39	34	29	150	63	64	63	61	60
-4.25	-4.75	76	87	38	68	62	63	33	37	73	62	39	46	38	37	64	49	79	50	44	38
-4.25	-4.625	26	35	30	40	58	72	51	57	46	65	63	33	54	31	42	44	50	40	36	77
-4.25	-4.5	30	47	49	46	127	49	92	78	82	37	30	48	38	67	29	40	26	91	36	83
-4.25	-4.375	104	84	47	94	49	39	45	36	50	40	38	25	51	31	43	54	34	42	59	54
-4.25	-4.25	26	42	39	50	46	76	40	35	34	73	63	33	52	38	85	42	41	54	73	45
-4.25	-4.125	30	91	42	44	29	58	43	70	40	52	32	54	86	48	36	29	38	52	36	48
-4.25	-4	52	69	30	68	41	46	51	44	37	29	59	51	29	106	42	30	29	44	65	34
-4.25	-3.875	59	42	36	27	68	87	33	64	43	53	35	64	26	40	41	45	58	26	37	32
-4.25	-3.75	26	53	71	47	30	36	74	38	49	54	68	28	29	34	39	51	35	60	40	62
-4.25	-3.625	55	35	51	33	63	38	39	101	57	95	46	67	44	37	58	39	67	60	38	37
-4.25	-3.5	22	45	42	61	36	49	42	38	39	27	23	29	23	69	47	49	22	52	46	27
-4.25	-3.375	37	47	84	54	33	29	46	85	45	44	104	47	47	45	50	73	42	61	34	40
-4.25	-3.25	58	79	53	44	88	34	43	53	69	27	43	34	38	89	43	30	33	36	41	67
-4.25	-3.125	30	36	33	37	32	39	37	66	81	54	19	39	43	27	42	46	70	29	37	27
-4.25	-3	75	32	25	43	23	48	41	51	44	40	27	29	37	39	38	25	28	40	24	41
-4.25	-2.875	50	36	33	28	31	45	32	23	38	26	28	58	19	77	36	40	27	32	62	33
-4.25	-2.75	25	53	51	31	29	56	59	37	81	22	67	47	34	24	21	38	50	75	48	106
-4.25	-2.625	71	34	69	38	23	35	51	24	51	51	44	27	31	27	32	32	32	35	31	23
-4.25	-2.5	31	52	47	36	61	45	28	25	32	45	87	27	29	58	38	59	29	32	25	51
-4.25	-2.375	31	27	28	32	55	34	26	34	131	31	38	30	44	33	26	45	27	63	70	51
-4.25	-2.25	26	41	40	40	30	32	32	24	46	48	23	33	34	22	40	34	24	60	38	51
-4.25	-2.125	31	42	31	49	28	30	37	30	24	26	121	38	25	51	53	32	33	47	35	33
-4.25	-2	35	39	56	65	39	35	39	27	22	33	33	46	23	23	35	76	34	28	32	34
-4.25	-1.875	41	43	43	19	35	26	23	24	23	22	20	41	28	38	34	50	23	28	26	69
-4.25	-1.75	26	42	21	40	35	39	40	42	36	30	39	34	35	66	26	36	37	27	28	29
-4.25	-1.625	46	27	25	31	64	31	31	41	64	26	41	37	31	60	22	70	58	29	38	58
-4.25	-1.5	24	96	34	24	37	35	40	30	37	46	26	33	34	28	31	22	26	27	23	34
-4.25	-1.375	65	28	38	70	31	25	27	24	43	27	28	33	42	31	29	33	28	51	73	22
-4.25	-1.25	39	68	45	35	37	35	37	22	71	31	34	27	35	43	23	21	36	41	25	33
-4.25	-1.125	34	28	33	28	35	59	34	35	29	36	33	104	17	83	27	25	40	22	34	18
-4.25	-1	31	41	20	25	31	31	38	40	33	60	22	36	28	24	41	40	41	27	23	20
-4.25	-0.875	23	29	56	27	27	24	31	20	29	27	41	21	61	51	46	62	35	24	23	26
-4.25	-0.75	24	49	24	25	30	31	57	28	74	33	21	30	18	28	20	33	51	28	40	23
-4.25	-0.625	25	30	26	27	23	23	59	68	28	36	26	23	54	22	28	52	23	26	46	21
-4.25	-0.5	39	36	28	22	30	37	26	51	28	28	18	33	22	22	22	24	47	26	44	33
-4.25	-0.375	30	21	23	37	33	23	21	53	51	29	40	27	29	35	22	29	31	40	25	36
-4.25	-0.25	50	18	19	30	27	33	73	39	27	76	48	25	37	24	28	36	21	39	31	29
-4.25	-0.125	23	22	17	30	28	29	60	42	30	47	29	44	33	35	27	30	42	38	37	25
-4.25	0	24	40	41	60	21	34	37	34	48	25	23	19	32	39	29	37	26	35	35	31
-4.25	0.125	53	44	37	28	55	30	39	25	30	30	20	29	66	47	43	36	28	31	33	40
-4.25	0.25	24	35	28	22	37	53	24	28	24	46	59	34	23	33	25	25	47	41	29	41
-4.25	0.375	25	26	32	19	64	56	31	26	25	22	38	27	25	28	34	22	39	67	24	35
-4.25	0.5	36	30	20	24	25	39	38	30	50	31	20	30	23	43	29	32	27	29	18	24
-4.25	0.625	28	39	27	48	37	25	27	44	31	28	38	55	32	32	17	55	25	28	29	22
-4.25	0.75	44	61	131	52	37	30	38	33	27	34	31	21	31	55	30	51	32	34	43	23
-4.25	0.875	19	25	42	39	24	27	19	30	32	44	47	20	30	80	27	31	27	40	26	28
-4.25	1	21	27	44	24	45	52	28	46	38	77	37	34	36	31	31	24	56	23	43	34
-4.25	1.125	31	40	21	40	34	35	55	48	33	23	50	30	29	36	18	45	34	58	20	29
-4.25	1.25	30	34	38	54	59	43	31	24	41	77	37	22	35	110	32	34	23	32	41	52
-4.25	1.375	31	40	23	34	55	40	36	30	41	56	30	29	63	56	50	55	36	29	65	40
-4.25	1.5	28	45	35	24	46	19	22	22	35	30	29	24	49	46	40	21	36	22	32	23
-4.25	1.625	34	41	31	45	45	26	37	37	31	31	34	36	23	32	27	37	23	28	58	42
-4.25	1.75	49	26	53	19	32	25	35	24	49	28	38	29	45	60	23	36	30	22	39	21
-4.25	1.875	27	24	32	41	23	33	44	57	43	30	35	29	37	29	56	26	59	32	27	24
-4.25	2	18	38	24	31	74	35	29	36	45	29	83	31	37	57	28	28	23	79	37	17
-4.25	2.125	30	60	50	134	68	85	19	77	32	79	31	35	34	34	38	45	94	37	42	18
-4.25	2.25	28	30	29	37	57	64	38	25	69	44	30	32	63	43	23	32	40	62	12	60
-4.25	2.375	25	51	45	38	31	33	39	44	36	30	97	29	43	24	34	34	42	38	46	27
-4.25	2.5	32	46	59	40	65	44	41	22	31	31	39	51	29	48	43	27	22	78	22	51
-4.25	2.625	70	28	31	53	21	49	44	26	31	29	42	24	27	27	20	40	30	26	33	38
-4.25	2.75	104	49	35	38	24	39	36	28	33	33	69	46	73	31	29	38	30	48	25	32
-4.25	2.875	48	37	55	37	32	39	54	40	34	24	42	34	33	46	35	27	29	36	49	42
-4.25	3	48	38	24	38	37	29	54	51	75	38	44	28	34	68	31	40	39	28	25	44
-4.25	3.125	43	32	37	70	55	69	27	40	36	56	40	52	64	22	46	33	32	30	48	38
-4.25	3.25	36	32	26	47	34	35	32	19	38	28	31	42	35	31	57	31	44	43	54	32
-4.25	3.375	31	31	40	119	54	43	158	62	30	66	38	34	36	65	65	47	48	31	31	50
-4.25	3.5	40	37	47	96	40	29	67	62	58	60	40	44	56	51	28	40	73	53	47	53
-4.25	3.625	42	40	52	38	35	34	44	29	30	36	41	50	68	30	95	26	80	47	48	53
-4.25	3.75	49	41	35	106	25	40	22	59	46	32	50	32	49	34	87	40	66	74	40	30
-4.25	3.875	36	58	53	46	63	47	29	36	109	42	47	28	46	48	47	41	46	35	31	44
-4.25	4	52	33	41	57	37	31	34	28	40	85	59	58	139	46	47	40	52	54	60	32
-4.25	4.125	68	47	40	44	185	50	37	56	43	64	35	30	63	89	40	27	31	45	46	29
-4.25	4.25	68	43	36	53	29	29	116	33	49	64	45	31	30	39	39	49	71	123	143	36
-4.25	4.375	49	45	46	36	61	90	37	41	67	34	38	31	59	61	54	53	46	36	81	39
-4.25	4.5	26	35	51	58	63	48	79	96	66	48	39	23	29	32	62	49	49	36	47	39
-4.25	4.625	70	45	52	31	25	36	54	40	53	45	28	67	39	40	69	36	36	41	53	41
-4.25	4.75	52	40	42	76	86	28	36	35	45	36	49	120	52	52	64	39	31	30	43	49
-4.25	4.875	56	75	41	45	46	129	71	38	33	52	77	28	32	33	57	34	49	78	35	48
-4.25	5	29	42	75	45	67	79	57	38	44	34	31	41	34	38	32	61	35	36	56	51
-4.125	-5	61	38	47	35	92	36	36	68	34	37	38	34	85	72	37	41	36	43	38	62
-4.125	-4.875	73	58	70	42	84	41	51	31	46	98	42	36	60	55	62	34	42	96	51	76
-4.125	-4.75	37	40	38	28	78	50	65	71	42	70	53	45	43	77	51	32	37	39	52	39
-4.125	-4.625	67	49	34	68	41	47	83	63	38	33	38	74	58	48	38	43	58	50	62	39
-4.125	-4.5	30	74	50	48	59	54	64	29	42	71	48	35	52	34	40	25	26	34	64	41
-4.125	-4.375	51	47	60	37	67	32	42	57	46	58	52	60	34	64	60	43	38	81	36	62
-4.125	-4.25	43	98	30	43	38	64	46	46	43	36	24	64	61	74	46	52	81	63	31	70
-4.125	-4.125	35	57	78	77	39	31	53	35	53	47	45	34	64	50	46	30	34	63	34	45
-4.125	-4	53	33	98	34	34	41	22	47	53	25	33	35	54	40	33	26	35	31	31	41
-4.125	-3.875	79	41	30	63	33	67	46	69	87	66	46	27	31	23	36	29	100	36	38	53
-4.125	-3.75	74	80	68	51	64	34	27	68	44	40	37	66	42	39	41	63	43	71	59	24
-4.125	-3.625	46	34	30	46	48	46	36	49	50	38	33	36	60	32	85	38	33	30	43	35
-4.125	-3.5	33	47	62	27	66	27	54	39	40	54	32	47	36	33	32	47	38	37	38	32
-4.125	-3.375	46	31	67	39	29	78	38	36	52	31	36	48	33	40	35	51	31	37	26	32
-4.125	-3.25	41	80	32	61	40	24	44	68	30	41	37	82	29	87	58	31	27	31	39	87
-4.125	-3.125	59	40	38	53	33	33	36	34	43	50	33	44	35	33	36	48	58	40	43	31
-4.125	-3	60	32	24	45	61	30	30	38	52	38	33	39	37	86	32	40	94	26	59	40
-4.125	-2.875	30	59	28	123	25	26	26	31	33	27	26	32	26	32	41	21	30	35	38	35
-4.125	-2.75	37	34	37	40	41	27	24	35	46	74	30	36	29	21	28	34	33	43	33	43
-4.125	-2.625	42	36	25	51	53	40	31	28	57	34	79	79	28	33	31	27	28	27	40	101
-4.125	-2.5	24	30	44	31	39	33	33	30	24	49	28	41	41	34	61	35	87	27	40	33
-4.125	-2.375	37	60	23	22	37	49	30	35	31	65	28	20	26	37	40	42	28	37	26	49
-4.125	-2.25	29	31	45	26	24	35	19	54	61	29	26	27	41	42	43	28	54	92	26	42
-4.125	-2.125	46	45	41	32	24	42	37	29	43	70	28	37	31	33	23	51	25	38	42	24
-4.125	-2	21	29	34	30	33	60	31	77	40	39	17	34	26	26	31	25	35	35	60	28
-4.125	-1.875	70	30	53	18	35	41	30	29	34	30	23	36	36	29	31	27	28	29	51	34
-4.125	-1.75	39	60	62	26	31	33	15	28	36	31	27	41	51	28	44	24	23	38	30	40
-4.125	-1.625	26	32	41	22	43	28	46	33	53	36	19	32	62	55	27	40	22	37	22	39
-4.125	-1.5	34	40	55	34	26	39	22	47	27	26	21	22	29	34	25	37	26	28	30	43
-4.125	-1.375	22	29	49	30	31	34	28	91	37	31	22	57	25	33	33	58	21	43	28	25
-4.125	-1.25	19	26	26	23	42	106	16	49	31	30	28	29	45	21	27	30	31	26	21	32
-4.125	-1.125	29	21	36	37	20	28	24	31	28	28	50	34	41	29	52	31	26	36	32	28
-4.125	-1	23	27	83	35	49	36	79	24	28	28	32	23	60	37	34	41	32	25	24	32
-4.125	-0.875	37	31	22	50	64	30	20	15	29	47	29	30	32	37	24	21	49	44	53	36
-4.125	-0.75	21	27	27	33	39	27	46	30	20	59	18	42	35	38	41	23	29	31	59	35
-4.125	-0.625	29	47	52	32	25	36	30	35	28	30	26	39	38	30	18	51	32	25	19	33
-4.125	-0.5	26	32	37	22	27	50	35	23	20	29	45	52	18	55	25	43	23	39	22	34
-4.125	-0.375	36	24	26	49	44	37	30	41	21	30	30	25	33	22	33	26	29	42	33	44
-4.125	-0.25	28	64	22	35	20	36	34	22	26	30	42	30	47	40	24	27	20	27	32	36
-4.125	-0.125	25	25	35	35	34	44	24	65	29	24	41	34	31	36	33	22	50	24	26	44
-4.125	0	22	34	27	55	31	29	28	35	28	22	27	17	21	21	24	43	26	25	40	24
-4.125	0.125	36	22	24	94	22	23	33	51	26	23	35	28	49	36	19	22	35	24	33	19
-4.125	0.25	29	20	48	29	70	24	25	63	27	56	21	24	41	23	34	17	28	26	24	61
-4.125	0.375	39	51	49	34	35	27	58	25	17	46	21	18	28	36	21	37	35	19	24	61
-4.125	0.5	18	32	33	16	31	43	44	61	24	25	29	19	60	26	22	41	24	32	30	16
-4.125	0.625	28	20	27	27	58	20	39	22	26	20	24	26	43	24	17	39	56	27	28	35
-4.125	0.75	23	28	41	41	27	20	31	32	33	35	22	25	33	50	35	37	29	40	21	35
-4.125	0.875	16	21	75	50	44	43	30	25	33	48	23	25	30	29	35	34	33	40	37	25
-4.125	1	28	26	26	27	30	39	50	20	41	27	51	22	26	49	36	31	28	38	15	30
-4.125	1.125	30	56	24	35	44	24	29	45	29	33	23	51	27	37	19	21	74	28	40	32
-4.125	1.25	32	18	26	32	31	44	42	29	54	26	38	34	32	41	43	28	24	24	33	82
-4.125	1.375	31	38	35	40	28	38	78	35	22	35	25	42	70	19	28	43	16	62	49	31
-4.125	1.5	31	30	46	35	28	36	31	25	26	28	44	37	26	28	65	29	20	28	28	26
-4.125	1.625	30	30	32	33	39	29	70	53	15	22	58	25	41	38	89	51	41	30	34	36
-4.125	1.75	53	37	39	24	45	48	60	30	28	35	27	48	31	23	25	51	34	31	36	35
-4.125	1.875	44	25	43	67	26	41	29	39	18	32	39	41	32	20	39	69	31	45	25	26
-4.125	2	34	27	34	44	28	26	26	54	29	36	23	33	22	47	28	46	44	19	31	26
-4.125	2.125	34	25	23	52	34	32	27	28	28	26	40	49	22	32	49	38	34	34	23	26
-4.125	2.25	24	31	28	38	27	36	38	33	59	23	24	38	30	28	36	31	45	30	39	49
-4.125	2.375	35	34	37	68	36	37	37	30	32	37	27	31	53	52	48	30	36	55	35	46
-4.125	2.5	20	41	57	28	24	47	40	39	35	40	37	30	23	36	38	56	37	34	116	31
-4.125	2.625	29	32	33	18	48	32	28	50	73	33	31	18	31	58	30	33	30	32	37	50
-4.125	2.75	30	72	29	74	22	85	27	28	35	30	35	30	34	99	75	82	91	34	41	36
-4.125	2.875	30	43	27	41	39	36	30	45	35	28	37	41	43	27	39	35	34	32	26	34
-4.125	3	70	45	54	33	52	37	60	52	34	30	46	41	66	56	44	28	19	52	40	35
-4.125	3.125	30	25	41	33	91	38	32	42	35	30	34	30	32	31	28	35	65	28	49	52
-4.125	3.25	26	40	84	23	42	31	53	37	43	45	23	39	29	41	42	52	64	38	45	37
-4.125	3.375	41	74	34	24	36	37	94	31	47	76	60	32	61	30	25	41	30	42	50	34
-4.125	3.5	72	34	56	59	46	49	39	34	54	63	33	40	42	52	41	55	35	41	40	43
-4.125	3.625	35	91	41	69	88	81	52	75	32	43	37	23	37	35	62	34	31	30	63	38
-4.125	3.75	41	52	39	24	32	38	52	30	63	88	40	41	41	39	38	34	21	99	35	58
-4.125	3.875	40	74	55	73	53	90	65	52	32	52	35	71	37	41	44	28	33	44	47	43
-4.125	4	50	101	41	36	34	59	25	43	46	30	34	27	40	31	33	32	46	31	37	38
-4.125	4.125	36	31	49	46	38	37	27	24	30	45	28	27	120	44	47	40	36	48	21	26
-4.125	4.25	37	78	35	32	48	44	31	39	51	45	70	27	42	37	31	37	53	36	92	40
-4.125	4.375	41	43	80	38	28	32	98	35	47	37	30	61	41	42	48	54	56	37	73	39
-4.125	4.5	93	30	81	42	64	31	42	45	40	37	83	40	46	44	32	85	34	37	46	46
-4.125	4.625	33	32	39	43	38	60	33	33	29	48	41	43	36	70	30	37	70	71	43	50
-4.125	4.75	53	41	35	66	36	45	46	34	41	45	38	32	31	46	99	52	61	35	40	48
-4.125	4.875	46	47	48	45	72	49	68	70	68	31	30	48	43	45	43	35	34	67	35	56
-4.125	5	65	40	92	57	44	39	92	42	42	37	33	67	39	61	29	31	87	90	30	51
-4	-5	66	73	37	58	33	44	62	28	58	27	40	50	47	55	36	81	42	76	24	48
-4	-4.875	40	36	62	25	43	46	41	34	37	26	37	41	56	37	43	35	69	51	39	53
-4	-4.75	51	37	57	93	35	40	51	44	28	29	36	30	50	49	33	51	32	43	44	73
-4	-4.625	46	36	134	105	41	86	26	49	36	38	45	59	47	126	42	49	98	54	51	54
-4	-4.5	37	74	30	30	78	37	28	43	51	47	58	34	60	60	52	45	73	28	53	56
-4	-4.375	49	42	37	59	41	39	93	38	40	49	39	51	49	51	48	35	95	37	34	56
-4	-4.25	53	43	35	34	38	27	56	49	84	27	50	36	33	53	33	54	37	48	49	40
-4	-4.125	27	42	51	52	33	38	33	64	88	70	57	38	76	46	39	41	38	44	49	48
-4	-4	26	38	29	39	46	34	39	51	33	55	86	87	43	60	30	51	25	74	83	65
-4	-3.875	48	34	42	42	46	50	28	32	33	21	55	30	42	30	31	29	36	42	36	44
-4	-3.75	45	27	46	35	67	31	21	48	34	31	63	55	43	45	70	27	61	82	41	29
-4	-3.625	29	35	26	62	49	39	36	39	28	61	41	38	41	22	35	40	38	31	55	24
-4	-3.5	30	64	50	32	108	74	34	35	44	29	48	33	29	96	24	37	59	74	32	71
-4	-3.375	34	22	45	42	34	24	53	59	38	34	50	64	37	36	43	31	31	37	50	41
-4	-3.25	51	42	71	36	50	68	47	171	26	29	60	30	27	54	33	26	23	31	42	23
-4	-3.125	43	29	31	40	42	52	48	59	89	34	38	70	40	92	19	47	38	34	27	46
-4	-3	20	30	28	39	27	27	24	44	26	116	50	23	33	65	39	114	44	21	35	43
-4	-2.875	34	34	58	73	42	21	28	27	46	34	40	62	20	37	28	64	67	42	25	26
-4	-2.75	38	26	38	29	22	31	64	46	22	24	30	42	30	28	21	98	25	74	40	42
-4	-2.625	52	49	36	31	38	36	32	49	36	37	32	27	29	31	70	36	37	42	27	38
-4	-2.5	51	29	33	30	50	39	35	58	32	62	41	27	31	30	34	33	44	42	27	69
-4	-2.375	55	27	33	37	40	35	44	29	43	32	39	38	23	48	26	34	24	40	25	21
-4	-2.25	34	37	26	37	37	43	40	29	32	29	50	33	28	38	31	35	28	27	47	35
-4	-2.125	27	44	24	24	40	31	42	30	33	35	93	25	31	31	38	56	34	32	26	54
-4	-2	25	34	36	26	21	29	28	58	34	39	34	34	24	23	30	46	29	31	29	29
-4	-1.875	22	37	20	33	38	71	51	50	32	30	23	33	41	25	24	25	44	38	39	19
-4	-1.75	37	25	45	26	24	32	40	27	28	34	19	53	31	22	32	29	23	24	41	44
-4	-1.625	58	29	30	22	25	36	37	25	74	26	25	44	49	24	20	30	29	29	24	43
-4	-1.5	22	55	49	23	25	82	58	39	24	30	52	27	45	24	33	31	31	48	22	27
-4	-1.375	53	43	34	40	33	39	31	21	49	25	13	24	33	27	18	29	25	23	38	26
-4	-1.25	20	50	26	54	40	55	43	24	56	27	33	35	33	45	43	35	24	37	39	39
-4	-1.125	55	46	21	48	29	22	28	28	24	38	55	25	27	20	33	19	29	24	25	36
-4	-1	29	44	41	27	32	59	39	26	37	79	66	36	51	17	27	48	33	34	28	43
-4	-0.875	31	31	30	19	27	45	31	24	44	23	38	38	60	31	42	27	53	38	75	42
-4	-0.75	20	26	49	26	29	25	34	25	20	34	28	13	47	29	19	22	31	36	24	28
-4	-0.625	32	34	30	21	46	29	27	23	24	30	35	28	30	27	29	17	23	32	26	35
-4	-0.5	25	32	41	69	20	68	22	28	15	29	40	44	45	40	54	36	38	29	34	33
-4	-0.375	24	32	42	23	31	36	28	30	35	45	94	15	26	25	28	31	32	59	36	21
-4	-0.25	27	25	37	49	26	17	25	37	20	32	46	52	39	29	21	26	21	23	33	28
-4	-0.125	31	22	21	22	32	31	29	32	44	33	38	27	29	60	40	35	31	21	25	17
-4	0	23	38	28	13	37	29	24	27	45	36	25	36	24	21	45	21	24	33	32	26
-4	0.125	36	32	23	23	45	21	24	21	30	64	32	21	25	23	52	32	54	39	31	23
-4	0.25	42	40	22	22	20	39	31	28	33	26	21	47	27	35	23	26	30	26	25	34
-4	0.375	24	27	25	21	28	34	19	29	28	55	36	24	26	51	38	23	28	58	29	26
-4	0.5	29	38	36	28	46	18	37	86	39	22	82	31	29	25	30	29	25	37	29	25
-4	0.625	57	37	30	35	22	20	21	44	59	20	25	64	100	22	38	24	28	51	35	28
-4	0.75	60	35	22	40	34	51	32	39	24	21	36	27	22	24	24	29	23	27	27	25
-4	0.875	18	52	25	73	33	29	44	40	42	24	27	34	29	27	30	28	89	30	35	27
-4	1	24	31	17	26	37	42	42	18	42	29	30	49	23	26	24	44	26	25	26	22
-4	1.125	29	32	27	31	26	29	37	24	27	22	33	29	24	36	40	24	46	26	26	25
-4	1.25	24	28	30	39	31	54	39	27	43	46	37	23	23	49	33	37	37	33	25	34
-4	1.375	19	31	32	25	26	33	32	21	25	19	27	33	31	43	47	33	19	22	31	22
-4	1.5	39	29	69	36	36	53	27	26	52	31	26	57	31	38	40	23	27	50	36	27
-4	1.625	56	24	21	24	27	35	29	49	25	32	43	26	33	34	28	52	35	29	36	36
-4	1.75	22	26	24	35	31	22	34	53	44	29	23	22	45	24	44	25	52	19	31	30
-4	1.875	26	44	39	47	34	23	24	27	34	42	32	24	30	46	36	40	32	40	38	29
-4	2	39	24	45	41	23	24	36	35	35	41	31	57	41	41	45	28	33	28	33	31
-4	2.125	37	31	25	38	28	23	43	99	25	59	39	20	46	29	38	25	36	90	23	37
-4	2.25	31	77	60	50	35	49	32	31	38	19	21	64	35	32	31	26	23	32	37	38
-4	2.375	30	26	21	29	33	61	33	53	59	30	65	32	47	33	27	39	23	39	32	22
-4	2.5	32	43	39	47	51	49	36	28	31	25	30	34	49	29	35	49	29	38	45	44
-4	2.625	14	24	42	24	42	55	46	85	28	36	28	31	26	41	50	36	20	35	30	26
-4	2.75	53	29	48	17	41	49	23	34	32	39	39	48	29	29	26	46	28	26	33	20
-4	2.875	22	29	34	28	30	38	34	26	22	26	36	26	39	21	30	36	32	32	28	27
-4	3	43	55	53	73	45	32	34	104	27	32	35	32	40	42	32	89	31	41	35	23
-4	3.125	66	36	43	29	31	56	70	27	26	46	29	34	33	49	45	56	37	48	26	36
-4	3.25	48	52	39	37	27	34	29	23	43	74	37	36	38	59	41	27	28	27	73	36
-4	3.375	32	39	49	40	53	38	81	38	32	49	47	28	43	39	68	34	23	50	45	52
-4	3.5	26	39	31	37	45	40	21	65	38	63	121	95	28	21	49	35	125	75	33	43
-4	3.625	41	34	29	41	147	55	38	44	34	60	34	32	41	42	39	47	34	38	37	47
-4	3.75	29	66	71	37	49	31	41	55	36	57	46	35	56	41	41	41	58	56	34	44
-4	3.875	47	30	100	36	58	62	33	30	65	28	31	52	39	55	50	42	50	53	47	49
-4	4	96	56	25	41	33	26	80	34	50	57	54	64	44	38	37	46	29	44	32	54
-4	4.125	32	36	41	34	56	37	39	50	34	54	43	32	65	46	43	48	70	74	30	30
-4	4.25	34	48	31	36	35	41	46	34	34	54	121	65	47	51	36	62	28	40	135	45
-4	4.375	49	61	51	31	30	44	54	37	37	32	36	67	50	36	41	42	38	40	51	55
-4	4.5	34	34	33	41	106	73	36	50	52	39	65	122	61	49	43	39	46	36	41	32
-4	4.625	77	45	34	54	28	38	30	37	35	66	53	44	55	53	39	49	54	25	50	34
-4	4.75	63	38	33	46	46	58	69	19	37	24	39	43	43	32	42	57	54	93	59	36
-4	4.875	43	51	60	50	43	56	31	46	78	48	34	46	48	38	54	37	29	49	44	47
-4	5	54	48	57	34	44	60	48	66	37	67	115	36	52	46	44	65	66	32	39	62
-3.875	-5	44	41	42	38	52	78	43	91	39	44	38	44	51	43	56	47	42	52	81	35
-3.875	-4.875	50	45	43	36	33	31	81	41	72	82	51	33	63	69	62	38	34	33	47	36
-3.875	-4.75	44	40	38	52	28	35	50	53	44	46	27	33	149	39	63	43	40	34	33	61
-3.875	-4.625	56	53	29	22	59	34	28	26	64	50	76	54	40	53	53	63	67	63	88	33
-3.875	-4.5	57	49	37	28	50	49	61	104	37	52	71	33	37	42	43	39	37	36	65	37
-3.875	-4.375	46	46	25	39	41	50	52	44	36	53	44	28	43	46	53	31	72	35	52	43
-3.875	-4.25	41	70	31	40	41	48	60	55	35	36	68	58	47	37	38	51	45	42	39	29
-3.875	-4.125	52	25	36	36	52	40	58	65	25	28	58	34	41	66	39	53	30	31	34	30
-3.875	-4	26	33	40	35	39	53	79	67	53	25	35	114	37	47	37	33	29	56	62	55
-3.875	-3.875	32	34	32	71	36	55	63	36	39	45	39	27	47	18	33	52	56	29	37	26
-3.875	-3.75	75	60	76	28	34	45	48	31	35	30	62	47	38	60	30	34	37	39	48	30
-3.875	-3.625	24	45	41	61	45	72	66	51	44	27	53	36	47	52	26	37	39	47	29	20
-3.875	-3.5	61	91	50	41	23	31	30	27	34	33	42	67	34	42	50	35	51	45	60	35
-3.875	-3.375	47	30	34	31	26	38	59	35	32	28	33	46	46	67	31	29	29	79	30	43
-3.875	-3.25	37	53	35	34	35	33	44	38	52	58	38	40	42	61	28	45	33	35	40	32
-3.875	-3.125	28	45	40	33	32	56	52	60	47	45	39	47	52	24	32	37	40	35	59	70
-3.875	-3	65	38	23	46	26	28	25	37	46	46	39	30	31	31	28	45	60	30	38	32
-3.875	-2.875	26	27	41	32	77	31	26	28	48	24	27	59	19	29	34	45	45	34	41	39
-3.875	-2.75	48	26	33	51	55	30	36	40	36	26	42	53	42	35	29	25	34	51	34	27
-3.875	-2.625	35	37	24	31	51	34	29	31	33	62	30	75	31	31	24	53	57	39	22	45
-3.875	-2.5	50	22	42	35	36	27	33	23	36	47	27	40	47	21	27	27	27	43	35	32
-3.875	-2.375	25	40	50	69	24	53	39	36	39	34	37	44	27	31	52	33	24	35	35	45
-3.875	-2.25	29	26	42	47	33	42	61	36	44	25	29	27	47	27	30	24	27	30	33	33
-3.875	-2.125	46	31	34	22	38	40	36	32	22	27	42	21	70	26	36	44	28	42	44	29
-3.875	-2	36	49	26	94	50	33	39	51	37	32	31	38	27	37	51	21	26	169	33	52
-3.875	-1.875	36	27	25	20	32	59	29	44	23	26	27	29	34	42	41	20	23	46	33	49
-3.875	-1.75	25	26	41	24	35	43	24	61	31	69	24	35	58	21	40	57	20	35	27	26
-3.875	-1.625	33	36	25	30	38	22	19	25	23	34	25	49	30	34	31	26	72	33	45	39
-3.875	-1.5	21	30	31	23	27	22	53	25	22	24	28	30	33	33	29	36	54	63	74	30
-3.875	-1.375	18	59	35	23	21	41	18	22	26	37	36	36	17	29	28	36	28	28	50	23
-3.875	-1.25	28	29	26	55	25	37	36	30	22	21	23	27	18	34	30	25	69	36	57	38
-3.875	-1.125	35	22	27	25	30	25	31	23	25	39	28	34	62	29	35	34	26	31	33	66
-3.875	-1	15	35	16	25	34	30	29	27	25	30	33	22	19	23	27	23	26	31	30	45
-3.875	-0.875	27	54	36	26	18	31	26	41	31	29	21	47	22	62	24	42	31	39	17	29
-3.875	-0.75	34	31	32	34	23	23	79	43	15	59	36	47	26	37	15	23	23	29	31	37
-3.875	-0.625	28	27	24	16	31	24	29	33	26	58	54	30	47	22	47	21	67	15	37	25
-3.875	-0.5	16	17	28	23	28	17	27	30	25	27	17	44	35	36	24	21	28	22	24	32
-3.875	-0.375	20	23	27	18	30	20	27	18	38	42	25	19	28	17	31	25	92	23	21	47
-3.875	-0.25	28	34	54	19	15	22	22	22	29	21	34	33	18	29	28	26	33	24	23	19
-3.875	-0.125	29	38	30	18	18	29	32	21	55	21	27	21	49	32	30	38	29	57	29	23
-3.875	0	29	27	35	25	34	36	27	42	36	18	32	77	23	23	31	26	29	29	27	71
-3.875	0.125	22	36	34	32	39	73	45	36	24	32	19	29	26	19	22	31	18	32	27	32
-3.875	0.25	41	23	29	18	26	35	25	32	19	66	74	25	25	30	31	30	18	34	44	38
-3.875	0.375	42	28	29	21	23	31	26	62	37	37	24	19	26	84	24	31	22	32	30	25
-3.875	0.5	39	31	31	24	18	23	27	23	26	36	30	34	24	17	27	23	31	33	22	20
-3.875	0.625	20	36	23	31	39	36	39	47	23	27	26	24	30	38	18	20	24	19	40	18
-3.875	0.75	23	23	43	23	40	19	57	27	31	38	27	26	26	43	33	74	32	31	29	39
-3.875	0.875	31	23	23	29	28	32	59	30	31	18	33	43	21	34	29	40	23	29	50	35
-3.875	1	49	28	40	66	26	23	28	18	27	21	28	35	27	28	30	40	26	23	27	26
-3.875	1.125	29	45	32	22	36	29	33	25	20	55	63	39	31	35	29	49	67	50	37	23
-3.875	1.25	31	27	22	44	31	29	34	20	21	22	37	45	29	26	28	24	65	33	28	42
-3.875	1.375	15	33	20	30	81	21	39	66	28	40	21	30	24	26	30	38	43	22	35	27
-3.875	1.5	22	25	18	21	39	32	26	37	21	46	33	49	34	15	37	30	31	40	31	31
-3.875	1.625	30	64	40	47	24	35	34	35	37	35	28	55	29	27	37	21	25	32	18	45
-3.875	1.75	46	44	44	26	36	24	32	30	32	47	40	30	27	62	96	16	37	59	21	43
-3.875	1.875	84	76	20	29	37	26	41	42	38	32	29	19	27	52	27	31	41	29	22	26
-3.875	2	35	35	14	25	33	35	43	25	27	23	44	31	27	25	23	33	33	21	41	37
-3.875	2.125	33	69	27	20	28	47	34	35	22	23	28	38	22	20	31	45	43	45	27	32
-3.875	2.25	54	27	31	25	25	25	34	33	42	31	56	26	35	49	34	77	34	35	20	28
-3.875	2.375	47	37	29	25	38	66	20	37	29	51	28	43	37	38	36	31	28	92	51	25
-3.875	2.5	31	24	38	27	23	29	51	32	30	53	35	26	55	46	29	25	27	42	33	45
-3.875	2.625	37	31	22	33	36	55	39	48	26	24	35	38	31	40	29	28	40	32	40	27
-3.875	2.75	41	25	44	30	34	80	61	28	46	43	26	27	39	27	33	30	106	41	38	46
-3.875	2.875	29	115	46	59	42	49	47	29	26	42	63	30	39	71	23	44	41	35	42	31
-3.875	3	75	26	66	34	40	28	28	48	40	47	33	50	38	25	20	36	43	47	49	44
-3.875	3.125	52	39	37	47	39	29	18	61	32	47	35	31	24	65	47	39	50	34	24	51
-3.875	3.25	27	27	32	25	39	59	61	17	89	44	31	62	46	26	35	50	69	69	31	26
-3.875	3.375	54	34	35	27	36	39	35	51	32	54	27	31	41	28	62	33	80	84	43	30
-3.875	3.5	42	46	47	34	29	35	81	48	30	37	51	24	62	34	36	39	45	32	42	33
-3.875	3.625	37	36	44	34	58	39	52	45	31	30	28	31	31	53	34	29	28	26	29	70
-3.875	3.75	33	34	45	31	32	25	49	68	31	72	28	27	45	87	38	41	32	33	37	27
-3.875	3.875	26	41	35	70	28	58	63	35	34	18	38	41	41	34	36	26	44	62	61	28
-3.875	4	52	36	62	56	87	56	81	77	45	63	48	43	59	50	44	49	36	38	37	30
-3.875	4.125	40	42	71	42	48	35	76	48	44	36	31	34	82	45	43	93	33	31	86	56
-3.875	4.25	30	33	49	61	54	51	32	35	35	91	56	40	44	77	83	36	63	43	61	62
-3.875	4.375	47	31	50	33	40	35	45	46	32	39	40	27	88	30	42	27	36	40	54	36
-3.875	4.5	45	45	35	44	46	45	25	58	74	49	46	29	51	71	41	36	47	54	34	39
-3.875	4.625	70	28	36	75	76	103	25	53	35	45	62	41	39	45	45	30	64	45	94	41
-3.875	4.75	70	76	44	38	119	36	79	55	116	46	59	49	69	45	51	47	69	89	80	46
-3.875	4.875	35	39	50	38	54	39	43	61	108	102	38	46	77	42	64	64	40	66	57	41
-3.875	5	76	37	28	74	42	132	31	58	59	28	44	43	76	32	51	73	36	45	34	59
-3.75	-5	60	82	44	52	42	41	48	56	57	34	43	55	39	36	38	35	90	40	45	38
-3.75	-4.875	36	63	36	36	36	86	35	55	44	58	49	66	36	62	39	35	44	30	34	60
-3.75	-4.75	42	64	69	33	51	57	26	37	92	54	59	25	75	30	39	57	34	36	29	37
-3.75	-4.625	63	36	44	36	33	37	47	32	67	48	37	38	82	34	35	37	51	49	51	39
-3.75	-4.5	50	25	44	34	106	57	41	28	41	94	39	42	28	49	38	54	43	36	53	33
-3.75	-4.375	53	36	49	51	31	27	53	32	80	43	49	77	29	44	39	46	51	51	47	36
-3.75	-4.25	44	50	47	34	97	33	31	59	38	56	98	54	24	90	44	62	25	38	53	33
-3.75	-4.125	37	39	37	40	45	39	55	40	41	62	55	36	40	42	24	32	31	31	70	30
-3.75	-4	33	45	65	52	27	31	25	31	51	37	71	54	47	28	24	71	42	45	27	86
-3.75	-3.875	48	50	31	40	49	64	62	31	47	33	34	32	92	84	36	29	35	42	42	51
-3.75	-3.75	42	56	34	67	57	103	43	30	50	41	38	88	52	52	39	62	35	21	50	44
-3.75	-3.625	34	32	25	30	23	40	57	51	31	32	67	30	36	40	48	33	112	36	56	36
-3.75	-3.5	30	25	50	31	32	32	63	23	34	50	32	34	32	36	29	33	40	26	35	49
-3.75	-3.375	44	34	38	23	43	25	37	48	40	39	57	93	49	42	32	37	85	33	50	56
-3.75	-3.25	55	26	77	60	36	45	54	35	59	34	42	25	29	47	59	45	26	46	54	44
-3.75	-3.125	35	39	43	23	38	26	76	31	42	47	33	97	25	14	43	27	42	36	72	34
-3.75	-3	22	26	19	39	27	48	36	27	35	34	31	27	31	33	30	28	33	25	45	52
-3.75	-2.875	31	52	46	31	38	26	36	36	77	74	27	32	30	30	36	54	34	30	50	31
-3.75	-2.75	52	43	50	33	25	47	20	27	34	34	21	63	34	28	22	26	36	40	31	32
-3.75	-2.625	30	28	45	32	40	40	24	24	75	37	21	94	31	36	74	33	31	33	21	23
-3.75	-2.5	38	36	26	23	44	85	62	30	25	22	29	22	32	32	40	74	33	25	23	27
-3.75	-2.375	48	20	29	29	30	37	57	32	28	22	37	75	31	52	32	41	26	17	28	45
-3.75	-2.25	26	39	38	37	22	31	30	47	37	33	34	74	32	33	27	35	50	21	32	32
-3.75	-2.125	54	20	31	22	50	32	33	23	34	27	59	32	50	28	40	57	48	82	35	28
-3.75	-2	24	25	51	29	38	54	24	30	31	29	31	25	26	32	46	62	31	43	24	44
-3.75	-1.875	27	24	24	41	39	65	62	32	41	34	40	26	48	38	18	40	18	26	37	32
-3.75	-1.75	31	32	29	40	29	45	30	26	26	33	25	27	25	28	21	27	32	19	35	28
-3.75	-1.625	26	23	23	59	23	44	23	25	26	32	27	21	41	33	35	46	31	28	22	23
-3.75	-1.5	30	30	36	30	22	39	49	17	27	56	45	27	31	26	25	23	23	18	32	29
-3.75	-1.375	29	25	24	43	37	24	25	28	40	32	19	19	24	33	29	36	20	37	18	29
-3.75	-1.25	33	35	23	28	37	16	26	25	32	44	22	19	29	38	35	27	27	30	32	44
-3.75	-1.125	22	42	30	19	23	27	41	21	18	45	58	19	16	21	32	47	26	26	49	42
-3.75	-1	28	41	22	26	32	23	46	22	17	29	27	22	34	32	39	28	34	32	25	32
-3.75	-0.875	28	37	22	17	22	25	29	27	33	61	29	36	26	30	32	30	32	30	26	59
-3.75	-0.75	48	110	51	31	23	19	24	28	24	36	26	30	28	28	26	31	57	35	48	22
-3.75	-0.625	22	27	29	24	24	37	40	26	28	33	29	13	54	23	16	24	25	59	31	28
-3.75	-0.5	26	28	21	23	27	18	22	28	27	26	24	25	25	33	18	30	35	27	17	19
-3.75	-0.375	27	24	25	18	36	41	21	26	37	30	22	26	25	26	25	42	18	21	23	38
-3.75	-0.25	37	82	21	16	20	29	38	16	23	28	22	29	19	37	29	22	23	28	35	35
-3.75	-0.125	24	23	38	24	16	40	21	32	27	30	26	28	29	24	32	19	29	34	21	17
-3.75	0	20	18	38	21	28	19	41	21	21	27	30	35	27	27	28	32	27	16	28	36
-3.75	0.125	25	22	27	32	27	49	28	31	26	26	31	34	28	37	33	64	28	30	40	27
-3.75	0.25	34	36	25	16	21	36	28	18	36	25	23	22	16	29	18	32	23	26	27	31
-3.75	0.375	21	20	36	21	26	21	39	23	18	20	26	31	31	27	20	52	22	15	22	29
-3.75	0.5	17	19	30	23	36	19	42	37	13	34	20	33	24	35	35	16	19	22	17	25
-3.75	0.625	24	27	29	28	33	22	30	36	19	28	31	30	21	27	23	42	61	31	23	14
-3.75	0.75	20	37	41	20	25	34	27	23	29	21	36	25	20	45	28	27	21	26	39	70
-3.75	0.875	32	29	31	22	21	32	31	21	33	30	39	21	50	23	25	28	19	29	37	28
-3.75	1	37	25	20	24	18	30	54	23	29	22	17	45	18	31	26	21	34	24	20	45
-3.75	1.125	41	28	43	39	33	26	24	32	22	35	40	31	31	26	22	19	28	32	23	26
-3.75	1.25	39	22	19	31	39	23	31	24	50	48	25	21	32	26	21	32	27	40	25	25
-3.75	1.375	28	25	27	32	35	21	25	36	30	39	24	50	28	22	40	32	41	22	40	31
-3.75	1.5	38	24	23	21	27	27	20	27	31	54	28	23	21	30	35	28	47	30	52	29
-3.75	1.625	29	19	32	25	39	25	27	31	29	37	22	32	33	30	23	48	29	25	27	39
-3.75	1.75	26	31	24	35	24	24	28	25	60	29	22	26	31	26	41	34	33	33	39	28
-3.75	1.875	24	39	38	28	30	23	23	15	18	23	35	59	36	50	31	20	25	26	29	36
-3.75	2	31	36	25	30	29	35	49	42	21	15	33	20	20	31	29	27	35	22	35	31
-3.75	2.125	30	39	39	40	23	45	30	32	28	49	44	35	30	65	29	123	42	25	32	35
-3.75	2.25	34	26	29	26	23	28	26	25	42	38	43	29	26	27	31	41	19	47	45	47
-3.75	2.375	37	26	33	30	25	38	34	25	24	20	23	50	28	58	22	33	44	28	31	29
-3.75	2.5	32	25	26	32	42	33	51	41	40	37	27	54	59	62	28	25	28	42	27	46
-3.75	2.625	23	39	29	22	32	54	34	33	34	33	23	30	39	41	33	38	36	54	55	36
-3.75	2.75	39	32	33	33	31	38	28	25	26	26	26	28	28	28	38	26	50	38	27	83
-3.75	2.875	40	36	124	45	35	29	77	44	59	16	46	26	63	28	44	32	38	26	75	39
-3.75	3	28	61	39	27	20	29	32	41	26	52	45	37	65	34	68	36	33	59	32	32
-3.75	3.125	35	37	41	51	34	31	26	26	43	26	46	34	28	24	23	40	35	29	57	34
-3.75	3.25	42	71	31	115	72	69	37	35	48	55	33	48	22	33	29	32	36	53	39	38
-3.75	3.375	57	45	73	42	39	54	49	49	32	30	22	35	35	36	26	30	30	57	39	34
-3.75	3.5	45	23	66	30	53	50	63	43	44	44	35	41	24	42	42	43	28	51	34	51
-3.75	3.625	52	42	25	36	39	34	30	50	49	51	56	36	30	53	58	36	49	78	83	59
-3.75	3.75	36	89	33	48	42	37	32	23	32	42	80	30	42	36	70	34	24	36	71	37
-3.75	3.875	54	50	26	34	32	35	24	37	25	35	34	37	33	33	62	61	52	19	61	38
-3.75	4	25	31	33	42	77	98	30	49	26	33	37	25	47	53	59	63	128	35	53	45
-3.75	4.125	45	66	72	35	40	38	49	39	56	37	32	27	23	41	35	29	24	41	27	24
-3.75	4.25	43	38	38	42	81	106	47	39	29	25	34	27	30	59	48	50	42	43	42	46
-3.75	4.375	32	53	43	26	35	26	67	34	38	47	29	40	39	54	94	34	47	39	32	39
-3.75	4.5	43	58	62	36	55	44	38	42	63	35	34	28	42	40	34	34	57	36	49	32
-3.75	4.625	45	56	56	34	81	43	34	46	33	64	33	52	25	52	51	77	39	34	34	69
-3.75	4.75	33	32	78	45	56	104	43	47	72	132	50	61	50	45	41	49	27	44	35	90
-3.75	4.875	42	54	30	67	59	79	53	105	38	57	67	26	31	26	56	35	52	45	38	30
-3.75	5	34	40	48	52	36	45	86	69	68	39	71	55	56	58	53	36	55	44	27	51
-3.625	-5	72	38	34	42	42	27	58	53	35	86	40	36	38	61	64	68	107	53	90	56
-3.625	-4.875	32	90	75	70	27	23	62	78	67	42	57	31	30	60	41	63	32	43	125	53
-3.625	-4.75	59	35	23	38	38	37	30	45	39	30	36	31	32	59	95	30	28	40	38	49
-3.625	-4.625	42	32	42	48	46	45	51	35	42	107	73	45	32	38	66	29	60	34	70	35
-3.625	-4.5	49	30	40	43	35	42	41	36	112	105	52	82	32	45	34	82	46	41	33	37
-3.625	-4.375	33	39	43	63	42	64	35	62	55	68	43	38	35	46	42	35	38	30	53	27
-3.625	-4.25	37	55	32	47	80	69	38	39	34	29	42	84	50	32	52	60	36	35	56	48
-3.625	-4.125	28	38	52	41	78	29	49	38	37	52	87	33	23	31	80	46	26	55	64	45
-3.625	-4	35	41	34	43	37	35	42	34	45	50	31	36	40	64	55	36	27	42	45	67
-3.625	-3.875	34	42	38	131	45	30	56	40	33	37	40	26	35	35	43	32	43	57	23	51
-3.625	-3.75	46	32	27	51	31	58	30	50	25	60	45	21	34	40	81	43	33	32	41	38
-3.625	-3.625	45	44	44	42	21	39	59	41	48	38	91	36	38	42	68	23	33	41	32	23
-3.625	-3.5	70	29	36	27	24	31	40	28	27	36	46	49	32	28	46	33	34	49	56	50
-3.625	-3.375	36	56	44	34	25	25	30	75	33	40	38	29	30	26	35	64	36	68	30	41
-3.625	-3.25	38	28	37	28	29	28	21	27	42	20	45	46	43	48	68	60	30	43	27	34
-3.625	-3.125	33	44	38	34	30	27	43	33	45	32	34	59	36	31	33	45	29	27	34	23
-3.625	-3	28	40	25	30	62	22	51	43	32	32	36	36	38	29	121	49	27	44	32	35
-3.625	-2.875	55	51	27	49	19	35	25	47	30	37	37	81	36	49	58	20	32	28	60	55
-3.625	-2.75	37	21	41	56	32	51	20	32	23	25	35	46	50	28	37	31	31	35	38	27
-3.625	-2.625	37	28	31	63	25	24	21	30	54	25	29	30	27	28	32	35	30	30	26	41
-3.625	-2.5	19	31	26	24	27	35	31	32	21	22	23	32	60	26	39	28	28	31	23	23
-3.625	-2.375	25	28	25	21	49	33	30	23	33	27	26	24	20	35	23	36	27	31	57	19
-3.625	-2.25	36	21	31	44	25	33	36	29	40	20	19	26	32	27	24	30	24	36	32	40
-3.625	-2.125	48	25	25	47	27	35	22	38	41	29	22	45	43	25	24	90	23	26	37	52
-3.625	-2	42	29	44	26	78	32	28	29	22	47	44	36	28	27	30	28	42	32	30	40
-3.625	-1.875	26	40	30	31	54	39	36	35	41	25	27	23	29	18	33	68	33	37	30	26
-3.625	-1.75	68	47	29	26	39	28	44	36	39	29	20	40	30	23	25	23	24	24	64	26
-3.625	-1.625	73	34	51	40	26	43	52	27	30	20	34	22	24	21	36	26	31	22	47	25
-3.625	-1.5	64	29	36	43	34	37	22	34	21	37	36	31	22	23	31	52	28	23	24	22
-3.625	-1.375	29	19	29	19	21	29	40	29	24	47	19	30	26	24	33	21	26	39	25	51
-3.625	-1.25	37	33	33	28	21	76	45	28	21	27	27	30	19	36	18	36	24	41	31	24
-3.625	-1.125	46	41	21	28	24	30	23	25	19	16	79	58	25	12	45	24	39	26	31	35
-3.625	-1	20	44	30	49	25	42	21	27	17	25	28	19	26	27	27	27	20	24	26	22
-3.625	-0.875	33	22	32	25	30	40	15	21	32	22	35	29	32	37	21	21	34	27	26	24
-3.625	-0.75	19	21	30	79	31	20	82	40	18	17	28	30	36	21	44	28	28	26	25	34
-3.625	-0.625	21	19	45	29	40	27	57	27	42	29	53	70	31	30	27	21	24	29	20	22
-3.625	-0.5	22	23	38	27	25	34	29	30	22	14	19	15	30	28	27	29	43	30	29	24
-3.625	-0.375	59	29	42	19	25	19	25	17	39	31	34	30	20	19	21	21	41	26	40	21
-3.625	-0.25	20	17	23	20	47	29	18	19	25	26	29	44	24	19	20	21	23	39	19	20
-3.625	-0.125	28	18	50	18	30	35	18	28	22	34	24	17	20	31	27	23	29	23	41	24
-3.625	0	21	22	23	39	35	26	51	35	33	21	33	28	21	25	42	27	29	34	26	15
-3.625	0.125	35	61	30	27	21	26	24	23	24	22	19	19	39	24	56	46	35	31	52	23
-3.625	0.25	28	24	24	54	35	47	13	27	22	27	21	26	64	42	44	14	22	35	33	38
-3.625	0.375	18	26	26	30	28	23	27	19	43	29	25	59	29	18	25	26	22	37	30	33
-3.625	0.5	19	22	35	25	19	85	36	23	19	25	15	38	56	25	24	21	38	22	53	23
-3.625	0.625	42	30	26	23	31	18	21	29	19	18	20	22	28	18	29	54	22	20	32	15
-3.625	0.75	36	13	63	26	29	21	26	31	29	23	40	29	24	28	24	19	44	34	31	26
-3.625	0.875	27	18	25	30	26	47	22	38	58	21	49	21	17	58	19	51	33	25	26	30
-3.625	1	32	42	64	28	28	19	14	29	27	30	21	21	22	55	57	27	15	26	19	30
-3.625	1.125	27	34	21	25	36	23	21	41	29	19	32	24	29	46	54	26	23	32	31	28
-3.625	1.25	35	40	67	35	34	23	19	28	29	20	30	23	25	31	33	35	28	44	28	46
-3.625	1.375	21	39	35	28	25	21	26	47	23	32	26	29	27	29	27	38	26	35	22	37
-3.625	1.5	21	34	26	22	24	33	23	78	42	42	26	78	22	21	28	19	23	21	25	35
-3.625	1.625	28	25	27	16	21	23	17	26	25	26	21	24	26	29	30	17	30	27	31	29
-3.625	1.75	32	45	38	23	19	29	33	37	28	30	43	49	36	29	30	40	35	33	23	17
-3.625	1.875	21	26	43	44	60	32	35	32	33	40	25	26	29	33	31	15	24	28	29	34
-3.625	2	40	51	53	20	25	39	32	38	56	29	38	32	25	55	51	16	37	29	43	23
-3.625	2.125	50	33	66	24	37	37	37	33	30	37	41	38	74	49	45	26	37	29	27	25
-3.625	2.25	15	24	32	29	34	46	28	30	23	21	33	30	24	35	50	31	26	29	30	28
-3.625	2.375	36	37	25	32	32	29	49	51	44	34	23	37	33	27	32	47	22	20	37	27
-3.625	2.5	29	42	47	44	46	28	39	24	25	30	30	33	26	27	37	33	60	26	45	27
-3.625	2.625	36	53	38	39	22	32	21	58	65	26	33	31	74	26	39	30	35	22	33	25
-3.625	2.75	25	39	31	29	32	28	46	27	69	25	26	31	38	32	54	46	34	30	30	37
-3.625	2.875	50	31	33	68	97	25	34	21	24	32	32	53	68	54	22	42	38	50	28	24
-3.625	3	22	59	32	30	47	30	27	35	38	41	25	53	39	41	32	30	58	28	25	64
-3.625	3.125	29	40	36	53	33	44	55	53	18	40	27	24	22	39	31	43	62	26	67	30
-3.625	3.25	43	37	34	30	42	47	58	52	30	74	68	40	43	27	27	34	48	31	30	47
-3.625	3.375	33	23	87	28	45	23	33	39	79	40	63	27	72	63	43	32	37	46	28	31
-3.625	3.5	32	33	66	63	38	29	43	56	29	79	43	64	41	52	26	28	38	25	46	32
-3.625	3.625	40	42	26	37	36	24	36	43	37	52	58	59	49	35	33	58	30	47	50	23
-3.625	3.75	68	70	42	37	33	36	72	36	81	39	53	41	33	29	46	25	56	29	28	26
-3.625	3.875	28	63	43	108	33	30	31	45	89	37	37	31	51	32	39	78	48	55	90	34
-3.625	4	37	19	26	48	35	31	42	32	48	30	41	41	53	26	56	35	41	32	28	39
-3.625	4.125	143	33	27	40	37	86	31	29	59	34	33	52	83	53	43	33	55	36	41	127
-3.625	4.25	38	72	48	65	38	27	40	33	38	36	32	28	72	29	84	35	67	37	39	71
-3.625	4.375	71	80	30	52	30	45	59	62	86	33	102	50	58	42	40	47	44	39	46	31
-3.625	4.5	55	44	53	29	42	38	90	45	27	30	41	108	40	32	112	49	54	39	36	36
-3.625	4.625	38	49	42	42	36	49	81	52	27	42	51	37	40	66	63	41	32	53	42	39
-3.625	4.75	45	74	54	48	48	33	33	43	32	29	49	48	33	49	25	52	56	57	48	58
-3.625	4.875	25	36	42	37	70	43	43	31	37	33	45	26	39	69	42	48	30	34	59	34
-3.625	5	34	48	60	43	34	36	36	31	68	89	98	36	48	39	43	81	56	84	36	35
-3.5	-5	31	64	69	63	62	38	89	48	47	51	58	74	53	31	29	47	42	33	38	40
-3.5	-4.875	29	45	47	31	40	34	82	42	30	41	29	64	37	48	43	37	51	32	82	37
-3.5	-4.75	46	42	49	54	33	42	28	64	45	156	63	49	32	26	68	61	39	38	56	29
-3.5	-4.625	35	38	26	72	28	36	48	39	31	106	53	43	37	49	75	41	43	26	30	38
-3.5	-4.5	34	27	41	57	51	43	35	33	85	53	33	47	38	33	51	30	38	41	43	40
-3.5	-4.375	27	34	37	78	73	47	85	83	42	135	43	61	38	29	26	37	61	36	31	40
-3.5	-4.25	57	63	22	113	34	44	33	34	42	37	40	64	44	84	50	27	41	25	55	83
-3.5	-4.125	43	38	39	42	63	35	31	43	31	35	22	53	43	48	43	32	49	26	32	79
-3.5	-4	40	40	37	34	43	40	34	31	29	47	56	24	30	45	56	40	49	25	56	42
-3.5	-3.875	30	64	30	32	23	44	37	34	51	35	35	32	42	48	37	59	52	34	30	49
-3.5	-3.75	62	38	60	47	23	45	31	47	28	36	57	54	39	63	41	30	28	33	26	24
-3.5	-3.625	42	42	19	27	53	30	40	30	32	37	31	40	43	43	36	25	45	31	57	39
-3.5	-3.5	46	48	26	45	108	26	102	33	49	30	32	33	42	58	42	94	79	42	38	77
-3.5	-3.375	53	38	44	43	28	49	28	54	30	54	35	36	28	31	65	41	43	38	41	26
-3.5	-3.25	26	17	32	30	26	37	29	56	36	33	47	29	29	32	20	43	25	33	25	42
-3.5	-3.125	33	43	34	56	49	23	42	29	84	29	33	29	32	29	33	39	23	33	24	33
-3.5	-3	43	26	32	29	26	27	51	37	40	34	26	55	25	62	24	34	27	20	49	31
-3.5	-2.875	30	53	31	19	43	30	48	58	33	31	34	45	28	21	54	52	33	24	31	31
-3.5	-2.75	29	46	28	42	32	34	45	54	46	69	39	34	32	28	70	38	35	21	27	26
-3.5	-2.625	26	21	17	32	26	30	26	44	26	26	37	52	34	34	16	28	31	27	33	66
-3.5	-2.5	19	31	25	30	26	24	33	36	34	33	32	46	39	41	18	32	38	37	45	66
-3.5	-2.375	25	31	42	30	90	47	28	21	18	41	37	39	41	28	28	25	24	39	52	65
-3.5	-2.25	33	29	25	30	45	45	26	25	25	15	37	43	24	34	19	37	107	25	24	30
-3.5	-2.125	27	45	35	38	28	37	23	43	37	50	26	33	16	26	31	24	22	36	35	26
-3.5	-2	34	26	61	29	79	28	37	38	39	22	20	30	29	33	30	37	55	28	18	29
-3.5	-1.875	32	24	32	26	60	24	28	58	20	31	28	28	34	36	25	25	28	24	21	33
-3.5	-1.75	20	23	45	43	31	42	30	33	25	29	24	31	25	19	22	22	35	24	18	33
-3.5	-1.625	22	26	33	22	27	51	29	28	27	16	22	41	25	41	32	62	17	46	37	37
-3.5	-1.5	28	43	63	26	17	21	18	35	27	34	31	24	29	21	30	16	34	39	21	30
-3.5	-1.375	30	29	17	27	15	36	27	21	19	27	24	61	21	19	55	29	33	19	24	22
-3.5	-1.25	40	35	21	29	18	30	16	18	23	24	14	23	20	31	24	21	59	25	23	37
-3.5	-1.125	26	17	21	28	52	29	23	23	31	20	27	22	28	30	25	26	15	20	29	30
-3.5	-1	18	39	18	24	33	33	20	25	31	28	27	31	19	39	35	36	23	33	20	26
-3.5	-0.875	20	20	35	23	30	31	23	40	26	23	27	54	16	27	43	34	24	28	38	15
-3.5	-0.75	19	31	26	50	19	44	16	18	42	46	32	36	29	54	22	22	18	31	36	12
-3.5	-0.625	40	33	20	21	25	27	25	23	29	31	18	16	21	22	46	19	25	23	48	52
-3.5	-0.5	22	35	23	31	17	42	34	26	20	23	25	26	41	33	21	58	35	35	23	33
-3.5	-0.375	44	19	29	16	25	19	27	15	17	33	30	15	31	16	22	29	20	41	20	21
-3.5	-0.25	32	20	28	27	18	37	48	33	35	22	25	20	24	39	25	23	20	21	30	50
-3.5	-0.125	40	23	21	31	18	21	21	28	47	31	70	24	36	34	16	32	27	24	25	29
-3.5	0	34	28	47	15	19	26	40	34	16	55	22	25	16	22	24	23	17	27	14	47
-3.5	0.125	20	25	19	37	28	27	23	22	31	27	27	24	28	15	29	35	34	24	27	18
-3.5	0.25	42	26	20	19	65	42	36	28	37	29	28	22	23	40	15	84	15	35	26	27
-3.5	0.375	20	22	32	18	56	34	24	24	22	25	26	21	19	24	26	16	24	25	19	15
-3.5	0.5	29	33	30	15	20	16	25	22	18	19	28	28	43	31	53	29	43	23	22	32
-3.5	0.625	27	39	21	35	18	33	15	31	20	20	17	49	20	56	38	46	34	41	27	26
-3.5	0.75	19	34	20	16	25	31	30	26	23	24	21	67	42	30	32	22	31	21	23	32
-3.5	0.875	30	18	24	19	20	26	40	27	31	33	13	30	27	23	20	30	34	24	22	26
-3.5	1	25	19	21	21	21	40	18	19	37	32	24	37	47	32	32	31	25	27	37	21
-3.5	1.125	33	25	54	20	19	36	21	28	21	29	31	17	25	27	24	35	34	29	37	29
-3.5	1.25	34	35	27	20	26	26	20	33	20	16	14	28	27	31	27	22	15	34	25	40
-3.5	1.375	25	23	23	50	23	28	26	17	26	52	31	18	27	21	19	20	35	34	32	30
-3.5	1.5	63	36	18	40	17	51	19	31	26	34	26	19	26	23	21	33	27	27	28	22
-3.5	1.625	27	23	23	56	25	37	20	25	27	17	24	16	29	27	22	27	30	29	34	29
-3.5	1.75	19	33	26	26	34	36	35	24	44	19	26	29	36	42	33	38	13	29	26	28
-3.5	1.875	23	34	37	26	35	24	35	41	35	43	30	28	24	20	23	31	29	37	29	57
-3.5	2	34	33	18	26	23	34	22	28	33	25	22	21	26	30	39	22	42	43	46	30
-3.5	2.125	28	31	25	36	37	37	40	42	43	22	35	25	42	37	45	41	24	25	25	21
-3.5	2.25	29	27	30	26	24	37	37	43	27	36	109	23	22	35	37	97	43	36	26	31
-3.5	2.375	49	31	28	29	18	37	37	24	31	31	23	20	46	29	29	27	38	23	23	30
-3.5	2.5	108	58	24	32	25	62	29	27	23	37	44	53	30	37	16	23	20	39	50	24
-3.5	2.625	32	38	36	19	33	28	27	27	54	46	19	25	35	38	52	55	18	35	39	62
-3.5	2.75	24	27	30	41	31	22	20	66	33	23	23	27	33	53	26	29	31	32	36	32
-3.5	2.875	31	39	24	30	32	17	41	40	31	31	33	36	28	28	26	33	28	29	36	34
-3.5	3	47	22	32	36	32	37	43	63	26	32	37	34	27	33	31	67	19	24	54	38
-3.5	3.125	29	32	35	31	25	35	51	29	45	45	22	49	43	27	46	64	30	40	42	32
-3.5	3.25	32	28	24	38	24	25	36	35	46	62	28	24	29	34	28	26	25	95	25	60
-3.5	3.375	31	25	68	81	31	48	32	30	61	40	45	22	79	44	37	47	25	39	27	36
-3.5	3.5	32	29	31	36	47	52	29	26	26	33	24	55	51	33	50	34	46	53	21	28
-3.5	3.625	26	47	57	27	38	46	87	29	78	36	27	36	36	35	26	47	37	123	30	26
-3.5	3.75	28	32	30	53	81	50	38	29	64	24	40	54	57	31	35	27	41	36	48	34
-3.5	3.875	28	62	41	45	36	44	40	38	51	25	23	40	38	26	35	30	57	76	43	39
-3.5	4	32	37	56	41	27	52	52	31	26	28	43	34	29	68	40	30	45	43	35	28
-3.5	4.125	33	40	40	38	65	52	31	35	28	30	34	40	46	28	31	57	34	30	56	55
-3.5	4.25	36	44	76	30	25	51	51	31	33	48	35	46	44	45	28	27	64	33	41	25
-3.5	4.375	85	53	56	58	32	22	44	61	51	32	39	37	81	29	27	59	39	39	32	34
-3.5	4.5	43	93	139	38	36	43	90	31	57	67	41	39	44	39	41	50	39	27	40	40
-3.5	4.625	33	52	45	65	68	43	29	35	51	62	25	47	72	33	41	33	123	44	28	42
-3.5	4.75	27	62	139	30	36	58	39	48	35	40	31	42	47	93	32	39	48	32	33	35
-3.5	4.875	29	59	25	59	105	31	30	36	50	45	33	47	21	38	65	56	44	38	26	43
-3.5	5	30	41	35	74	45	61	63	65	47	42	45	53	59	56	40	33	67	71	42	39
-3.375	-5	47	71	67	65	53	66	34	31	64	59	64	45	67	31	45	47	47	59	33	45
-3.375	-4.875	77	49	57	33	81	28	27	106	65	23	79	31	71	38	42	92	72	34	43	60
-3.375	-4.75	59	39	34	45	37	88	36	33	42	30	29	40	36	50	39	61	40	43	48	31
-3.375	-4.625	36	47	31	41	45	59	69	100	66	104	69	45	79	29	47	79	94	51	60	30
-3.375	-4.5	47	43	46	39	30	28	40	46	48	30	44	33	35	38	31	42	31	44	32	32
-3.375	-4.375	34	27	60	37	44	37	69	50	30	40	39	67	53	31	32	47	59	45	60	49
-3.375	-4.25	46	23	43	38	43	68	30	40	31	35	39	49	26	44	38	32	56	32	32	42
-3.375	-4.125	30	47	42	33	46	29	38	74	70	33	26	31	55	51	36	24	37	32	39	62
-3.375	-4	46	36	25	34	24	26	44	41	30	42	54	26	33	22	62	39	72	64	47	40
-3.375	-3.875	26	49	39	39	23	43	36	43	37	25	31	31	31	32	64	53	34	27	45	49
-3.375	-3.75	35	32	37	26	48	43	39	41	61	56	43	34	49	25	33	46	47	35	55	66
-3.375	-3.625	92	28	43	37	20	40	58	24	42	33	37	121	38	29	29	35	29	27	38	31
-3.375	-3.5	36	30	28	26	25	40	36	30	32	53	33	48	29	44	32	24	20	37	41	23
-3.375	-3.375	24	48	31	32	40	50	26	43	65	45	50	39	45	33	45	29	20	21	28	43
-3.375	-3.25	47	39	46	29	50	66	27	28	60	42	27	33	24	32	42	37	27	22	43	53
-3.375	-3.125	27	43	36	21	21	29	29	24	33	42	34	53	28	35	28	27	34	47	32	48
-3.375	-3	38	27	32	47	29	33	60	37	28	33	51	34	52	41	52	40	27	38	41	23
-3.375	-2.875	33	46	50	25	42	51	36	29	26	28	25	43	35	20	26	62	46	29	27	33
-3.375	-2.75	34	57	36	23	31	45	29	26	31	26	27	31	40	30	38	50	54	24	23	36
-3.375	-2.625	26	71	36	31	25	44	30	32	35	36	26	21	23	22	49	64	32	23	54	47
-3.375	-2.5	26	26	27	29	37	25	21	22	27	30	24	33	47	27	44	59	68	58	42	42
-3.375	-2.375	26	28	37	23	39	22	25	27	32	21	41	46	44	32	22	39	41	31	79	32
-3.375	-2.25	41	25	38	23	30	35	44	24	31	58	37	31	33	28	36	48	49	24	26	41
-3.375	-2.125	26	27	20	31	27	24	32	25	49	29	20	22	53	73	26	26	26	21	41	31
-3.375	-2	39	20	18	34	42	21	30	24	23	33	16	24	27	31	42	31	21	40	12	56
-3.375	-1.875	24	24	22	16	26	24	35	26	30	23	31	39	27	33	32	44	32	35	33	20
-3.375	-1.75	29	40	43	35	29	36	19	32	26	25	17	34	32	29	20	48	34	16	18	19
-3.375	-1.625	67	29	18	24	41	22	21	32	15	35	18	34	35	37	24	38	20	33	45	31
-3.375	-1.5	16	16	22	24	36	18	26	36	28	15	33	33	43	30	27	47	24	32	26	27
-3.375	-1.375	17	29	27	33	21	20	23	75	22	24	17	24	23	24	23	20	15	44	32	20
-3.375	-1.25	23	41	24	19	23	20	38	22	25	14	23	40	25	33	17	26	25	28	30	26
-3.375	-1.125	22	17	18	27	24	21	24	21	21	17	33	32	47	17	25	19	27	16	38	37
-3.375	-1	27	21	35	31	23	38	28	23	22	20	27	25	39	20	31	16	24	27	19	33
-3.375	-0.875	21	17	29	28	16	40	22	37	21	42	15	16	21	42	17	35	38	19	26	22
-3.375	-0.75	41	19	22	65	43	25	30	21	29	18	31	19	15	27	50	22	24	26	34	35
-3.375	-0.625	25	28	29	20	33	15	20	58	26	33	15	26	24	34	16	35	26	34	24	25
-3.375	-0.5	34	18	17	26	37	23	21	26	15	21	23	22	51	23	34	21	24	34	30	22
-3.375	-0.375	19	13	21	26	37	31	44	29	16	14	24	27	17	20	23	34	27	43	31	12
-3.375	-0.25	27	32	30	21	31	21	36	18	24	14	29	27	21	18	27	25	12	26	30	18
-3.375	-0.125	26	18	32	44	27	21	22	31	19	19	20	19	20	27	15	15	38	34	31	31
-3.375	0	14	38	25	24	23	28	32	27	13	29	14	17	23	32	84	45	26	17	18	17
-3.375	0.125	27	34	20	28	28	28	33	13	13	38	17	21	14	19	25	17	24	58	27	21
-3.375	0.25	33	33	29	40	13	29	28	23	29	20	15	36	17	67	22	36	31	22	26	21
-3.375	0.375	15	31	30	26	19	27	16	17	18	19	26	17	24	21	20	22	37	15	21	17
-3.375	0.5	27	18	36	27	16	19	21	22	24	28	26	20	17	20	18	55	23	68	21	34
-3.375	0.625	31	36	44	29	36	27	16	27	32	20	34	55	24	18	16	22	15	18	20	29
-3.375	0.75	33	33	25	41	28	17	20	15	30	29	26	27	29	19	36	20	32	24	23	23
-3.375	0.875	27	30	26	25	25	27	21	23	18	22	15	34	19	29	25	22	28	35	20	19
-3.375	1	47	18	28	17	27	26	93	19	31	30	26	19	17	21	22	34	26	30	19	34
-3.375	1.125	27	25	23	28	35	49	18	35	29	34	22	20	35	25	25	19	25	27	30	30
-3.375	1.25	25	41	17	25	34	29	29	22	17	33	22	15	33	21	21	62	29	16	26	29
-3.375	1.375	36	31	44	36	17	30	32	27	26	23	31	20	27	22	17	27	26	26	26	37
-3.375	1.5	36	39	20	42	25	33	28	30	32	35	44	25	28	24	24	34	30	45	30	15
-3.375	1.625	33	27	39	43	36	39	25	31	25	27	39	32	25	41	24	35	30	32	36	26
-3.375	1.75	19	27	41	42	35	41	30	18	23	31	32	32	27	16	26	22	28	57	27	21
-3.375	1.875	31	23	41	25	33	31	22	31	52	34	29	23	29	27	85	46	24	31	16	33
-3.375	2	20	44	31	22	24	21	26	26	33	22	42	33	13	28	64	24	38	59	18	50
-3.375	2.125	37	25	23	24	20	37	17	36	39	30	19	30	53	20	17	35	24	26	60	45
-3.375	2.25	27	30	32	27	36	20	27	27	31	37	43	20	28	69	34	26	43	23	25	18
-3.375	2.375	33	25	24	37	30	26	25	22	32	17	39	13	33	23	27	18	44	43	23	25
-3.375	2.5	44	31	42	38	22	24	60	34	28	38	18	42	49	50	78	20	43	32	32	21
-3.375	2.625	57	31	47	56	35	37	32	20	50	30	23	50	32	26	27	56	26	19	31	30
-3.375	2.75	22	26	25	24	52	25	78	20	22	29	28	21	32	27	19	41	27	29	20	22
-3.375	2.875	20	40	31	39	20	39	25	20	22	27	29	85	28	55	25	55	20	19	39	53
-3.375	3	20	38	60	24	50	30	36	51	32	25	31	31	23	52	22	39	30	59	31	33
-3.375	3.125	32	36	25	72	41	36	41	50	46	41	55	34	47	37	27	29	78	31	39	24
-3.375	3.25	30	32	46	28	69	19	29	30	33	24	26	52	41	27	30	68	39	31	56	28
-3.375	3.375	25	58	28	30	47	39	36	24	39	30	35	68	115	24	39	43	58	29	30	35
-3.375	3.5	24	61	27	43	52	39	38	26	20	44	27	44	37	25	33	26	37	39	80	37
-3.375	3.625	26	46	50	38	35	56	31	25	47	24	39	32	46	53	34	24	47	28	41	36
-3.375	3.75	32	39	53	50	34	39	50	37	33	66	30	37	33	28	34	36	37	22	39	33
-3.375	3.875	39	52	28	28	34	57	40	39	34	38	36	50	30	31	47	23	39	31	32	28
-3.375	4	20	33	48	28	52	54	77	40	27	49	32	27	39	41	46	24	72	38	41	35
-3.375	4.125	43	27	24	75	33	31	26	25	30	76	48	37	82	31	52	31	35	89	39	32
-3.375	4.25	44	26	31	26	29	65	40	53	32	44	70	27	51	38	23	37	25	59	78	39
-3.375	4.375	39	25	31	32	45	32	48	38	28	33	45	38	50	43	46	45	80	35	34	31
-3.375	4.5	59	47	37	34	82	38	36	36	38	66	35	38	35	41	53	54	46	24	26	38
-3.375	4.625	30	40	71	53	88	56	49	31	45	40	29	35	49	74	73	34	36	36	51	55
-3.375	4.75	32	43	59	48	53	48	40	29	37	37	46	41	63	34	50	60	53	60	27	54
-3.375	4.875	64	47	38	43	42	59	35	51	74	39	39	53	38	38	38	56	65	44	33	50
-3.375	5	71	48	37	34	35	53	81	28	32	40	52	41	34	46	32	65	25	45	64	49
-3.25	-5	50	60	48	67	50	44	42	68	35	36	49	41	49	24	70	30	29	29	67	40
-3.25	-4.875	39	21	46	35	62	31	48	38	76	51	52	45	36	24	25	63	54	46	51	45
-3.25	-4.75	29	37	31	34	39	67	33	72	69	90	26	53	38	45	64	50	79	34	52	40
-3.25	-4.625	45	81	37	68	62	38	50	32	32	41	60	29	52	37	97	53	28	40	54	49
-3.25	-4.5	40	52	77	30	44	48	47	49	26	28	72	70	41	40	66	73	56	41	65	33
-3.25	-4.375	99	101	35	79	59	28	24	57	61	28	24	46	27	48	32	131	43	44	44	43
-3.25	-4.25	39	35	38	40	55	64	36	33	39	42	50	49	23	65	21	26	59	65	29	34
-3.25	-4.125	35	30	35	38	44	34	107	38	33	69	36	36	31	55	29	44	27	64	38	43
-3.25	-4	28	44	49	38	49	46	40	35	23	45	58	31	47	23	37	22	32	48	33	33
-3.25	-3.875	46	31	32	50	66	64	29	27	26	25	40	53	57	28	33	26	28	62	48	29
-3.25	-3.75	51	56	29	48	31	38	29	42	30	39	40	60	29	32	30	24	66	27	39	57
-3.25	-3.625	32	36	63	62	48	26	30	62	35	35	69	38	44	24	40	50	34	38	30	65
-3.25	-3.5	53	43	57	41	44	29	32	38	46	33	28	20	24	24	29	39	37	34	35	41
-3.25	-3.375	26	48	58	32	66	23	36	45	21	27	38	26	35	24	28	32	29	33	21	71
-3.25	-3.25	59	49	47	30	32	18	39	39	35	29	28	37	38	36	34	45	24	24	22	36
-3.25	-3.125	34	38	34	27	36	40	26	29	49	46	34	23	62	62	31	43	33	38	31	57
-3.25	-3	52	24	27	32	36	35	29	33	59	32	46	33	34	22	31	34	27	73	28	53
-3.25	-2.875	44	39	39	23	24	22	38	35	25	26	34	30	27	48	51	29	60	25	28	56
-3.25	-2.75	21	27	34	20	33	22	39	64	43	24	23	33	16	57	64	22	22	26	42	28
-3.25	-2.625	20	25	22	39	23	24	32	46	17	26	39	41	40	57	26	45	25	64	30	31
-3.25	-2.5	33	25	23	39	55	34	34	46	33	25	28	25	33	43	51	43	30	34	71	22
-3.25	-2.375	42	25	35	32	27	26	21	22	34	17	35	50	26	24	28	24	21	24	25	34
-3.25	-2.25	20	36	30	30	51	32	24	51	24	23	16	33	18	21	45	36	37	36	19	31
-3.25	-2.125	29	46	27	29	28	23	31	21	20	47	28	16	23	17	63	46	50	46	18	26
-3.25	-2	29	31	38	17	36	28	26	15	29	35	51	21	32	42	26	23	23	33	17	20
-3.25	-1.875	29	21	23	22	29	23	28	29	37	37	18	22	28	30	61	76	27	18	25	28
-3.25	-1.75	35	40	75	37	23	45	28	47	30	19	26	21	27	36	25	23	22	20	18	21
-3.25	-1.625	20	31	17	25	19	23	27	22	20	32	21	46	33	26	32	23	37	69	39	58
-3.25	-1.5	20	33	22	33	18	29	26	14	23	21	16	27	22	27	52	42	22	19	24	21
-3.25	-1.375	19	16	26	28	23	22	28	20	18	29	29	28	15	25	32	25	18	30	23	19
-3.25	-1.25	19	24	18	20	23	24	34	25	32	80	17	33	19	18	33	15	32	17	22	66
-3.25	-1.125	46	29	23	18	22	19	26	35	18	25	19	22	23	23	43	19	18	25	35	20
-3.25	-1	20	37	23	39	27	24	25	22	21	19	29	22	19	30	47	48	15	21	40	19
-3.25	-0.875	29	21	23	21	25	19	20	19	19	22	24	22	22	21	25	23	21	21	30	26
-3.25	-0.75	49	22	18	19	25	37	24	15	22	23	24	30	28	21	32	31	24	17	33	30
-3.25	-0.625	26	22	17	26	29	17	31	30	24	17	26	22	23	43	19	18	32	23	25	21
-3.25	-0.5	24	21	16	16	24	13	14	22	22	31	26	35	26	19	20	25	21	15	15	17
-3.25	-0.375	20	26	15	26	28	17	28	25	17	27	25	39	16	25	29	21	16	32	30	19
-3.25	-0.25	40	16	28	39	26	18	45	14	30	17	28	28	24	24	16	22	22	16	20	23
-3.25	-0.125	30	15	18	25	26	24	26	38	40	37	33	26	34	38	23	34	15	28	49	20
-3.25	0	23	42	24	23	47	19	20	31	38	35	43	25	19	28	42	16	18	22	41	30
-3.25	0.125	30	53	20	37	24	24	29	31	37	18	23	22	22	28	26	19	23	26	21	30
-3.25	0.25	21	35	25	22	21	23	44	40	31	20	20	25	22	24	19	14	18	38	23	35
-3.25	0.375	18	23	39	23	14	35	42	19	28	36	22	17	11	20	24	37	53	18	28	26
-3.25	0.5	20	82	22	12	34	32	13	32	29	48	18	67	23	66	16	23	27	28	11	29
-3.25	0.625	18	34	25	25	19	18	35	25	25	21	35	27	34	19	20	20	27	33	41	23
-3.25	0.75	29	18	20	49	27	31	21	12	18	32	18	26	23	20	28	31	18	21	27	26
-3.25	0.875	16	19	22	35	19	28	28	28	24	17	22	25	23	20	22	24	24	24	17	53
-3.25	1	22	17	19	35	23	31	21	47	24	17	26	37	20	28	20	21	23	23	27	20
-3.25	1.125	28	23	17	30	20	20	53	39	31	32	31	74	45	41	31	35	24	20	20	23
-3.25	1.25	19	39	23	20	27	25	15	22	28	57	24	27	23	16	29	21	27	22	19	27
-3.25	1.375	20	40	17	39	15	22	41	21	32	25	24	29	39	23	21	31	45	43	34	19
-3.25	1.5	20	40	21	18	35	19	32	24	27	29	111	24	28	34	35	29	29	21	43	30
-3.25	1.625	24	35	21	35	33	33	31	32	31	25	25	35	16	32	23	25	24	33	22	29
-3.25	1.75	23	26	16	39	27	26	19	19	34	21	17	28	23	36	20	25	35	33	38	52
-3.25	1.875	23	28	21	33	22	24	16	82	33	37	31	19	43	24	36	21	48	24	17	25
-3.25	2	29	36	26	32	16	18	25	27	27	34	25	27	32	20	21	20	50	29	23	22
-3.25	2.125	35	21	39	56	28	50	27	51	37	21	28	32	40	28	29	28	28	22	34	28
-3.25	2.25	24	40	17	31	23	27	33	25	37	20	58	18	21	34	19	31	28	64	28	34
-3.25	2.375	35	34	40	23	25	126	25	24	32	26	36	41	20	32	26	27	24	35	27	24
-3.25	2.5	29	31	24	36	19	70	33	15	49	40	28	31	61	26	22	35	18	23	18	35
-3.25	2.625	22	22	26	24	47	25	49	27	40	23	26	22	23	27	34	24	52	73	27	20
-3.25	2.75	19	21	22	17	40	38	85	49	44	35	50	30	31	43	38	28	28	23	23	26
-3.25	2.875	38	25	30	53	27	33	30	36	24	41	33	26	38	27	27	26	26	32	25	34
-3.25	3	34	25	27	28	50	44	28	75	29	35	36	37	28	30	32	32	39	34	28	16
-3.25	3.125	32	53	37	57	76	29	26	27	27	29	121	31	42	21	20	31	38	35	37	32
-3.25	3.25	40	31	31	23	46	44	40	19	37	26	30	28	26	34	43	38	37	33	44	37
-3.25	3.375	31	56	97	39	30	32	40	26	31	37	32	26	56	32	27	28	35	33	37	55
-3.25	3.5	58	61	68	41	50	66	83	24	25	25	25	25	45	24	92	27	24	20	33	48
-3.25	3.625	29	24	35	40	25	44	44	34	28	28	38	64	27	35	34	60	31	38	51	47
-3.25	3.75	26	56	41	39	54	35	38	37	31	44	21	34	22	39	34	24	29	26	27	44
-3.25	3.875	32	28	28	26	29	82	30	54	39	30	44	58	33	39	50	38	28	36	95	53
-3.25	4	48	30	51	28	38	60	45	49	45	41	56	79	43	22	28	56	39	48	23	46
-3.25	4.125	39	56	23	51	21	43	47	39	22	26	51	33	44	47	35	59	34	57	33	27
-3.25	4.25	30	38	31	54	27	78	74	25	39	86	32	47	39	41	49	31	32	27	32	36
-3.25	4.375	26	56	34	29	28	36	70	74	47	51	39	43	50	57	46	55	40	45	42	60
-3.25	4.5	40	27	30	40	52	44	39	45	32	41	34	29	25	63	47	37	37	72	98	56
-3.25	4.625	30	64	32	38	23	58	30	31	75	28	63	39	65	76	70	49	43	59	112	47
-3.25	4.75	42	45	95	54	45	86	37	33	51	38	24	43	26	21	61	77	55	43	29	29
-3.25	4.875	35	50	69	33	43	95	51	35	35	40	38	103	38	28	49	48	37	42	56	70
-3.25	5	42	27	44	58	55	26	58	55	44	45	39	49	67	45	35	32	48	36	27	41
-3.125	-5	34	28	26	32	52	44	39	36	36	33	51	36	38	42	40	26	45	47	31	88
-3.125	-4.875	76	33	128	72	33	40	30	53	47	29	31	31	68	78	48	45	69	51	33	27
-3.125	-4.75	38	45	52	41	35	36	54	31	39	63	42	42	41	37	51	50	58	99	54	57
-3.125	-4.625	28	75	32	46	38	55	67	48	100	76	28	52	74	46	46	47	32	36	39	34
-3.125	-4.5	62	34	100	42	58	49	57	37	77	35	62	33	33	21	100	30	32	38	38	37
-3.125	-4.375	31	84	79	67	41	33	39	37	29	51	89	40	34	36	60	38	39	32	41	47
-3.125	-4.25	23	58	28	28	37	56	53	31	51	45	36	33	48	67	37	37	36	67	31	57
-3.125	-4.125	90	34	39	78	29	48	23	26	28	45	26	32	28	47	32	45	22	39	62	33
-3.125	-4	32	25	40	52	34	33	48	54	49	110	82	60	82	19	52	42	51	79	27	33
-3.125	-3.875	36	44	28	38	26	29	30	35	26	26	31	45	28	28	40	40	18	43	30	31
-3.125	-3.75	63	40	29	40	40	58	72	36	34	64	32	49	31	33	35	50	28	58	36	24
-3.125	-3.625	24	40	39	27	31	30	57	43	29	52	27	46	53	105	41	69	34	36	19	39
-3.125	-3.5	33	36	32	47	37	33	26	40	32	24	41	44	54	39	75	68	32	35	30	35
-3.125	-3.375	34	23	28	27	36	33	48	37	37	32	31	50	37	41	28	35	75	45	21	37
-3.125	-3.25	70	26	53	28	31	86	55	27	40	53	51	39	40	32	39	38	33	47	28	39
-3.125	-3.125	28	23	32	24	39	33	24	37	22	29	32	22	35	36	40	46	28	23	31	41
-3.125	-3	63	53	47	36	26	27	21	44	38	26	48	26	31	43	36	26	27	26	38	29
-3.125	-2.875	58	20	45	47	26	33	29	30	22	25	26	39	21	31	29	79	43	55	34	22
-3.125	-2.75	32	29	61	30	20	27	32	23	42	32	23	17	22	36	33	49	30	44	68	35
-3.125	-2.625	18	37	60	28	58	27	30	23	29	29	21	45	31	21	48	28	19	22	41	40
-3.125	-2.5	23	25	29	37	36	21	20	33	29	50	40	21	17	24	23	30	32	22	24	17
-3.125	-2.375	20	25	26	25	18	31	30	27	29	23	33	56	24	22	16	33	57	25	46	48
-3.125	-2.25	27	19	41	31	33	32	15	23	28	38	33	45	36	20	22	19	42	20	38	86
-3.125	-2.125	26	20	25	26	21	21	21	37	29	43	19	23	32	22	30	27	32	35	24	27
-3.125	-2	35	30	26	29	27	32	27	20	35	28	23	64	31	26	39	25	33	21	23	21
-3.125	-1.875	19	81	39	18	31	21	16	20	19	36	27	19	22	51	22	25	18	48	25	26
-3.125	-1.75	14	25	35	19	27	29	18	22	23	25	21	31	24	38	22	22	19	17	54	21
-3.125	-1.625	29	50	25	42	24	24	19	23	21	32	20	59	19	14	23	26	29	27	28	26
-3.125	-1.5	18	24	28	17	19	19	25	17	32	49	21	16	25	26	19	23	19	24	27	30
-3.125	-1.375	27	28	26	39	21	21	16	37	29	40	33	19	24	17	27	29	18	20	39	19
-3.125	-1.25	14	21	36	17	13	20	32	27	27	33	40	47	19	19	21	23	31	32	19	28
-3.125	-1.125	25	18	22	28	15	30	29	31	14	21	23	26	52	32	28	16	17	26	23	34
-3.125	-1	23	20	27	55	14	28	24	17	76	22	12	24	36	39	18	19	34	23	17	16
-3.125	-0.875	19	16	13	15	17	21	19	50	22	19	24	25	25	19	29	16	24	21	34	36
-3.125	-0.75	18	24	26	58	45	17	14	29	22	67	17	38	27	24	26	28	26	24	42	16
-3.125	-0.625	18	22	26	17	20	28	23	19	31	42	26	21	26	23	21	21	24	27	23	28
-3.125	-0.5	12	18	19	16	18	37	19	68	22	25	29	22	24	37	19	70	24	27	17	20
-3.125	-0.375	26	22	18	24	23	23	35	28	18	15	24	28	16	17	29	20	22	21	20	27
-3.125	-0.25	22	17	20	27	23	14	40	32	35	14	17	58	33	17	23	35	18	22	32	22
-3.125	-0.125	16	16	19	19	26	20	23	15	18	20	24	19	18	16	25	16	16	18	32	34
-3.125	0	14	29	22	18	19	24	21	26	24	21	39	20	17	31	24	16	14	35	21	25
-3.125	0.125	16	19	15	19	14	41	15	25	29	12	55	15	15	18	21	28	25	32	16	28
-3.125	0.25	22	12	17	20	18	18	16	21	18	32	16	16	15	22	29	16	29	17	22	18
-3.125	0.375	21	27	23	28	34	20	18	28	47	46	17	15	19	16	31	20	21	37	28	29
-3.125	0.5	18	16	31	20	28	20	21	21	22	26	34	26	30	21	21	22	15	24	16	29
-3.125	0.625	28	21	22	25	20	21	18	24	25	28	25	18	17	31	52	15	15	18	29	22
-3.125	0.75	22	25	25	21	16	25	20	28	16	20	17	21	14	29	17	50	39	20	19	27
-3.125	0.875	23	20	20	16	21	21	37	31	24	23	20	21	18	21	28	19	57	18	21	23
-3.125	1	30	33	20	14	12	17	18	21	31	16	29	23	24	16	28	21	50	20	22	22
-3.125	1.125	20	43	19	27	24	22	27	40	28	25	20	16	20	18	23	28	35	34	29	46
-3.125	1.25	22	26	26	19	21	29	28	15	29	15	25	23	12	20	21	36	23	24	20	18
-3.125	1.375	18	50	38	17	25	33	19	55	25	20	50	32	24	35	43	16	41	31	21	25
-3.125	1.5	24	24	17	67	23	24	46	29	23	30	35	44	20	21	25	67	26	68	38	20
-3.125	1.625	29	23	22	20	72	18	26	37	24	25	21	25	30	17	42	38	20	21	19	22
-3.125	1.75	34	33	29	28	26	52	36	47	24	38	27	20	26	27	29	18	24	23	22	24
-3.125	1.875	29	34	23	35	26	38	31	29	17	42	17	21	41	29	23	20	28	27	28	32
-3.125	2	82	21	32	79	44	45	19	19	47	23	30	20	25	19	22	18	26	25	40	22
-3.125	2.125	36	20	69	54	27	22	49	20	30	27	33	28	45	29	27	39	19	25	23	23
-3.125	2.25	57	26	19	28	27	28	41	34	28	27	18	18	31	45	32	22	33	22	92	21
-3.125	2.375	60	39	30	20	60	33	42	31	77	29	24	66	39	28	23	27	30	44	35	34
-3.125	2.5	22	22	36	30	36	26	25	41	45	53	21	30	23	25	34	30	23	38	27	37
-3.125	2.625	28	32	43	27	28	34	32	104	22	36	40	30	33	25	38	32	25	35	51	27
-3.125	2.75	23	24	22	34	26	34	31	40	28	32	30	26	23	26	22	50	32	26	53	32
-3.125	2.875	28	26	44	20	47	47	29	33	31	29	28	54	49	31	26	31	23	35	30	31
-3.125	3	39	34	29	55	28	37	34	23	47	30	21	30	27	27	35	28	52	25	32	34
-3.125	3.125	28	34	23	34	23	25	35	29	29	34	33	26	48	74	30	36	50	42	35	63
-3.125	3.25	37	115	38	30	27	40	33	34	21	29	44	40	21	27	22	46	46	43	24	36
-3.125	3.375	41	29	41	34	22	34	32	42	32	21	23	30	31	24	65	23	34	37	20	35
-3.125	3.5	31	43	33	36	47	49	30	29	46	37	87	63	40	72	41	39	27	40	27	35
-3.125	3.625	40	41	55	32	24	47	29	25	68	29	46	44	31	70	46	33	101	25	47	37
-3.125	3.75	53	39	23	31	31	37	40	35	45	34	40	52	25	28	51	44	33	18	20	35
-3.125	3.875	48	42	36	26	23	37	46	66	37	32	35	35	41	39	31	38	60	46	27	34
-3.125	4	47	50	24	38	34	40	43	81	37	43	42	58	31	30	31	34	46	98	31	21
-3.125	4.125	49	47	41	45	45	27	34	32	38	37	29	82	32	36	28	49	33	66	20	49
-3.125	4.25	35	74	75	33	24	30	30	36	58	19	31	32	51	58	33	31	47	35	36	64
-3.125	4.375	67	32	45	38	59	72	58	30	95	61	39	39	23	20	34	40	53	30	62	37
-3.125	4.5	40	40	35	87	46	33	32	77	62	74	40	50	31	40	58	58	42	59	31	86
-3.125	4.625	82	37	46	63	35	44	44	27	81	39	67	42	28	39	33	36	42	37	57	52
-3.125	4.75	54	45	60	35	27	22	35	52	42	43	51	64	39	24	28	25	40	73	78	32
-3.125	4.875	77	33	40	41	51	32	48	40	71	53	47	48	41	29	48	22	46	76	33	33
-3.125	5	97	40	53	50	41	47	77	36	41	41	64	48	91	62	57	62	40	49	42	33
-3	-5	64	28	39	53	37	33	64	122	31	28	23	61	58	32	57	49	25	27	70	32
-3	-4.875	57	45	36	103	67	30	65	66	51	33	35	39	62	61	34	44	39	41	46	43
-3	-4.75	55	58	52	62	42	30	33	121	39	36	34	34	46	46	28	61	30	76	24	35
-3	-4.625	58	56	42	65	81	41	39	85	40	40	27	27	61	39	23	79	32	56	51	43
-3	-4.5	34	45	50	42	40	50	52	81	76	24	35	45	84	31	41	28	55	51	37	44
-3	-4.375	30	46	41	89	30	50	36	47	43	62	27	54	44	39	35	79	42	23	54	40
-3	-4.25	45	38	45	53	29	47	46	37	68	61	35	47	43	83	29	41	49	44	23	26
-3	-4.125	37	41	63	33	39	48	55	37	29	43	36	70	56	31	27	82	69	54	51	43
-3	-4	41	38	61	36	34	55	41	27	33	27	61	37	27	23	34	65	24	40	46	29
-3	-3.875	68	42	31	27	29	32	39	33	31	31	33	53	37	44	25	18	60	25	39	26
-3	-3.75	34	30	35	53	29	26	47	35	31	21	41	24	82	41	47	38	36	25	30	34
-3	-3.625	57	30	30	51	30	25	27	28	28	71	36	33	36	35	30	49	35	32	60	34
-3	-3.5	26	23	22	34	41	48	51	34	28	29	26	38	27	29	38	30	37	33	54	26
-3	-3.375	74	32	31	23	37	20	35	38	62	40	22	41	39	31	36	78	73	99	40	40
-3	-3.25	29	19	23	33	40	45	58	29	42	35	19	28	33	59	38	20	27	22	37	31
-3	-3.125	18	33	43	26	29	49	33	53	39	19	30	46	29	62	31	27	44	49	25	23
-3	-3	47	63	43	30	44	28	40	46	33	26	34	66	27	16	31	36	33	47	36	18
-3	-2.875	31	34	21	21	37	26	22	29	28	23	24	31	32	26	26	30	27	20	46	25
-3	-2.75	29	33	27	34	21	29	42	31	31	19	17	51	30	32	38	20	21	21	32	54
-3	-2.625	19	29	31	24	24	34	36	23	75	24	36	33	28	31	20	20	35	31	20	42
-3	-2.5	28	37	40	25	35	37	32	31	43	34	50	31	28	21	21	21	28	26	39	23
-3	-2.375	45	58	38	27	28	21	54	21	31	27	30	45	28	36	24	27	19	24	28	20
-3	-2.25	22	30	27	35	24	39	30	35	41	57	78	27	20	23	48	22	59	36	32	32
-3	-2.125	39	23	27	27	30	36	20	48	21	24	36	19	28	26	29	26	39	40	25	36
-3	-2	31	26	22	57	25	20	71	25	42	33	28	24	26	27	31	21	27	72	24	23
-3	-1.875	15	30	55	27	26	22	32	22	38	26	21	27	55	27	21	23	42	27	26	26
-3	-1.75	36	26	31	30	25	21	21	43	20	20	33	21	49	18	28	26	22	28	23	37
-3	-1.625	33	29	22	28	20	20	18	30	26	29	27	18	43	20	28	29	27	40	26	24
-3	-1.5	20	33	16	18	21	16	15	59	34	26	17	26	26	25	25	19	19	31	20	23
-3	-1.375	39	17	60	28	35	21	32	23	15	26	50	19	32	17	24	21	20	16	26	58
-3	-1.25	26	24	23	14	25	23	27	23	39	26	26	17	27	24	20	19	26	25	28	27
-3	-1.125	19	28	16	15	31	22	28	20	22	23	18	30	33	73	14	46	34	30	14	15
-3	-1	21	20	17	16	17	16	26	22	30	13	51	23	33	15	57	22	16	18	16	20
-3	-0.875	25	24	17	37	20	16	42	22	19	38	19	16	16	27	13	33	33	20	42	19
-3	-0.75	28	18	24	22	20	20	28	28	18	27	15	12	20	17	16	24	21	20	22	23
-3	-0.625	25	24	19	30	20	17	23	15	19	34	27	17	22	18	15	30	19	36	25	16
-3	-0.5	17	12	24	12	15	35	31	25	30	14	13	27	12	23	18	17	27	22	22	18
-3	-0.375	25	23	20	31	38	30	27	35	21	31	48	18	18	34	19	12	20	18	22	19
-3	-0.25	20	18	21	23	26	45	20	21	21	32	19	21	23	16	14	20	26	16	18	16
-3	-0.125	27	15	18	19	19	19	37	20	15	26	19	19	20	30	19	18	21	25	27	24
-3	0	24	49	29	16	17	21	24	26	14	17	31	20	18	18	20	13	32	17	29	18
-3	0.125	21	14	23	20	22	16	18	22	16	15	28	19	24	21	17	26	19	20	21	23
-3	0.25	20	22	20	35	24	30	52	22	18	23	24	21	21	26	22	13	26	22	18	26
-3	0.375	21	26	23	12	20	21	17	19	19	16	27	14	19	31	24	30	21	51	20	22
-3	0.5	29	25	9	20	15	23	21	20	40	31	16	37	17	17	26	16	17	20	21	22
-3	0.625	30	30	18	27	18	15	12	15	20	15	16	25	23	37	27	24	21	17	20	20
-3	0.75	20	23	18	21	17	22	18	19	29	20	13	36	32	12	47	34	21	18	29	23
-3	0.875	21	24	30	16	17	24	32	18	24	18	26	34	27	34	25	16	21	18	18	11
-3	1	18	35	19	22	25	24	25	13	20	29	14	25	18	20	22	17	41	17	19	55
-3	1.125	24	21	24	22	18	48	19	24	18	21	43	28	21	23	17	34	16	17	28	21
-3	1.25	27	37	42	67	31	22	22	23	17	18	20	19	19	15	17	19	31	21	25	26
-3	1.375	17	42	23	14	22	23	15	30	22	25	24	35	23	27	15	32	21	23	15	19
-3	1.5	21	18	23	31	24	18	48	17	25	28	35	34	22	33	27	42	19	30	29	29
-3	1.625	26	23	33	39	17	30	19	17	35	20	22	37	30	43	18	32	17	26	34	15
-3	1.75	27	19	21	22	38	30	23	28	18	25	20	20	31	38	30	28	31	24	29	31
-3	1.875	21	22	19	28	32	19	22	27	27	23	31	37	20	40	25	31	23	21	31	42
-3	2	25	44	28	21	22	28	22	35	25	31	26	24	20	30	30	28	34	15	20	17
-3	2.125	28	26	30	37	41	26	20	26	40	29	27	16	23	24	23	27	24	29	35	45
-3	2.25	65	30	30	20	21	28	16	31	20	18	43	32	32	17	37	25	21	19	23	27
-3	2.375	25	15	52	22	25	30	22	24	16	56	25	24	35	32	26	42	32	42	32	29
-3	2.5	38	28	33	29	24	25	59	83	29	33	28	37	32	57	36	30	26	29	32	15
-3	2.625	29	32	27	24	35	31	29	26	26	21	37	28	35	23	24	36	33	23	82	20
-3	2.75	38	36	44	55	28	41	23	22	36	25	44	49	44	31	30	36	25	38	23	30
-3	2.875	24	38	39	37	17	22	30	19	38	51	51	37	30	27	27	48	37	31	100	33
-3	3	25	25	36	31	20	25	29	47	20	42	32	39	30	26	27	31	31	38	30	29
-3	3.125	38	49	24	34	44	40	32	99	27	36	40	28	27	57	34	29	63	49	44	69
-3	3.25	42	33	23	27	63	34	27	37	23	41	22	34	20	39	32	25	27	26	46	32
-3	3.375	35	49	56	30	44	52	22	33	36	40	39	25	30	24	34	57	43	50	22	28
-3	3.5	21	38	21	38	26	34	37	51	45	38	35	33	79	29	22	27	56	34	17	45
-3	3.625	27	49	32	37	53	53	44	87	30	45	29	32	43	29	41	30	33	43	23	37
-3	3.75	38	66	30	48	42	19	33	56	30	47	34	41	44	36	42	21	45	36	39	28
-3	3.875	100	50	32	48	40	41	33	40	31	60	31	32	50	37	29	20	50	32	26	30
-3	4	48	30	58	54	32	29	39	31	32	27	25	22	58	45	27	31	59	30	54	39
-3	4.125	31	77	25	46	48	27	72	31	36	47	58	29	34	51	36	24	47	42	52	57
-3	4.25	33	27	26	25	32	92	24	45	40	53	40	43	32	38	43	99	39	29	41	42
-3	4.375	73	41	47	49	41	34	33	36	36	33	58	53	44	45	33	44	47	31	25	27
-3	4.5	97	31	46	30	25	40	70	29	28	47	31	36	111	27	27	33	34	37	18	27
-3	4.625	29	27	44	85	48	60	36	42	28	34	41	34	44	37	40	40	50	69	54	70
-3	4.75	27	73	30	38	58	65	30	75	30	52	49	33	38	42	59	56	59	26	33	43
-3	4.875	31	54	35	32	125	40	34	36	54	44	71	46	80	48	43	63	55	51	78	30
-3	5	43	54	135	47	39	30	57	88	56	48	38	29	46	35	38	40	69	54	44	51
-2.875	-5	63	35	43	33	29	29	35	49	35	90	62	31	56	37	63	64	54	59	54	124
-2.875	-4.875	33	48	39	78	48	25	62	51	28	49	41	26	45	35	40	63	67	41	33	63
-2.875	-4.75	44	40	69	50	81	60	37	50	26	26	41	44	36	33	68	38	48	33	44	54
-2.875	-4.625	50	51	55	38	38	78	37	47	43	60	53	52	48	86	120	50	39	49	43	28
-2.875	-4.5	28	40	27	32	42	31	45	33	35	29	23	151	44	58	33	41	33	42	87	57
-2.875	-4.375	53	38	28	56	25	45	29	45	39	39	63	23	73	46	30	46	85	45	58	66
-2.875	-4.25	62	35	30	45	37	45	57	54	57	36	46	26	35	26	35	53	73	26	52	104
-2.875	-4.125	36	42	67	28	51	35	124	73	42	37	23	31	33	21	56	46	26	32	56	43
-2.875	-4	49	34	80	44	34	29	70	60	32	28	49	27	58	46	24	39	58	35	43	28
-2.875	-3.875	36	27	38	52	46	42	27	38	40	37	37	39	30	40	23	40	35	60	42	28
-2.875	-3.75	28	31	48	45	50	42	31	32	27	33	31	42	44	34	35	19	31	29	20	24
-2.875	-3.625	28	32	29	43	28	18	86	27	34	55	28	26	35	26	48	28	41	39	27	81
-2.875	-3.5	29	48	37	49	42	21	34	24	49	27	28	26	51	30	34	36	30	36	25	39
-2.875	-3.375	44	26	42	28	57	27	34	33	27	23	34	26	30	34	25	26	38	31	23	25
-2.875	-3.25	26	42	29	29	28	32	40	34	63	36	35	41	58	22	43	23	33	103	35	39
-2.875	-3.125	24	54	19	29	30	29	31	30	31	31	43	34	31	36	35	37	28	35	26	16
-2.875	-3	44	36	26	31	25	27	34	54	23	28	21	28	26	25	87	38	37	28	22	37
-2.875	-2.875	20	29	37	29	34	26	21	39	19	46	39	55	29	29	38	35	41	33	27	34
-2.875	-2.75	20	21	28	17	26	31	23	33	63	33	35	31	30	20	48	24	18	35	54	26
-2.875	-2.625	27	51	23	20	20	25	48	27	16	24	27	29	27	20	30	51	20	41	31	43
-2.875	-2.5	46	33	79	42	31	25	21	21	22	26	33	20	26	20	29	57	27	15	35	20
-2.875	-2.375	21	29	37	43	29	30	31	27	25	14	19	25	21	31	33	23	31	21	78	23
-2.875	-2.25	33	25	47	25	26	14	19	28	25	28	33	32	28	27	25	35	23	38	18	43
-2.875	-2.125	19	38	27	26	38	16	19	32	38	33	30	40	33	36	26	23	23	33	25	22
-2.875	-2	30	27	19	34	22	30	19	25	18	67	18	23	45	42	27	26	18	13	26	26
-2.875	-1.875	20	23	21	34	17	21	16	30	20	19	27	24	24	37	72	21	31	33	31	22
-2.875	-1.75	16	34	20	31	21	16	27	30	23	24	39	27	26	53	23	22	22	25	24	31
-2.875	-1.625	30	22	28	18	26	22	19	13	29	23	52	20	20	29	28	20	65	19	27	29
-2.875	-1.5	30	47	17	33	14	18	17	36	20	22	27	36	30	16	24	26	22	57	26	25
-2.875	-1.375	33	20	55	18	23	18	22	25	21	42	19	19	26	25	18	25	18	20	28	27
-2.875	-1.25	31	41	19	20	18	20	20	16	14	15	28	12	32	21	24	37	22	30	29	18
-2.875	-1.125	22	20	18	27	14	27	30	17	24	22	20	22	49	27	23	18	22	20	22	20
-2.875	-1	21	18	19	25	22	20	25	25	22	17	31	32	15	28	27	30	20	59	16	26
-2.875	-0.875	39	19	21	15	22	36	23	34	18	17	17	24	19	38	18	23	20	14	25	18
-2.875	-0.75	19	14	35	13	24	16	18	23	15	16	19	12	19	16	33	19	18	18	13	21
-2.875	-0.625	13	26	16	18	13	15	19	31	21	19	24	20	22	36	26	44	19	25	23	19
-2.875	-0.5	23	19	13	12	16	18	12	23	19	42	14	53	23	18	11	22	26	22	26	19
-2.875	-0.375	22	25	16	15	24	23	16	14	27	18	21	31	13	27	29	28	23	19	22	19
-2.875	-0.25	21	21	25	26	18	15	34	24	19	18	20	28	14	16	14	15	28	22	34	22
-2.875	-0.125	22	30	17	31	12	30	42	22	15	17	23	14	18	15	40	26	19	23	15	17
-2.875	0	26	11	18	28	20	18	23	19	29	48	13	16	22	46	22	18	37	23	30	32
-2.875	0.125	16	18	14	25	28	17	26	15	27	30	13	20	52	17	23	14	18	15	18	28
-2.875	0.25	35	20	15	56	29	38	16	20	17	16	19	23	19	16	31	45	23	16	24	43
-2.875	0.375	31	20	19	14	15	18	19	11	28	28	24	17	24	22	45	11	25	26	35	22
-2.875	0.5	16	20	18	21	26	26	44	36	25	20	23	13	30	17	26	23	20	17	14	24
-2.875	0.625	12	16	27	15	18	35	17	21	15	16	35	64	18	18	19	26	21	32	16	19
-2.875	0.75	27	23	40	22	20	15	17	18	16	14	39	18	13	16	17	19	27	19	23	19
-2.875	0.875	12	48	20	29	27	18	26	18	15	31	22	29	24	18	19	28	14	28	16	16
-2.875	1	15	15	34	21	24	69	18	33	16	25	27	53	14	23	30	18	21	21	12	27
-2.875	1.125	35	26	19	16	32	20	22	18	15	29	20	22	17	14	13	14	18	19	21	18
-2.875	1.25	19	23	19	35	18	25	28	17	17	28	20	17	32	13	21	15	14	22	27	20
-2.875	1.375	31	19	18	24	22	24	18	16	20	25	19	26	16	12	31	22	33	22	21	27
-2.875	1.5	22	60	22	23	19	21	23	29	27	17	17	21	28	26	29	22	20	26	23	22
-2.875	1.625	19	16	19	44	20	26	24	43	25	29	30	23	28	17	21	28	15	38	21	20
-2.875	1.75	26	38	25	23	28	25	19	37	18	54	30	15	21	35	40	34	26	77	20	24
-2.875	1.875	15	20	17	24	17	28	24	20	18	24	67	21	24	19	16	25	18	31	25	29
-2.875	2	23	26	30	29	38	23	29	65	19	22	30	20	21	35	18	24	21	26	26	25
-2.875	2.125	19	23	23	18	25	20	21	20	24	57	20	28	34	34	20	38	32	27	19	46
-2.875	2.25	29	36	29	23	23	11	25	26	53	45	29	30	20	27	33	35	26	28	24	29
-2.875	2.375	26	29	32	30	43	21	28	25	23	23	19	27	34	41	38	21	23	27	34	21
-2.875	2.5	28	31	18	22	30	37	29	61	29	23	38	21	31	26	21	34	24	36	27	22
-2.875	2.625	24	19	60	23	40	27	29	36	30	53	17	36	48	34	16	21	32	35	53	35
-2.875	2.75	25	40	43	22	37	24	24	20	22	38	34	24	22	28	34	15	30	26	24	28
-2.875	2.875	57	27	30	90	34	32	32	32	26	23	37	38	26	31	46	29	32	30	69	30
-2.875	3	26	25	18	33	23	28	19	30	60	55	29	47	19	31	36	38	38	50	36	40
-2.875	3.125	31	38	32	27	37	39	100	24	29	27	28	49	40	24	39	25	44	23	34	27
-2.875	3.25	45	40	22	38	60	23	32	26	29	22	24	27	29	27	26	28	29	55	22	15
-2.875	3.375	25	62	52	35	37	32	23	38	72	67	22	22	25	21	24	29	42	31	36	44
-2.875	3.5	22	37	21	31	31	30	27	37	26	44	36	29	76	30	57	84	69	39	37	30
-2.875	3.625	82	34	47	80	66	40	39	91	38	56	24	35	38	39	26	30	35	32	32	45
-2.875	3.75	37	30	31	38	27	37	48	24	47	46	25	28	24	31	55	22	25	43	29	49
-2.875	3.875	24	25	19	80	66	26	35	32	33	29	43	27	34	28	40	43	43	36	37	48
-2.875	4	31	77	38	36	23	26	44	44	22	28	55	37	41	39	34	67	29	30	37	30
-2.875	4.125	70	31	23	21	54	35	30	32	43	41	25	57	27	26	43	39	71	63	36	21
-2.875	4.25	40	30	27	24	31	29	44	35	55	23	26	37	31	44	45	33	44	30	32	29
-2.875	4.375	52	34	39	24	27	39	29	33	32	64	45	32	33	40	40	30	38	49	31	36
-2.875	4.5	46	88	64	43	36	115	49	40	48	36	31	40	40	38	40	33	117	83	49	69
-2.875	4.625	25	31	64	43	31	45	31	36	32	40	65	51	38	61	43	38	27	30	59	48
-2.875	4.75	80	32	37	65	40	30	35	86	32	33	28	42	81	79	34	32	32	39	90	34
-2.875	4.875	37	22	38	40	71	40	99	48	40	41	51	33	78	36	38	59	41	39	31	33
-2.875	5	40	76	38	40	26	60	41	40	104	32	41	37	79	40	101	42	32	39	46	36
-2.75	-5	41	59	38	33	71	48	47	31	43	70	30	43	57	51	25	35	35	55	51	53
-2.75	-4.875	36	58	68	46	35	41	32	52	27	97	33	41	36	43	41	67	41	57	30	122
-2.75	-4.75	24	20	37	51	37	33	44	34	58	30	51	43	34	43	32	48	49	29	58	33
-2.75	-4.625	41	38	29	43	51	32	58	36	42	24	50	32	26	68	38	35	39	66	50	27
-2.75	-4.5	31	45	56	47	92	37	38	29	27	55	23	49	21	35	51	25	47	35	43	70
-2.75	-4.375	44	29	35	47	35	40	55	42	33	75	57	43	27	38	51	41	57	64	26	36
-2.75	-4.25	63	59	25	27	39	27	70	29	52	40	28	34	40	26	44	64	33	24	30	36
-2.75	-4.125	27	33	34	47	37	25	47	34	78	56	43	31	38	42	27	43	55	52	27	55
-2.75	-4	35	38	25	31	42	28	42	29	28	50	31	59	42	28	39	29	31	30	23	45
-2.75	-3.875	24	26	43	31	108	30	37	59	34	28	36	26	26	27	21	41	25	30	38	40
-2.75	-3.75	30	29	55	30	30	48	39	42	42	43	22	74	70	51	34	48	32	50	50	63
-2.75	-3.625	35	36	23	47	40	42	28	63	24	29	25	48	49	34	45	24	27	36	31	37
-2.75	-3.5	27	30	33	117	33	31	30	27	32	29	43	30	61	20	35	28	31	31	33	31
-2.75	-3.375	34	29	28	31	35	29	45	23	29	23	29	47	39	24	27	24	25	37	46	31
-2.75	-3.25	31	37	30	27	54	44	43	48	30	39	29	29	28	60	19	73	19	21	37	34
-2.75	-3.125	52	20	32	29	23	22	39	31	37	24	31	25	33	49	24	37	53	40	26	27
-2.75	-3	24	32	76	27	26	33	29	18	51	49	31	35	28	39	34	13	48	29	23	34
-2.75	-2.875	35	76	21	18	50	19	44	61	32	36	32	24	44	30	30	22	23	29	40	28
-2.75	-2.75	30	29	46	55	21	33	22	28	26	32	30	34	26	23	19	62	21	24	42	23
-2.75	-2.625	28	29	27	22	31	39	23	22	28	31	25	20	43	27	27	18	29	20	24	41
-2.75	-2.5	27	43	22	25	22	18	21	30	29	19	42	43	38	31	21	25	33	17	26	25
-2.75	-2.375	21	23	27	23	31	29	55	25	32	24	23	22	20	26	16	32	25	43	28	22
-2.75	-2.25	25	15	29	25	22	32	35	54	25	26	16	24	21	24	21	35	25	15	15	23
-2.75	-2.125	23	36	23	22	49	21	34	32	26	22	26	24	27	23	24	17	21	20	22	20
-2.75	-2	24	26	31	38	21	21	16	23	20	34	18	43	22	20	27	34	16	20	28	23
-2.75	-1.875	19	20	24	20	23	27	25	24	25	20	27	27	22	29	10	36	34	21	21	17
-2.75	-1.75	21	15	28	21	18	25	20	20	17	38	18	23	19	15	20	21	23	20	18	20
-2.75	-1.625	18	31	21	22	29	45	22	18	17	18	21	25	22	16	55	18	64	24	28	20
-2.75	-1.5	13	38	21	18	24	10	20	30	33	21	34	22	31	21	20	13	14	14	25	16
-2.75	-1.375	14	21	22	27	16	39	20	16	21	35	24	39	28	22	25	43	18	21	24	24
-2.75	-1.25	35	22	30	23	15	33	17	11	20	17	29	19	12	17	16	20	17	19	24	24
-2.75	-1.125	22	29	13	20	18	20	13	22	26	31	49	26	18	27	18	29	18	22	26	13
-2.75	-1	19	28	22	25	35	20	37	14	28	19	14	17	15	19	21	18	17	24	19	23
-2.75	-0.875	22	13	18	22	16	17	17	24	18	12	22	26	23	34	28	28	17	23	35	30
-2.75	-0.75	32	16	23	11	27	24	13	26	22	16	15	20	16	18	23	10	18	22	10	29
-2.75	-0.625	20	17	20	14	17	13	16	17	20	23	27	15	23	18	27	14	18	22	25	68
-2.75	-0.5	21	11	15	16	26	22	26	20	11	14	13	25	22	16	20	29	39	34	22	32
-2.75	-0.375	21	18	22	13	29	16	13	18	20	33	13	15	23	21	11	14	17	30	20	24
-2.75	-0.25	21	43	21	14	18	37	24	27	35	16	20	30	30	16	15	36	42	13	21	18
-2.75	-0.125	28	18	32	16	16	23	26	29	17	25	14	27	18	33	13	35	18	18	21	23
-2.75	0	20	23	15	18	11	20	10	22	21	17	16	17	12	18	14	13	24	19	18	30
-2.75	0.125	17	23	29	16	19	20	36	12	30	16	11	16	16	18	11	14	22	18	77	38
-2.75	0.25	25	18	32	20	17	23	19	20	18	17	18	18	16	18	21	18	20	11	21	17
-2.75	0.375	19	19	34	17	25	22	29	13	19	18	15	17	17	29	19	15	26	29	23	19
-2.75	0.5	34	19	22	26	20	20	12	19	21	20	17	16	14	23	16	27	14	34	20	23
-2.75	0.625	18	21	20	20	26	20	16	16	16	23	24	16	19	20	15	13	21	28	21	25
-2.75	0.75	16	21	19	20	17	29	20	21	12	15	15	21	36	14	16	23	22	41	29	29
-2.75	0.875	16	32	12	20	17	13	21	23	16	33	20	18	15	32	15	16	17	18	25	16
-2.75	1	17	31	16	13	31	28	25	32	17	30	34	17	21	26	16	19	24	26	24	15
-2.75	1.125	19	18	13	18	17	54	14	16	29	22	41	20	21	24	25	18	23	21	24	27
-2.75	1.25	19	25	23	50	17	26	22	19	23	26	46	18	22	23	15	27	23	18	18	14
-2.75	1.375	21	19	18	24	34	23	21	24	18	57	24	35	19	29	31	19	19	22	31	18
-2.75	1.5	19	18	64	26	23	25	48	19	26	33	13	16	34	36	42	22	17	19	13	26
-2.75	1.625	18	23	23	15	41	29	18	31	20	24	29	22	19	17	22	35	18	22	35	32
-2.75	1.75	34	30	17	23	16	18	15	40	25	22	22	25	44	25	28	20	26	19	19	20
-2.75	1.875	22	19	24	20	25	23	23	19	26	38	37	23	47	29	31	30	29	28	20	29
-2.75	2	34	24	32	19	23	31	21	18	26	29	21	43	22	14	18	20	29	19	77	48
-2.75	2.125	26	20	22	29	28	38	18	22	15	23	21	20	29	28	41	21	39	25	31	26
-2.75	2.25	24	19	28	23	20	32	20	22	26	23	27	22	30	28	30	27	23	27	26	21
-2.75	2.375	22	26	28	37	19	23	23	31	43	24	23	20	22	25	27	46	32	17	30	33
-2.75	2.5	33	24	29	24	26	18	49	33	27	13	22	47	26	34	20	22	20	20	20	19
-2.75	2.625	23	33	28	44	43	53	39	40	110	42	30	22	42	27	36	20	24	23	19	27
-2.75	2.75	37	18	19	23	23	30	33	38	61	25	23	31	26	32	31	20	40	24	29	24
-2.75	2.875	24	21	39	64	47	32	24	36	28	21	26	25	67	68	45	30	25	22	54	29
-2.75	3	20	27	25	25	28	34	38	34	23	34	23	25	42	20	33	23	26	49	30	23
-2.75	3.125	43	32	32	26	24	39	36	32	33	25	25	52	81	22	35	23	92	17	23	41
-2.75	3.25	31	45	23	27	22	28	18	31	52	24	43	27	32	31	34	65	17	47	35	73
-2.75	3.375	39	29	23	38	26	52	39	35	64	27	42	38	21	58	32	30	34	27	23	34
-2.75	3.5	26	53	29	31	34	29	35	37	36	32	33	33	47	30	41	38	38	32	18	31
-2.75	3.625	30	32	30	33	51	29	35	21	33	25	36	28	69	34	28	56	40	26	21	31
-2.75	3.75	43	42	31	27	36	21	22	36	38	29	35	43	31	71	43	20	35	32	37	30
-2.75	3.875	49	17	34	61	24	26	32	24	47	39	35	26	32	28	33	43	30	31	52	38
-2.75	4	25	37	32	28	29	79	48	79	76	40	43	24	40	39	27	22	27	27	43	49
-2.75	4.125	32	18	45	35	69	38	37	59	37	31	35	38	40	50	25	42	36	25	33	50
-2.75	4.25	80	42	48	42	25	33	41	79	36	46	44	39	24	61	39	47	31	38	49	36
-2.75	4.375	61	37	37	53	85	31	40	39	47	50	41	44	48	34	47	69	41	63	37	23
-2.75	4.5	37	33	32	56	74	73	41	44	98	34	27	42	35	65	44	40	37	28	32	31
-2.75	4.625	46	75	24	36	32	41	36	31	39	27	44	45	55	96	71	25	73	37	30	47
-2.75	4.75	42	39	40	37	40	33	30	49	34	42	43	47	47	69	68	46	89	30	46	42
-2.75	4.875	111	48	46	50	28	34	29	41	58	40	39	48	55	60	25	56	29	29	40	40
-2.75	5	32	32	40	62	77	36	26	40	44	41	58	44	69	45	46	67	84	43	72	42
-2.625	-5	49	40	32	59	38	55	30	40	40	56	33	36	55	28	27	51	28	63	42	43
-2.625	-4.875	52	28	37	33	58	51	43	36	63	36	41	35	39	66	75	53	32	61	43	78
-2.625	-4.75	43	26	37	48	52	22	39	31	33	25	44	43	37	38	73	46	25	41	42	75
-2.625	-4.625	70	62	31	50	33	35	37	71	25	39	52	34	37	65	35	47	55	86	35	40
-2.625	-4.5	28	49	32	38	39	52	33	46	26	38	54	22	36	43	47	32	34	42	33	28
-2.625	-4.375	37	33	41	29	29	30	40	48	34	78	31	35	30	23	37	48	74	65	50	39
-2.625	-4.25	41	30	36	35	49	85	25	23	27	32	67	20	33	67	39	29	51	88	22	40
-2.625	-4.125	29	40	62	25	38	38	28	44	40	38	35	26	36	32	26	35	53	33	35	43
-2.625	-4	35	33	31	28	33	50	27	49	32	48	40	42	54	48	37	38	42	48	49	38
-2.625	-3.875	37	28	33	37	40	39	34	23	30	88	62	34	49	31	34	40	43	29	53	37
-2.625	-3.75	29	39	24	48	28	75	24	47	50	31	31	20	48	37	28	32	52	30	38	26
-2.625	-3.625	27	36	29	29	29	28	37	34	37	56	27	47	35	31	31	34	28	42	46	37
-2.625	-3.5	30	28	37	67	25	26	39	33	47	28	69	27	22	23	52	33	18	31	27	37
-2.625	-3.375	29	30	21	26	45	25	32	39	40	23	22	53	23	28	30	45	29	34	27	26
-2.625	-3.25	24	26	49	49	28	30	27	82	27	26	65	21	65	49	21	26	23	47	27	29
-2.625	-3.125	25	23	40	29	65	20	66	23	42	25	62	24	39	23	29	42	52	29	40	24
-2.625	-3	37	23	24	42	32	30	26	34	28	35	152	19	48	28	25	125	26	62	34	26
-2.625	-2.875	42	25	24	35	47	27	36	28	20	27	50	15	30	26	25	29	25	21	18	57
-2.625	-2.75	24	35	23	39	33	20	30	26	26	41	52	19	28	24	28	21	59	34	21	37
-2.625	-2.625	20	32	20	26	28	24	77	18	41	26	17	23	25	15	18	55	29	19	28	33
-2.625	-2.5	53	39	26	30	23	60	21	21	36	36	31	35	22	34	27	17	25	24	28	18
-2.625	-2.375	24	33	17	30	19	32	17	20	24	22	26	27	20	25	38	24	19	33	36	30
-2.625	-2.25	19	19	41	18	23	25	25	44	25	24	26	36	30	28	23	21	17	25	23	41
-2.625	-2.125	36	18	19	42	19	27	33	20	15	32	31	30	23	28	24	26	23	41	16	21
-2.625	-2	28	82	21	41	46	57	19	31	24	31	16	28	27	19	11	28	45	69	20	31
-2.625	-1.875	24	25	22	14	22	27	44	19	25	43	29	13	31	26	23	20	24	14	19	21
-2.625	-1.75	16	29	33	26	27	18	26	32	40	19	41	21	25	16	24	23	25	21	24	25
-2.625	-1.625	38	32	44	32	31	26	28	17	21	27	40	14	18	55	34	28	19	19	24	18
-2.625	-1.5	24	25	15	21	18	17	18	19	25	26	20	18	21	25	23	19	24	24	25	28
-2.625	-1.375	16	13	44	20	17	69	21	23	20	46	10	20	24	19	50	15	22	20	25	21
-2.625	-1.25	21	18	34	21	23	22	26	17	30	19	22	23	28	23	23	16	16	30	16	12
-2.625	-1.125	17	24	18	19	15	26	18	23	27	19	19	19	15	35	42	20	15	20	24	23
-2.625	-1	15	19	23	25	17	28	32	42	17	21	16	15	20	21	22	18	25	57	23	22
-2.625	-0.875	22	19	17	16	27	11	29	12	20	18	30	28	18	17	19	18	17	32	19	16
-2.625	-0.75	17	17	13	22	16	12	19	16	21	25	19	27	21	23	14	25	15	24	19	16
-2.625	-0.625	19	22	15	13	12	32	22	28	13	18	15	46	23	19	18	15	17	25	12	13
-2.625	-0.5	24	27	13	23	18	11	12	20	22	15	16	15	20	17	17	27	14	20	30	12
-2.625	-0.375	18	21	21	20	15	12	24	24	13	16	13	20	16	40	19	13	22	20	24	20
-2.625	-0.25	19	20	17	13	17	22	18	16	16	23	13	17	16	19	16	19	16	14	24	13
-2.625	-0.125	20	19	29	18	18	20	14	17	16	10	13	13	14	16	13	18	11	36	24	22
-2.625	0	15	15	12	11	11	19	10	15	21	15	26	15	19	20	16	18	24	26	10	17
-2.625	0.125	12	11	17	18	12	23	15	13	21	17	17	18	29	22	18	14	23	24	27	16
-2.625	0.25	14	13	15	18	14	19	22	18	23	27	15	22	15	21	21	18	18	16	16	31
-2.625	0.375	14	24	31	21	15	23	12	14	29	11	14	21	15	14	14	20	24	26	23	26
-2.625	0.5	20	36	23	15	16	38	18	20	16	24	20	16	20	26	15	13	28	14	14	17
-2.625	0.625	15	14	21	34	14	19	20	13	23	20	24	18	26	21	22	24	25	12	23	14
-2.625	0.75	40	19	15	20	12	15	30	20	18	21	21	24	21	13	21	52	39	28	12	17
-2.625	0.875	25	21	38	18	20	16	15	22	22	17	18	25	20	19	12	35	15	22	21	14
-2.625	1	28	16	15	20	26	16	21	31	16	16	16	30	24	14	16	26	16	25	22	11
-2.625	1.125	17	11	21	12	29	26	30	27	25	15	21	21	14	20	20	15	20	21	20	17
-2.625	1.25	22	17	22	21	18	16	16	31	17	15	22	21	25	14	30	22	34	26	37	15
-2.625	1.375	14	24	25	26	16	18	17	16	17	11	22	24	16	22	19	20	18	18	19	23
-2.625	1.5	19	19	20	29	13	20	22	29	25	23	19	17	17	38	13	17	27	20	20	11
-2.625	1.625	21	19	22	39	26	20	20	17	18	21	48	35	28	26	17	31	24	25	11	25
-2.625	1.75	16	16	19	35	14	27	42	14	14	19	18	25	18	19	25	22	29	25	39	36
-2.625	1.875	21	24	21	53	21	24	25	17	46	22	28	22	28	20	28	26	20	30	23	20
-2.625	2	27	16	28	24	19	23	16	15	23	19	35	20	19	23	36	15	20	26	25	23
-2.625	2.125	18	17	24	21	25	23	14	19	19	14	27	23	24	23	28	22	23	24	21	13
-2.625	2.25	20	21	27	27	24	20	42	24	25	26	15	25	26	26	30	31	64	24	46	57
-2.625	2.375	30	34	46	19	26	35	29	24	38	33	29	29	33	23	21	29	55	16	32	53
-2.625	2.5	31	20	24	29	36	32	24	29	30	20	27	23	23	41	26	32	30	15	23	20
-2.625	2.625	24	29	21	36	19	24	30	18	29	41	22	35	36	19	29	26	25	36	21	29
-2.625	2.75	35	27	21	22	49	39	33	58	32	26	35	25	25	27	37	34	43	62	40	44
-2.625	2.875	24	32	17	29	27	24	24	20	41	31	28	63	25	23	35	28	39	24	35	28
-2.625	3	22	26	33	21	19	26	66	22	26	27	30	27	32	57	29	21	58	29	30	19
-2.625	3.125	25	30	25	33	23	33	27	41	46	25	24	28	32	25	46	41	24	22	47	18
-2.625	3.25	37	42	24	41	33	69	21	40	32	64	45	32	23	15	53	19	32	23	28	36
-2.625	3.375	16	35	29	28	45	32	36	28	23	29	26	33	21	26	29	46	42	27	29	32
-2.625	3.5	34	24	34	35	44	43	30	26	37	25	52	24	20	41	36	27	43	22	21	46
-2.625	3.625	27	22	29	42	48	28	48	61	30	30	37	27	61	30	39	26	30	29	22	20
-2.625	3.75	61	28	64	35	32	37	40	59	32	77	28	23	33	30	29	48	32	29	36	31
-2.625	3.875	48	37	28	77	34	30	29	43	45	23	24	71	54	28	69	51	45	49	99	30
-2.625	4	25	47	24	34	36	29	19	49	56	49	35	25	29	26	31	41	40	48	75	22
-2.625	4.125	26	33	33	34	26	50	28	49	44	28	61	45	27	57	39	56	33	27	32	43
-2.625	4.25	44	26	42	45	34	22	51	31	54	22	25	38	49	32	36	59	33	36	32	39
-2.625	4.375	55	36	36	39	35	34	32	27	62	28	81	30	34	57	54	43	40	33	34	41
-2.625	4.5	83	29	71	30	42	40	35	34	39	49	35	26	28	48	68	27	27	21	52	28
-2.625	4.625	25	63	47	31	45	34	38	28	36	36	29	54	41	38	42	54	48	21	51	45
-2.625	4.75	42	29	52	39	33	51	38	31	26	39	43	102	28	31	21	32	101	38	54	38
-2.625	4.875	36	34	28	26	34	42	38	64	39	51	44	63	34	52	42	36	54	38	50	59
-2.625	5	51	29	42	43	32	86	79	37	32	45	56	75	42	51	55	41	95	45	53	49
-2.5	-5	48	40	30	32	53	31	34	39	29	41	37	35	34	48	29	139	38	33	56	43
-2.5	-4.875	37	61	98	37	53	36	40	36	34	33	32	35	69	81	56	42	45	28	26	38
-2.5	-4.75	185	49	47	34	58	23	36	43	49	33	34	30	33	41	29	31	37	58	28	33
-2.5	-4.625	40	28	30	39	31	31	39	28	36	37	53	38	58	38	52	33	33	30	46	58
-2.5	-4.5	62	34	51	53	32	35	40	30	35	69	38	34	59	47	31	27	63	52	44	36
-2.5	-4.375	41	50	43	50	32	52	22	23	34	32	40	100	54	41	34	28	34	35	49	29
-2.5	-4.25	54	44	41	35	27	30	34	49	33	42	48	26	43	38	30	31	28	25	38	25
-2.5	-4.125	23	63	24	41	25	35	43	32	40	27	41	61	29	47	34	27	65	44	38	45
-2.5	-4	34	31	27	32	53	37	25	66	34	20	27	43	33	25	33	46	33	44	29	23
-2.5	-3.875	31	85	38	38	44	51	90	24	36	32	24	29	26	28	44	36	29	22	37	28
-2.5	-3.75	28	35	30	32	38	24	30	25	29	53	40	43	19	28	47	59	51	37	36	44
-2.5	-3.625	61	36	30	27	30	31	40	27	22	26	46	25	35	30	32	38	25	33	43	55
-2.5	-3.5	21	75	44	29	65	44	28	39	64	19	20	29	31	27	29	37	26	49	21	26
-2.5	-3.375	50	39	34	52	39	30	33	30	34	67	36	23	23	50	30	27	53	25	35	32
-2.5	-3.25	32	19	27	22	27	32	22	26	21	36	26	72	38	54	25	26	23	35	71	28
-2.5	-3.125	23	22	16	29	22	30	33	21	21	25	34	27	38	33	37	15	27	32	35	52
-2.5	-3	43	31	33	25	26	25	21	54	23	22	50	32	29	32	20	16	29	26	16	27
-2.5	-2.875	59	23	29	27	54	28	22	22	24	29	46	19	19	20	20	32	17	23	16	41
-2.5	-2.75	25	26	23	30	18	42	40	57	20	25	22	32	29	21	29	21	41	20	30	19
-2.5	-2.625	48	23	33	30	29	24	19	20	42	23	32	21	24	30	42	25	29	29	18	15
-2.5	-2.5	33	17	30	22	20	39	17	28	20	25	19	16	23	20	24	41	37	34	22	16
-2.5	-2.375	18	19	28	24	21	21	15	22	29	26	28	25	29	23	32	20	27	28	29	30
-2.5	-2.25	19	26	19	26	23	21	17	30	28	39	21	24	30	16	23	25	15	45	20	32
-2.5	-2.125	17	45	32	25	20	23	16	13	28	26	26	37	58	42	37	15	20	30	26	29
-2.5	-2	23	21	32	34	45	15	20	24	17	28	47	25	18	41	29	29	16	19	20	15
-2.5	-1.875	36	18	30	35	16	15	31	22	29	22	19	31	20	22	25	21	33	19	15	26
-2.5	-1.75	23	73	17	20	20	20	14	22	21	28	19	14	14	11	26	31	17	20	16	21
-2.5	-1.625	23	21	24	29	14	20	14	23	23	22	33	27	27	27	16	19	31	27	23	26
-2.5	-1.5	18	30	21	21	20	13	27	18	25	19	32	21	21	14	17	27	15	21	24	20
-2.5	-1.375	25	15	15	16	16	36	40	19	18	30	24	13	20	14	14	15	14	15	18	21
-2.5	-1.25	19	25	16	19	14	19	27	14	29	22	10	28	23	14	18	14	21	18	37	20
-2.5	-1.125	14	32	20	19	21	17	16	21	11	24	17	13	20	26	22	20	27	21	15	17
-2.5	-1	24	24	25	24	23	11	22	19	20	16	19	33	16	27	37	19	21	19	25	17
-2.5	-0.875	16	12	22	22	20	16	34	17	12	17	25	17	18	17	26	14	21	10	21	18
-2.5	-0.75	17	16	23	20	22	12	17	15	21	28	15	12	20	29	24	32	15	12	22	13
-2.5	-0.625	23	14	16	10	27	14	13	11	13	16	10	25	25	38	12	21	12	12	22	15
-2.5	-0.5	50	18	23	12	18	19	18	21	13	24	20	22	18	11	11	22	21	19	27	21
-2.5	-0.375	42	7	21	39	9	20	15	37	13	16	24	15	13	21	13	21	15	14	32	15
-2.5	-0.25	16	10	18	9	58	12	17	27	14	17	13	23	23	17	21	22	15	18	21	13
-2.5	-0.125	14	7	21	20	26	17	22	21	35	16	17	14	21	43	9	12	18	16	38	33
-2.5	0	17	12	16	11	16	35	20	23	17	13	18	13	32	17	25	16	15	18	13	19
-2.5	0.125	13	30	21	20	14	16	25	17	14	15	23	11	13	15	12	13	12	18	45	40
-2.5	0.25	16	17	16	16	12	15	12	28	14	24	17	15	14	16	15	23	18	14	12	35
-2.5	0.375	9	14	13	11	16	17	13	19	15	24	10	16	22	16	21	17	50	18	19	18
-2.5	0.5	21	14	19	14	14	32	12	17	15	19	14	26	10	18	14	15	13	18	18	24
-2.5	0.625	21	21	14	21	21	17	13	17	13	18	51	14	11	14	22	27	20	15	22	17
-2.5	0.75	17	16	28	13	15	15	26	33	24	14	11	52	17	17	25	18	15	20	12	22
-2.5	0.875	45	18	25	16	20	16	17	23	19	27	41	21	14	13	15	13	17	23	20	11
-2.5	1	13	20	14	19	20	16	15	19	23	19	27	22	34	28	13	14	20	22	12	27
-2.5	1.125	11	14	18	22	24	19	21	35	16	18	24	19	19	16	14	13	21	12	11	22
-2.5	1.25	16	20	17	17	19	22	17	16	14	20	15	15	17	23	12	24	16	24	36	15
-2.5	1.375	13	21	18	15	17	25	20	19	33	26	22	20	28	32	20	36	21	21	21	16
-2.5	1.5	28	16	18	45	26	17	28	15	14	19	23	23	30	15	20	27	18	23	14	14
-2.5	1.625	25	14	23	35	17	26	15	29	20	23	16	31	14	18	17	25	28	21	15	31
-2.5	1.75	18	26	25	16	18	31	28	23	15	16	15	21	32	18	22	19	21	14	31	23
-2.5	1.875	21	19	21	52	15	39	26	15	22	24	22	21	24	38	18	16	9	19	22	28
-2.5	2	27	22	22	17	16	15	17	21	22	33	34	19	18	49	20	33	17	24	21	21
-2.5	2.125	26	33	16	16	54	30	27	19	67	21	23	26	21	22	41	21	28	19	22	26
-2.5	2.25	15	25	21	17	30	26	30	24	22	16	23	14	21	16	36	45	24	31	16	29
-2.5	2.375	25	34	20	35	26	31	29	28	13	20	20	19	30	57	18	23	31	15	35	21
-2.5	2.5	17	25	19	25	37	17	21	29	54	32	32	33	28	55	27	23	23	21	23	22
-2.5	2.625	22	17	24	20	26	27	26	19	46	22	29	22	26	18	48	33	31	41	20	28
-2.5	2.75	34	23	27	34	19	22	33	25	27	35	18	29	25	26	20	43	36	21	44	37
-2.5	2.875	23	28	21	44	34	30	22	28	23	24	32	20	24	40	31	23	24	30	21	35
-2.5	3	43	33	25	22	32	44	30	22	22	38	23	24	40	28	21	33	37	44	25	21
-2.5	3.125	52	27	35	33	47	24	29	17	31	35	26	19	25	26	56	30	39	20	39	23
-2.5	3.25	39	32	26	30	33	32	48	22	28	49	25	23	20	29	21	28	43	32	31	32
-2.5	3.375	24	24	26	24	49	21	44	25	27	24	46	24	25	25	29	44	18	23	23	50
-2.5	3.5	22	88	22	27	33	16	29	26	25	27	24	30	28	31	38	49	42	64	37	58
-2.5	3.625	29	30	31	39	41	40	30	23	29	34	28	23	52	32	45	36	35	28	73	47
-2.5	3.75	25	43	47	37	35	24	24	42	43	59	22	53	70	35	34	22	22	77	29	34
-2.5	3.875	46	71	28	67	39	26	25	35	24	64	29	28	32	35	125	37	38	24	78	49
-2.5	4	26	76	29	32	21	34	43	23	24	52	31	27	28	28	28	28	28	37	32	68
-2.5	4.125	48	25	29	40	26	48	38	46	38	30	63	52	26	57	51	20	40	46	34	28
-2.5	4.25	24	42	62	28	44	43	35	30	40	33	41	40	28	41	33	57	39	21	40	70
-2.5	4.375	50	38	26	35	28	28	43	32	34	40	45	49	32	33	23	45	55	39	45	53
-2.5	4.5	39	19	40	58	31	26	25	34	41	39	39	30	40	26	32	33	44	31	50	31
-2.5	4.625	45	38	49	32	34	26	42	33	62	29	57	59	30	92	46	31	33	36	96	35
-2.5	4.75	50	54	46	105	30	31	36	42	31	27	58	39	35	44	45	34	76	62	32	37
-2.5	4.875	47	39	59	43	55	68	34	42	40	45	59	60	37	44	36	33	32	25	27	30
-2.5	5	33	35	33	27	45	36	30	48	57	55	25	56	28	75	43	25	43	39	30	37
-2.375	-5	87	35	55	26	31	34	33	44	48	47	48	24	34	37	27	23	46	32	34	58
-2.375	-4.875	29	26	37	44	32	43	42	103	42	30	48	34	60	85	36	74	37	36	40	37
-2.375	-4.75	38	37	36	20	48	23	73	42	33	80	37	36	57	38	43	48	33	28	44	137
-2.375	-4.625	47	45	31	44	31	53	49	43	26	35	36	43	57	43	33	45	38	29	34	20
-2.375	-4.5	56	35	24	52	36	36	45	37	60	48	47	34	43	32	45	33	28	32	65	71
-2.375	-4.375	31	53	25	42	79	35	36	38	27	37	37	42	35	35	52	30	35	23	30	40
-2.375	-4.25	28	30	56	27	47	77	41	56	36	39	49	34	40	34	51	30	20	77	23	48
-2.375	-4.125	34	25	36	38	32	24	44	53	27	31	40	36	32	26	29	38	30	33	26	54
-2.375	-4	28	34	42	64	34	44	48	28	47	29	33	38	37	49	47	47	44	26	30	23
-2.375	-3.875	27	55	26	29	37	53	27	24	36	46	28	90	49	33	38	18	34	16	44	41
-2.375	-3.75	29	27	36	42	31	40	34	22	23	37	35	35	33	32	40	27	37	29	43	102
-2.375	-3.625	37	34	51	44	28	26	24	24	28	40	24	34	72	62	42	26	25	97	31	45
-2.375	-3.5	40	24	41	22	30	107	29	27	37	46	37	34	22	32	34	33	96	25	36	31
-2.375	-3.375	35	22	26	34	37	46	29	30	29	24	36	23	21	82	20	25	40	30	24	37
-2.375	-3.25	27	60	25	33	45	33	35	32	23	36	17	52	31	34	34	28	46	23	25	28
-2.375	-3.125	28	37	33	33	35	38	32	31	27	26	24	26	78	19	28	31	31	20	24	25
-2.375	-3	16	31	28	23	36	29	19	29	42	36	32	20	53	38	36	19	23	21	19	25
-2.375	-2.875	27	42	51	35	18	26	22	25	37	19	34	60	39	20	46	51	35	31	24	25
-2.375	-2.75	28	72	30	38	21	13	15	36	35	43	30	22	26	29	68	31	19	32	31	64
-2.375	-2.625	21	25	20	26	25	31	27	39	20	32	16	27	17	24	19	31	18	24	25	28
-2.375	-2.5	25	33	20	30	48	18	23	29	22	28	20	19	22	30	31	19	26	21	18	23
-2.375	-2.375	25	17	26	28	43	41	24	37	26	13	27	30	24	19	32	21	36	27	16	28
-2.375	-2.25	14	19	20	33	68	25	32	20	37	15	15	21	22	18	20	28	25	30	24	33
-2.375	-2.125	40	23	20	21	13	19	20	18	17	38	29	16	28	29	27	33	17	22	33	20
-2.375	-2	19	14	22	39	15	18	33	15	27	48	30	21	27	23	17	22	21	12	15	22
-2.375	-1.875	25	44	25	22	14	24	17	30	22	33	16	20	21	14	20	21	21	17	24	25
-2.375	-1.75	26	17	21	34	22	25	16	16	19	30	14	13	38	13	18	23	13	24	34	23
-2.375	-1.625	27	23	21	26	25	19	20	15	31	16	19	35	18	18	36	22	22	22	20	18
-2.375	-1.5	21	27	21	32	16	27	30	16	14	12	45	27	14	19	16	14	12	10	29	13
-2.375	-1.375	19	16	18	18	24	19	21	20	15	23	14	15	12	21	18	21	27	16	19	16
-2.375	-1.25	20	22	15	27	15	29	16	23	20	20	11	34	17	18	21	41	32	23	26	14
-2.375	-1.125	43	21	19	23	26	23	13	69	19	19	14	34	20	27	23	16	23	16	19	26
-2.375	-1	9	18	17	22	22	20	16	11	23	21	10	44	15	18	20	15	17	14	19	11
-2.375	-0.875	38	15	15	14	13	16	11	15	13	19	10	15	16	23	11	17	18	12	11	13
-2.375	-0.75	25	21	47	26	16	15	9	11	14	15	14	9	16	19	21	16	24	13	27	22
-2.375	-0.625	10	12	23	20	24	15	13	19	16	22	15	21	14	17	16	18	16	14	20	16
-2.375	-0.5	17	15	18	19	12	13	26	15	12	15	16	22	11	25	14	14	12	15	17	19
-2.375	-0.375	20	26	19	17	9	15	7	15	14	15	18	12	13	16	8	20	11	19	35	14
-2.375	-0.25	20	11	24	28	20	16	26	24	21	14	14	32	10	15	18	26	19	12	10	11
-2.375	-0.125	19	17	16	18	20	17	9	17	27	13	20	17	18	14	17	18	12	21	13	21
-2.375	0	18	15	16	13	17	15	18	16	14	16	9	22	13	77	12	16	18	20	11	19
-2.375	0.125	23	13	12	19	16	10	15	26	12	11	13	12	22	15	12	11	11	14	14	27
-2.375	0.25	13	22	13	18	17	18	13	25	24	19	14	12	11	12	16	12	16	14	9	18
-2.375	0.375	19	16	21	24	22	13	14	13	15	15	16	30	30	12	11	14	17	17	13	30
-2.375	0.5	17	17	24	21	12	20	19	15	11	18	24	12	21	12	34	21	19	16	26	18
-2.375	0.625	18	11	12	13	19	19	43	20	14	14	15	21	56	27	15	16	15	18	14	14
-2.375	0.75	26	25	21	21	12	11	16	19	18	26	13	21	23	19	15	13	28	25	13	13
-2.375	0.875	19	23	19	17	18	25	10	17	15	21	18	20	13	14	16	20	15	21	18	26
-2.375	1	24	26	21	21	19	21	22	24	21	19	18	15	22	29	19	13	29	25	15	19
-2.375	1.125	14	21	22	20	17	10	7	31	10	17	17	25	18	26	13	20	27	17	20	15
-2.375	1.25	45	11	12	10	31	14	86	14	18	24	34	22	13	18	16	18	12	34	18	14
-2.375	1.375	16	16	19	12	18	16	24	31	17	21	18	30	13	21	24	20	46	13	41	19
-2.375	1.5	23	25	32	12	13	24	21	16	13	17	21	16	18	19	25	29	19	19	17	20
-2.375	1.625	26	19	22	15	24	20	31	22	28	13	14	56	31	12	20	18	25	32	24	23
-2.375	1.75	25	26	21	21	26	31	25	12	27	23	28	16	26	18	27	18	21	13	17	25
-2.375	1.875	17	37	25	27	21	21	23	15	17	27	26	24	21	28	16	20	24	18	17	14
-2.375	2	18	18	32	91	13	36	16	28	29	24	18	15	18	22	24	22	18	26	21	31
-2.375	2.125	34	41	35	20	33	17	59	24	28	28	20	28	28	20	17	31	26	20	14	17
-2.375	2.25	28	19	18	19	71	21	25	19	24	31	23	43	40	22	31	21	25	25	26	16
-2.375	2.375	20	30	22	44	31	19	27	16	30	21	25	24	19	21	15	37	19	28	24	21
-2.375	2.5	26	32	24	23	18	60	39	19	31	18	30	28	34	18	21	19	20	17	30	35
-2.375	2.625	62	37	22	28	36	78	32	38	27	36	26	25	29	26	25	21	22	21	20	21
-2.375	2.75	28	33	27	17	23	24	38	15	25	24	29	17	25	27	30	35	23	22	16	52
-2.375	2.875	29	35	38	26	42	29	39	14	28	24	15	28	31	21	23	28	21	25	24	20
-2.375	3	33	35	19	22	26	34	39	28	29	23	20	34	50	53	22	30	33	27	16	23
-2.375	3.125	35	34	18	26	31	27	28	20	20	29	20	31	26	24	17	37	42	34	22	27
-2.375	3.25	32	47	23	36	37	23	42	24	28	31	17	31	31	24	74	32	28	59	41	22
-2.375	3.375	29	21	21	21	70	42	41	25	63	26	36	42	35	27	29	23	22	33	22	26
-2.375	3.5	49	34	44	33	14	20	35	54	24	29	23	36	32	28	21	32	26	22	31	30
-2.375	3.625	27	56	39	44	35	36	30	42	38	36	33	43	17	33	29	31	22	39	27	48
-2.375	3.75	31	20	34	23	31	47	29	63	28	35	20	32	47	32	57	26	39	32	29	26
-2.375	3.875	24	40	40	44	29	48	42	31	43	33	33	21	36	29	21	25	41	28	32	29
-2.375	4	39	24	25	30	57	41	39	32	43	25	31	55	34	37	26	31	19	22	43	32
-2.375	4.125	75	23	38	26	43	32	37	96	39	40	48	34	24	24	71	35	49	29	39	40
-2.375	4.25	34	67	35	45	23	31	30	62	22	49	29	32	42	33	30	25	34	22	35	39
-2.375	4.375	87	104	28	34	53	43	44	35	31	39	30	38	28	53	36	33	35	32	31	31
-2.375	4.5	51	31	33	27	52	38	20	65	42	36	73	26	49	99	71	31	20	26	35	32
-2.375	4.625	29	42	25	32	34	32	48	43	35	56	42	38	39	43	48	30	50	55	47	29
-2.375	4.75	21	45	40	44	54	29	38	33	32	44	51	28	49	54	27	46	57	68	47	46
-2.375	4.875	46	33	20	27	40	43	29	66	85	61	34	69	36	43	27	39	44	34	28	49
-2.375	5	39	54	34	38	35	44	28	39	30	27	37	38	28	54	60	59	76	49	56	38
-2.25	-5	32	60	34	41	33	50	57	40	43	33	69	48	89	35	34	29	56	34	45	57
-2.25	-4.875	56	50	40	52	39	43	47	44	42	39	27	37	39	78	59	37	26	33	32	50
-2.25	-4.75	44	49	55	41	40	30	75	46	29	39	28	33	31	33	25	48	24	49	27	26
-2.25	-4.625	38	34	46	28	34	24	37	53	77	35	36	34	37	42	66	43	26	24	30	43
-2.25	-4.5	38	31	58	40	39	43	33	26	23	27	36	31	30	31	91	42	38	29	40	29
-2.25	-4.375	27	31	25	31	49	32	40	40	33	30	34	24	42	37	23	38	47	36	31	74
-2.25	-4.25	54	27	37	45	26	49	31	40	28	39	32	33	39	93	42	73	21	99	52	51
-2.25	-4.125	70	35	102	63	32	43	28	46	76	36	40	19	31	21	38	45	19	35	28	38
-2.25	-4	25	34	55	42	45	45	44	31	25	35	54	31	27	39	72	33	36	40	41	34
-2.25	-3.875	43	32	25	38	44	75	37	44	45	26	35	33	42	26	30	42	48	24	35	41
-2.25	-3.75	34	33	40	28	36	35	26	45	33	30	23	34	36	32	33	19	21	55	26	43
-2.25	-3.625	100	21	27	29	44	28	37	67	35	20	25	30	27	50	27	26	52	21	29	55
-2.25	-3.5	50	38	36	44	26	26	25	38	20	46	30	22	26	22	43	40	31	36	69	26
-2.25	-3.375	34	36	36	22	27	17	37	33	33	50	30	26	31	37	71	51	57	29	20	26
-2.25	-3.25	20	23	40	26	18	22	34	27	17	35	30	24	18	45	28	48	43	27	30	41
-2.25	-3.125	21	30	37	27	25	17	34	36	24	27	25	29	27	24	22	28	20	17	29	45
-2.25	-3	45	25	26	39	51	21	23	24	24	59	26	19	25	44	27	30	23	50	32	41
-2.25	-2.875	23	20	14	17	38	27	23	24	61	25	26	17	32	26	81	20	20	30	29	22
-2.25	-2.75	29	43	18	38	18	43	30	25	24	34	53	27	31	42	29	22	17	26	36	19
-2.25	-2.625	28	39	39	26	24	58	19	24	18	18	36	23	20	23	16	21	24	16	26	21
-2.25	-2.5	21	20	24	16	21	30	20	50	32	31	22	23	22	20	19	21	84	18	26	23
-2.25	-2.375	26	30	26	21	26	25	17	16	46	20	27	37	20	20	28	25	16	17	25	19
-2.25	-2.25	28	33	17	15	21	31	36	15	35	30	25	21	16	22	25	21	18	18	14	14
-2.25	-2.125	17	17	27	20	20	26	24	20	31	39	28	32	22	21	30	16	19	30	26	35
-2.25	-2	21	20	28	17	25	22	22	22	17	29	20	16	26	27	14	24	14	16	26	21
-2.25	-1.875	33	18	14	23	17	19	13	20	46	24	19	16	19	15	25	27	24	17	23	39
-2.25	-1.75	21	16	27	24	20	22	33	19	18	14	21	15	19	25	37	17	13	12	16	22
-2.25	-1.625	34	33	12	24	14	19	46	19	17	16	30	36	18	19	32	20	15	13	12	21
-2.25	-1.5	17	13	15	24	18	16	19	15	14	19	22	24	16	12	58	24	11	22	22	22
-2.25	-1.375	17	23	13	27	22	17	10	15	22	35	33	18	34	14	20	15	23	19	28	18
-2.25	-1.25	17	14	19	17	14	24	14	19	10	14	13	17	23	22	14	15	14	14	31	33
-2.25	-1.125	13	19	24	18	34	24	14	19	19	16	13	17	16	15	20	23	77	20	21	16
-2.25	-1	14	16	18	31	17	15	22	19	16	14	15	45	18	15	19	16	13	21	19	18
-2.25	-0.875	12	23	22	23	19	19	12	17	20	14	16	13	18	17	9	23	15	17	12	14
-2.25	-0.75	16	22	23	26	15	26	12	17	19	20	23	42	15	33	18	17	37	21	15	14
-2.25	-0.625	37	14	12	19	16	15	23	13	25	25	13	23	15	23	15	12	22	11	20	13
-2.25	-0.5	15	10	10	12	23	20	15	16	25	20	21	16	10	11	9	13	17	12	12	16
-2.25	-0.375	13	24	24	9	11	22	11	8	16	19	11	12	12	16	29	13	14	9	20	10
-2.25	-0.25	13	21	22	12	11	26	18	11	24	12	13	11	13	10	13	22	16	14	13	14
-2.25	-0.125	10	15	17	9	25	14	21	10	18	16	14	10	11	9	21	15	14	7	8	17
-2.25	0	10	13	24	12	13	11	9	15	16	13	16	17	20	21	14	13	23	13	12	17
-2.25	0.125	16	14	14	15	16	12	14	17	14	14	12	25	17	14	10	22	14	12	22	54
-2.25	0.25	35	12	11	24	12	15	8	13	11	22	13	13	17	9	12	11	21	15	17	13
-2.25	0.375	11	14	15	13	16	15	13	21	19	11	19	12	16	15	16	12	19	14	18	16
-2.25	0.5	13	11	19	20	9	24	14	29	14	14	12	11	16	17	13	15	25	11	12	19
-2.25	0.625	10	20	13	20	14	24	11	15	13	16	12	14	15	26	17	15	35	29	13	11
-2.25	0.75	21	12	18	17	26	22	20	14	19	10	15	9	13	16	17	16	11	21	37	14
-2.25	0.875	29	13	17	13	16	18	11	13	10	29	14	15	23	15	13	12	8	20	24	14
-2.25	1	19	16	18	16	58	8	14	22	19	25	12	15	11	18	11	21	17	13	14	15
-2.25	1.125	23	22	26	15	15	14	9	17	21	15	19	23	19	19	33	17	19	18	21	13
-2.25	1.25	19	12	14	13	15	17	20	15	31	29	15	20	14	22	20	15	15	15	18	17
-2.25	1.375	16	14	25	22	14	18	18	14	17	31	20	17	25	16	23	17	11	10	19	28
-2.25	1.5	20	32	14	23	10	42	19	16	24	28	16	17	20	43	20	16	20	22	15	14
-2.25	1.625	19	31	22	13	17	17	14	22	26	21	22	25	18	13	15	17	27	25	17	17
-2.25	1.75	21	19	28	19	20	31	23	19	15	13	14	22	21	32	15	27	27	14	14	24
-2.25	1.875	21	17	40	33	39	21	28	21	23	12	19	21	14	26	24	22	22	15	18	30
-2.25	2	24	20	13	20	23	16	22	18	22	19	18	23	25	20	23	15	14	22	22	45
-2.25	2.125	26	21	23	19	33	34	27	28	21	25	28	27	32	14	15	15	18	15	18	13
-2.25	2.25	15	36	24	24	35	20	30	24	19	20	19	21	17	27	21	25	21	54	14	26
-2.25	2.375	30	25	18	27	25	31	29	17	33	32	17	26	29	33	51	26	33	14	29	19
-2.25	2.5	24	35	35	17	25	15	19	22	18	30	20	22	24	21	20	39	26	16	15	23
-2.25	2.625	41	24	21	17	54	23	27	24	26	17	25	21	30	22	25	31	20	21	19	23
-2.25	2.75	20	18	23	62	23	21	22	20	16	19	26	20	41	23	26	32	26	29	27	30
-2.25	2.875	42	28	17	28	38	16	18	40	28	27	43	33	17	25	50	37	41	52	44	29
-2.25	3	20	22	27	26	51	36	25	26	36	24	30	27	22	21	29	33	29	60	57	36
-2.25	3.125	30	75	33	25	26	33	31	26	28	32	29	25	38	23	26	17	35	38	21	37
-2.25	3.25	58	26	31	32	22	40	38	28	61	23	25	35	34	27	28	17	22	36	24	25
-2.25	3.375	34	36	38	25	25	26	21	20	25	31	26	46	27	40	21	25	57	22	41	26
-2.25	3.5	27	28	29	36	19	20	27	32	30	50	26	24	22	46	36	35	25	41	19	20
-2.25	3.625	59	25	38	22	32	35	64	24	43	26	43	21	40	36	42	28	27	33	43	38
-2.25	3.75	25	32	34	43	36	31	46	26	26	31	34	31	33	34	31	30	42	28	39	42
-2.25	3.875	30	41	36	26	83	24	28	54	43	27	31	46	65	28	29	27	86	37	30	29
-2.25	4	28	23	25	32	37	38	31	25	40	39	31	20	55	28	24	31	37	28	34	40
-2.25	4.125	40	39	38	41	33	55	33	35	43	34	20	34	27	22	49	30	59	27	30	33
-2.25	4.25	28	27	50	32	29	27	21	25	43	34	46	37	31	37	31	98	45	54	54	27
-2.25	4.375	71	67	60	36	35	45	54	74	25	27	29	34	37	39	35	61	54	26	33	26
-2.25	4.5	39	42	43	55	75	35	33	33	48	37	23	44	41	47	62	46	64	56	26	46
-2.25	4.625	28	35	34	33	77	24	39	53	32	52	37	30	53	38	34	48	41	43	51	25
-2.25	4.75	81	32	21	55	55	56	30	48	39	37	96	50	42	29	37	47	43	28	35	35
-2.25	4.875	32	26	59	78	64	66	65	40	25	34	37	52	41	34	32	33	30	30	38	22
-2.25	5	62	32	37	45	46	69	61	35	44	80	50	88	45	46	27	45	58	39	60	29
-2.125	-5	51	26	118	89	65	39	37	35	55	58	35	22	39	30	31	66	44	48	39	35
-2.125	-4.875	49	29	43	43	30	37	40	25	41	49	67	63	107	76	45	32	24	21	55	53
-2.125	-4.75	66	37	93	44	23	28	59	51	48	59	26	24	84	53	30	84	44	32	32	40
-2.125	-4.625	45	29	29	69	56	29	59	36	32	52	35	95	34	28	40	30	52	58	30	30
-2.125	-4.5	49	33	34	46	52	30	25	30	56	87	25	47	33	39	34	20	27	41	38	38
-2.125	-4.375	43	20	47	31	69	27	37	56	26	32	27	52	37	27	43	25	40	31	25	19
-2.125	-4.25	26	26	34	61	23	52	44	41	63	29	35	28	27	27	38	49	69	51	27	25
-2.125	-4.125	31	43	43	24	113	29	20	26	26	44	32	34	28	49	49	27	31	43	29	32
-2.125	-4	22	36	29	43	45	28	34	30	44	27	32	58	52	22	25	33	41	42	43	33
-2.125	-3.875	41	35	30	51	41	57	31	27	38	30	77	25	42	54	37	40	25	26	41	47
-2.125	-3.75	66	29	23	44	28	19	27	28	45	18	51	29	21	44	46	70	20	39	30	46
-2.125	-3.625	22	21	31	27	29	33	29	35	32	27	19	38	45	29	39	36	33	19	38	34
-2.125	-3.5	23	20	28	33	28	38	28	48	33	43	33	37	24	22	35	57	69	73	33	38
-2.125	-3.375	22	28	24	27	33	20	32	36	28	29	35	29	24	29	28	40	20	19	27	33
-2.125	-3.25	20	26	20	23	35	21	55	26	29	30	23	41	76	29	72	23	23	34	29	29
-2.125	-3.125	26	25	39	24	20	34	28	30	40	28	20	20	49	19	29	26	50	28	31	36
-2.125	-3	38	31	24	25	43	30	23	43	38	22	45	42	27	27	50	31	28	32	17	20
-2.125	-2.875	32	62	18	38	15	29	17	22	22	43	27	42	27	19	29	36	31	32	26	27
-2.125	-2.75	27	38	16	29	28	25	20	26	21	27	14	26	17	37	26	19	19	17	35	27
-2.125	-2.625	32	27	18	19	39	18	15	20	27	22	34	27	27	24	14	23	27	29	20	37
-2.125	-2.5	23	15	22	17	25	24	26	18	20	40	23	16	22	28	18	22	17	28	27	17
-2.125	-2.375	33	37	16	18	32	16	45	22	18	17	15	26	24	21	19	26	15	19	22	36
-2.125	-2.25	16	22	23	38	23	17	25	68	32	22	21	25	20	18	26	37	17	19	16	15
-2.125	-2.125	28	18	16	21	33	22	26	25	17	16	20	34	23	18	21	11	23	17	31	23
-2.125	-2	25	19	17	40	24	20	16	14	20	42	26	24	18	23	33	19	32	22	24	16
-2.125	-1.875	36	14	16	19	18	17	29	20	17	27	21	23	25	18	23	18	15	17	17	25
-2.125	-1.75	49	20	33	8	13	19	17	16	26	22	20	15	18	19	17	21	27	22	21	22
-2.125	-1.625	19	18	20	21	18	9	45	15	19	24	17	18	26	16	21	14	10	17	43	28
-2.125	-1.5	18	19	26	40	16	19	39	16	25	21	25	20	17	22	26	15	16	16	21	27
-2.125	-1.375	28	12	19	21	11	27	11	18	15	23	11	11	19	15	16	25	10	14	16	16
-2.125	-1.25	17	20	22	13	14	12	21	22	20	22	15	9	14	12	13	19	13	11	21	17
-2.125	-1.125	14	10	18	15	16	20	21	20	9	26	21	21	16	45	17	20	18	15	29	16
-2.125	-1	18	17	21	17	31	16	31	17	7	20	14	19	20	14	19	27	12	15	14	17
-2.125	-0.875	26	21	12	25	21	19	17	12	12	16	19	17	22	11	23	23	12	10	24	27
-2.125	-0.75	23	21	18	18	14	9	13	18	22	18	16	14	15	18	15	12	14	12	34	12
-2.125	-0.625	18	17	19	12	10	16	22	29	14	18	16	19	23	20	17	13	14	17	17	21
-2.125	-0.5	11	17	16	14	15	17	14	11	16	33	11	28	18	13	11	12	24	14	16	18
-2.125	-0.375	14	14	9	19	8	16	12	11	11	10	13	21	8	26	22	23	17	14	9	15
-2.125	-0.25	11	10	16	22	10	11	17	18	10	35	8	13	15	15	18	15	9	19	10	12
-2.125	-0.125	25	14	10	13	11	24	15	14	24	8	15	10	17	19	19	10	20	11	15	15
-2.125	0	11	8	10	8	19	11	11	10	10	11	14	12	7	12	19	20	13	11	18	6
-2.125	0.125	13	7	18	9	8	22	12	12	10	11	9	11	8	16	8	15	12	14	11	17
-2.125	0.25	12	12	14	14	34	11	10	19	15	14	24	21	12	10	12	10	18	19	20	12
-2.125	0.375	13	19	14	9	10	11	16	18	13	10	9	17	31	14	15	11	13	11	13	14
-2.125	0.5	15	15	9	9	12	13	28	13	13	39	11	15	7	46	31	11	21	7	10	17
-2.125	0.625	13	16	22	19	17	18	21	9	14	23	18	8	19	29	15	12	14	17	13	16
-2.125	0.75	15	22	11	12	19	17	16	20	13	37	12	11	12	11	12	14	15	25	17	19
-2.125	0.875	19	25	14	16	13	29	17	14	11	20	13	19	14	26	17	22	25	11	13	18
-2.125	1	13	17	17	12	14	14	13	20	15	15	17	19	17	12	13	24	24	15	27	17
-2.125	1.125	10	16	14	23	16	13	27	16	18	41	19	31	14	15	13	33	21	34	24	15
-2.125	1.25	14	18	18	14	19	17	18	18	14	22	14	13	13	13	18	18	13	20	27	11
-2.125	1.375	16	21	16	15	16	24	14	17	22	19	15	21	16	13	17	15	16	20	18	15
-2.125	1.5	13	17	26	15	36	42	17	15	13	48	14	15	20	18	17	14	14	14	19	19
-2.125	1.625	19	20	17	24	19	17	13	22	17	18	10	34	27	12	15	30	24	20	15	15
-2.125	1.75	12	31	22	16	21	20	19	18	44	14	27	12	13	15	55	13	20	21	33	14
-2.125	1.875	30	27	18	25	34	22	17	18	11	25	18	20	14	19	19	16	20	29	19	40
-2.125	2	24	21	31	28	20	16	76	22	17	18	27	22	17	27	27	76	15	19	20	18
-2.125	2.125	30	28	19	21	31	21	27	16	14	12	19	21	22	18	43	16	14	17	29	30
-2.125	2.25	25	14	54	24	44	25	17	28	16	17	22	31	34	24	24	23	25	25	18	22
-2.125	2.375	28	32	27	29	20	35	25	17	33	18	20	19	32	27	24	30	18	34	41	38
-2.125	2.5	30	26	14	55	31	24	25	19	45	18	19	25	19	24	29	32	23	15	35	38
-2.125	2.625	22	33	20	29	27	45	42	26	24	29	25	27	23	20	18	29	28	26	16	19
-2.125	2.75	25	44	25	21	24	25	12	21	32	20	32	19	24	34	61	35	35	33	25	38
-2.125	2.875	38	23	23	30	24	28	21	25	40	19	22	19	31	18	44	24	32	27	29	14
-2.125	3	32	26	22	16	22	23	28	30	20	22	13	30	31	21	16	22	32	30	22	47
-2.125	3.125	24	50	23	26	30	22	47	27	25	50	88	45	23	33	38	30	20	33	23	14
-2.125	3.25	57	41	28	31	29	36	17	31	44	52	17	44	57	25	58	36	39	38	41	27
-2.125	3.375	26	23	25	33	31	42	21	48	23	33	31	20	15	21	22	22	58	19	26	32
-2.125	3.5	28	45	56	84	50	41	62	18	35	40	27	21	24	17	20	27	22	17	26	48
-2.125	3.625	42	47	33	21	21	46	20	22	49	32	38	26	45	41	43	28	114	32	43	23
-2.125	3.75	109	18	66	27	20	27	39	29	40	36	19	27	49	39	27	29	22	29	49	22
-2.125	3.875	36	40	50	27	29	40	38	23	34	34	26	26	35	68	34	61	29	35	45	28
-2.125	4	59	43	19	26	29	25	33	32	21	34	34	45	32	47	22	48	42	34	44	41
-2.125	4.125	52	33	29	28	33	85	30	115	33	28	24	24	45	53	28	27	28	32	60	90
-2.125	4.25	19	28	30	56	36	26	38	34	32	42	29	22	40	32	43	46	37	28	31	30
-2.125	4.375	39	27	50	34	28	65	33	63	37	44	31	50	96	38	26	28	29	84	36	37
-2.125	4.5	60	25	33	44	30	44	75	40	38	28	33	51	33	23	45	67	25	56	42	30
-2.125	4.625	54	33	52	27	25	35	25	41	28	105	40	39	40	35	53	37	34	29	21	46
-2.125	4.75	45	64	35	27	42	28	63	31	31	46	41	32	27	57	41	39	25	67	29	40
-2.125	4.875	44	24	33	34	37	47	43	62	41	31	29	52	34	27	35	107	71	44	27	30
-2.125	5	48	47	74	41	45	34	38	37	49	68	32	43	48	42	46	33	25	57	41	42
-2	-5	30	52	53	32	40	30	26	29	55	40	42	61	39	30	38	32	52	33	63	79
-2	-4.875	64	48	37	40	28	32	29	27	52	27	32	61	50	60	74	84	28	49	32	57
-2	-4.75	44	33	33	92	28	33	28	35	30	22	26	50	39	64	39	41	30	33	31	27
-2	-4.625	33	32	31	37	27	36	27	53	63	32	39	36	27	31	29	24	64	30	37	27
-2	-4.5	43	34	36	42	67	30	71	37	26	42	27	27	34	38	28	34	56	26	48	63
-2	-4.375	42	40	34	38	44	33	24	37	36	35	34	39	27	31	27	48	53	24	79	54
-2	-4.25	46	30	58	23	47	37	34	36	63	50	43	44	46	36	29	29	60	28	38	36
-2	-4.125	21	29	26	53	55	34	38	35	24	72	27	44	30	22	41	48	30	45	31	38
-2	-4	21	23	39	19	28	43	23	39	30	28	39	40	29	36	33	40	24	23	54	28
-2	-3.875	19	28	41	36	45	95	48	39	33	31	51	33	36	24	42	59	19	24	49	38
-2	-3.75	49	43	64	32	34	45	36	32	97	41	29	34	20	79	24	63	27	32	19	54
-2	-3.625	24	37	28	32	37	59	26	56	59	34	57	25	25	27	27	36	21	32	30	21
-2	-3.5	39	32	35	36	66	49	34	25	18	32	30	37	46	22	59	28	23	27	46	39
-2	-3.375	23	20	26	46	36	37	23	28	25	48	23	26	38	33	39	33	25	20	44	21
-2	-3.25	23	42	27	50	21	26	31	31	30	22	38	21	26	20	21	23	26	29	27	18
-2	-3.125	29	26	30	17	26	17	37	42	30	38	29	30	29	30	24	51	29	15	32	32
-2	-3	26	32	26	24	18	18	22	18	29	25	28	23	28	33	25	26	30	33	34	55
-2	-2.875	30	17	33	20	47	26	32	34	32	26	28	39	32	30	23	18	34	24	24	26
-2	-2.75	18	19	33	22	18	28	25	28	73	27	33	22	18	24	34	28	24	25	30	49
-2	-2.625	21	15	34	46	34	24	22	28	40	38	35	21	31	22	21	23	26	21	21	34
-2	-2.5	22	27	33	22	21	31	28	22	20	19	30	29	21	35	27	34	19	16	28	19
-2	-2.375	14	14	22	24	15	29	19	20	22	31	24	29	19	25	15	55	18	57	31	26
-2	-2.25	34	29	19	13	15	18	22	13	20	28	33	14	29	17	23	43	46	16	26	37
-2	-2.125	29	30	19	18	38	21	13	19	17	14	31	29	26	16	42	20	29	21	24	27
-2	-2	18	25	18	20	19	19	18	21	22	14	24	26	15	22	14	13	26	27	20	18
-2	-1.875	26	46	14	17	18	21	22	16	22	15	18	13	17	25	18	18	20	13	19	18
-2	-1.75	24	19	27	27	15	14	20	13	30	19	27	15	17	24	13	16	19	11	31	15
-2	-1.625	15	16	19	13	8	16	14	16	18	15	23	16	16	16	22	12	18	15	17	26
-2	-1.5	14	10	19	16	19	14	25	20	18	10	20	18	23	13	17	21	16	19	15	15
-2	-1.375	13	17	23	32	24	14	17	11	17	27	19	14	14	15	15	9	25	20	27	14
-2	-1.25	11	10	13	28	12	18	15	22	15	14	14	23	12	20	23	32	25	14	10	18
-2	-1.125	18	10	38	14	18	12	11	12	15	14	17	20	13	17	24	13	21	12	16	19
-2	-1	14	12	18	17	10	19	13	10	35	13	17	19	11	9	30	19	10	15	9	21
-2	-0.875	12	12	18	30	13	16	12	16	23	12	13	80	34	10	9	8	9	14	13	18
-2	-0.75	17	16	18	12	22	13	14	12	25	7	12	56	12	11	15	14	25	11	16	13
-2	-0.625	28	20	8	12	9	12	11	17	13	10	19	23	11	34	10	14	16	14	12	13
-2	-0.5	19	17	33	25	10	7	8	7	20	31	13	12	15	12	9	17	11	15	19	11
-2	-0.375	15	12	11	11	13	12	17	27	18	17	15	13	8	20	9	10	11	14	13	11
-2	-0.25	14	10	12	8	21	11	17	12	8	9	18	8	12	21	9	17	16	14	18	11
-2	-0.125	10	8	15	15	20	19	13	16	13	14	12	13	12	11	10	12	15	11	20	14
-2	0	11	9	11	12	31	9	7	11	13	15	13	16	9	12	9	21	15	13	17	11
-2	0.125	13	17	14	15	13	11	19	3	11	13	20	18	12	15	12	9	13	11	13	22
-2	0.25	14	7	9	16	12	12	14	13	15	14	12	14	15	10	12	10	13	16	15	10
-2	0.375	11	10	12	17	10	14	18	15	11	13	11	17	10	8	14	11	6	18	13	19
-2	0.5	13	14	7	16	14	13	10	17	13	12	13	18	12	14	13	9	21	15	13	20
-2	0.625	7	19	16	12	9	11	16	11	10	15	18	10	17	22	46	19	14	15	39	14
-2	0.75	38	15	12	12	10	18	16	8	13	16	10	18	15	13	20	8	14	16	11	21
-2	0.875	21	11	10	20	13	14	9	13	10	13	8	14	22	18	14	13	18	13	10	23
-2	1	17	14	13	15	13	15	12	9	15	12	18	11	15	14	16	15	21	23	15	14
-2	1.125	11	16	20	9	25	9	12	52	12	19	10	15	25	7	18	20	19	13	12	10
-2	1.25	29	15	19	13	13	9	16	11	17	15	25	25	14	16	15	15	16	11	14	14
-2	1.375	22	14	19	19	16	10	16	18	15	52	22	11	13	12	30	14	16	13	16	14
-2	1.5	15	11	14	17	16	16	21	12	13	18	19	16	18	12	11	16	24	19	12	30
-2	1.625	20	22	26	20	12	19	15	13	16	19	14	17	42	13	24	23	39	16	51	23
-2	1.75	24	15	15	27	18	20	16	14	22	13	22	15	23	17	19	22	32	16	17	18
[truncated: 4,584 more rows]

## Sheet: Table 1
q	interval1	interval2	interval3	interval4	interval5	interval6	interval7	interval8	interval9	interval10	interval11	interval12	interval13	interval14	interval15	interval16	interval17	interval18	interval19	interval20	interval21	interval22	interval23	interval24	interval25	interval26	interval27	interval28	interval29	interval30	interval31	interval32	interval33	interval34	interval35	interval36	interval37	interval38	interval39	interval40	interval41	interval42	interval43	interval44	interval45	interval46	interval47	interval48	interval49
1	0	0	0	0	0	0	0	0	0	0	0	0	0	0	0	0	0	1	1	1	1	1	1	1	1	1	1	1	1	1	1	1	1	1	1	1	1	1	1	1	1	1	1	1	1	1	1	1	1
5	0	0	1	1	1	1	1	2	2	2	2	2	2	3	3	3	3	4	6	6	6	6	6	6	6	6	6	6	6	7	8	8	8	9	10	10	10	10	10	10	10	10	11	11	11	11	11	12	12
10	0	1	2	6	7	7	7	9	10	11	12	13	14	14	14	14	15	16	16	17	17	19	20	24	24	24	25	26	29	30	31	32	33	35	35	35	37	40	41	43	43	44	45	45	47	49	50	55	56
15	0	4	4	7	8	8	8	10	11	12	14	17	17	20	22	23	25	25	27	45	48	49	55	68	88	100	133	135	136	160	165	167	170	181	187	206	207	213	215	247	274	297	297	302	316	321	325	329	338
[truncated: 51 more columns]

## Sheet: more realistic parmeter set
interval1	interval2	interval3	interval4	interval5	interval6	interval7	interval8	interval9	interval10	interval11	interval12	interval13	interval14	interval15	interval16	interval17	interval18	interval19	interval20
61	7	16	9	7	9	1	7	4	7	13	40	12	7	12	60	84	5	23	4

## Sheet: Supplementary Fig. 1
simulation	generation	n_sp	avr_migrants1_2	avr_migrants1_3	avr_migrants1_4	avr_migrants1_5	avr_migrants1_6	avr_migrants1_7	avr_migrants1_8	avr_migrants1_9	avr_migrants1_10	avr_migrants2_3	avr_migrants2_4	avr_migrants2_5	avr_migrants2_6	avr_migrants2_7	avr_migrants2_8	avr_migrants2_9	avr_migrants2_10	avr_migrants3_4	avr_migrants3_5	avr_migrants3_6	avr_migrants3_7	avr_migrants3_8	avr_migrants3_9	avr_migrants3_10	avr_migrants4_5	avr_migrants4_6	avr_migrants4_7	avr_migrants4_8	avr_migrants4_9	avr_migrants4_10	avr_migrants5_6	avr_migrants5_7	avr_migrants5_8	avr_migrants5_9	avr_migrants5_10	avr_migrants6_7	avr_migrants6_8	avr_migrants6_9	avr_migrants6_10	avr_migrants7_8	avr_migrants7_9	avr_migrants7_10	avr_migrants8_9	avr_migrants8_10	avr_migrants9_10
1	50	1	11.78	11.6	11.31	10.51	10.9	11.11	10.75	11.13	6	11.7	10.45	10.81	11.09	10.39	11.14	11.52	5.65	10.94	11.56	11.2	10.08	11.72	11.26	5.95	11.68	10.62	10.99	11.41	11.37	5.2	11.29	10.77	11.26	11.38	5.97	10.66	10.95	10.47	5.4	11.01	11.36	5.15	10.8	6.15	4.61
1	51	1	11.88	11.46	11.23	10.36	10.79	11.07	10.51	11.07	6.13	11.74	10.31	10.74	11.15	10.2	11.36	11.52	5.64	11.03	11.56	11.17	10.19	11.71	11.34	5.88	11.58	10.63	11.06	11.62	11.34	5.36	11.7	10.98	11.27	11.27	5.93	10.69	10.92	10.3	5.3	10.93	11.42	5.21	10.78	6.09	4.6
1	52	1	11.84	11.42	11.43	10.09	10.64	11.04	10.67	11.08	6.1	11.69	10.44	10.81	11.09	10.3	11.4	11.6	5.7	11.02	11.48	11.29	10.16	11.6	11.47	5.91	11.61	10.68	11.23	11.48	11.39	5.27	11.81	11.06	11.42	11.15	5.86	10.4	11.01	10.16	5.33	10.99	11.33	5.11	10.76	6.31	4.65
1	53	1	11.61	11.36	11.29	10.16	10.63	11	10.68	11.1	6.13	11.66	10.61	10.73	11.01	10.3	11.56	11.36	5.66	10.83	11.4	11.04	10.08	11.68	11.53	5.93	11.56	10.57	11.09	11.51	11.25	5.32	12.11	10.95	11.49	11.01	5.8	10.47	10.88	10	5.23	10.96	11.44	5.08	10.69	6.31	4.63
1	54	1	11.54	11.16	11.26	10.1	10.5	10.99	10.73	10.91	6.13	11.59	10.71	10.66	10.97	10.42	11.62	11.19	5.64	10.83	11.52	10.86	10.09	11.61	11.49	6.04	11.49	10.6	11.1	11.51	10.96	5.4	12.39	10.99	11.54	11.14	5.72	10.3	10.9	9.98	5.11	11.04	11.56	5.16	10.74	6.25	4.62
1	55	1	11.47	11.19	11.55	10.02	10.4	11.1	10.59	10.93	6.15	11.59	10.54	10.87	10.87	10.34	11.44	11.22	5.66	10.72	11.34	10.74	10.11	11.71	11.56	6.08	11.44	10.46	11.1	11.54	11.19	5.56	12.64	10.91	11.61	11.07	5.68	10.42	10.86	9.95	4.93	11.1	11.51	5.15	10.41	6.29	4.57
1	56	1	11.58	11.2	11.28	10.01	10.26	11.18	10.63	10.77	6.03	11.58	10.68	10.95	10.94	10.07	11.41	11.16	5.68	10.73	11.25	10.66	10.28	11.8	11.57	6.1	11.41	10.39	11.1	11.66	11.17	5.49	12.42	10.93	11.57	10.84	5.6	10.45	10.78	9.89	4.85	11.06	11.51	5.16	10.43	6.4	4.48
1	57	1	11.55	11.11	11.33	10.14	10.14	11.17	10.65	10.89	6.01	11.74	10.71	10.9	10.91	10.16	11.38	10.96	5.8	10.69	11.34	10.63	10.32	11.72	11.54	6.1	11.59	10.46	11.23	11.45	11.13	5.47	12.4	10.95	11.22	10.85	5.46	10.47	10.77	9.89	4.79	10.88	11.5	5.23	10.26	6.34	4.66
1	58	1	11.48	11.3	11.46	10.14	10.16	11.24	10.72	10.79	6.01	11.62	10.77	10.7	10.99	10.2	11.43	11.04	5.83	10.53	11.26	10.53	10.46	11.93	11.67	6.18	11.58	10.59	11.3	11.46	11.16	5.46	12.42	11	11.02	10.72	5.39	10.33	10.64	9.72	4.74	11.09	11.55	5.09	10.09	6.32	4.72
1	59	1	11.59	11.38	11.44	10.26	10.16	11.27	10.72	10.88	6.17	11.31	10.73	10.4	10.85	10.12	11.53	10.86	5.81	10.28	11.31	10.42	10.62	11.78	11.69	6.11	11.56	10.75	11.14	11.38	11.06	5.4	12.59	10.96	11.12	10.58	5.35	10.3	10.6	9.7	4.65	11.22	11.6	4.97	10.04	6.34	4.75
1	60	1	11.66	11.4	11.59	10.03	10.14	11.25	10.74	10.81	6.15	11.42	10.56	10.3	10.91	10.14	11.58	10.88	5.76	10.2	11.48	10.23	10.66	11.66	11.28	6.11	11.46	10.77	11.08	11.34	11.02	5.49	12.73	10.93	11.09	10.5	5.33	10.27	10.39	9.46	4.68	11.39	11.56	5.01	9.92	6.27	4.79
1	61	1	11.79	11.13	11.59	10.13	10.19	11.16	10.75	10.73	6.11	11.51	10.64	10.4	10.83	10.13	11.55	10.75	5.93	10.19	11.41	10.33	10.69	11.41	11.23	6.19	11.48	10.93	11.09	11.41	10.95	5.52	12.71	10.69	11.11	10.44	5.37	10.27	10.07	9.38	4.47	11.56	11.5	4.94	9.8	6.28	4.84
1	62	1	11.59	11.12	11.63	9.98	10.39	11.21	10.81	10.81	5.91	11.53	10.66	10.36	10.87	10.14	11.43	10.66	5.85	10.31	11.29	10.46	10.66	11.3	10.94	6.08	11.19	10.86	11.17	11.26	10.89	5.52	12.85	10.46	10.95	10.4	5.48	10.08	10.09	9.21	4.48	11.56	11.44	4.95	9.69	6.16	4.9
1	63	1	11.69	11.22	11.62	10.11	10.2	11.1	10.79	10.74	5.89	11.42	10.74	10.44	10.76	10.18	11.37	10.73	5.67	10.41	11.04	10.45	10.5	11.27	10.95	6	11.15	11.01	11.12	11.18	10.89	5.53	12.92	10.36	10.74	10.32	5.41	9.6	10.07	9.17	4.35	11.75	11.33	4.98	9.7	6.09	5.01
1	64	1	11.61	11.29	11.74	10.15	10.39	11.25	10.78	10.89	5.66	11.34	10.71	10.31	10.7	10.15	11.38	10.67	5.67	10.4	11.17	10.34	10.51	11.46	10.99	5.99	11.16	10.98	11.02	11.18	10.99	5.48	13.16	10.29	10.56	10.13	5.39	9.49	9.78	9.15	4.33	11.72	11.25	4.97	9.64	6.13	5.18
1	65	1	11.53	11.24	11.65	10.2	10.28	11.12	10.72	10.78	5.66	11.35	10.81	10.35	10.54	10.1	11.31	10.82	5.69	10.28	11.1	10.27	10.55	11.26	10.99	5.92	11.17	11.04	11.16	11.35	11	5.48	13.17	10.13	10.49	10.05	5.43	9.22	9.62	9.11	4.32	11.64	10.99	4.99	9.74	6.02	5.31
1	66	1	11.41	11.35	11.6	10.05	10.24	10.9	10.76	10.65	5.68	11.21	10.99	10.26	10.47	10.18	11.21	10.75	5.66	10.31	11.12	10.36	10.75	11.25	11.13	5.87	11.19	11.13	10.96	11.26	10.84	5.5	13.24	10.12	10.45	9.9	5.52	9.03	9.52	8.86	4.19	11.69	10.96	4.87	9.65	5.98	5.43
1	67	1	11.54	11.3	11.53	9.99	10.29	10.89	10.8	10.53	5.71	11.26	10.98	10.13	10.61	10.12	11.38	10.76	5.61	10.25	11.08	10.18	10.69	11.45	11.13	5.82	11.2	11.31	10.75	11.19	10.91	5.47	13.24	9.84	10.36	9.84	5.42	8.97	9.46	8.71	4.08	11.59	10.75	4.9	9.59	5.89	5.74
1	68	1	11.63	11.12	11.61	10.13	10.18	10.79	10.74	10.62	5.64	11.18	10.78	10.18	10.52	10.1	11.19	10.8	5.54	10.28	10.97	10.16	10.64	11.43	10.96	5.81	11.26	11.25	10.78	11.11	10.96	5.39	13.14	9.7	10.53	9.66	5.41	8.81	9.49	8.61	4.08	11.56	10.66	4.87	9.56	5.73	5.85
1	69	1	11.67	11.35	11.53	10.02	10.25	10.97	10.61	10.85	5.63	11.17	10.7	10.16	10.59	10.1	10.77	10.87	5.54	10.16	10.98	9.93	10.43	11.44	11.04	5.86	11.04	11.11	10.81	11.34	10.86	5.32	13.09	9.55	10.37	9.43	5.3	8.82	9.43	8.55	4.09	11.89	10.68	4.9	9.57	5.72	5.82
1	70	1	11.6	11.43	11.35	9.83	10.23	10.98	10.68	10.75	5.41	11.06	10.76	10.32	10.61	10.08	10.89	10.74	5.53	10.34	10.97	9.82	10.42	11.46	10.96	5.86	10.84	11.08	10.87	11.48	10.69	5.35	13.19	9.47	10.18	9.3	5.18	8.86	9.21	8.51	4.11	12.03	10.54	4.85	9.46	5.56	5.92
1	71	1	11.73	11.54	11.39	9.82	10.22	10.77	10.7	10.6	5.34	10.96	10.66	10.23	10.55	10.15	10.71	10.73	5.44	10.41	10.77	9.63	10.43	11.4	11.01	5.74	10.78	11.23	10.7	11.32	10.58	5.36	13.17	9.52	9.99	9.24	5.07	8.79	9.1	8.44	4.05	12.51	10.42	4.76	9.28	5.48	6.03
1	72	1	11.86	11.64	11.45	9.83	10.19	10.59	10.68	10.67	5.37	10.85	10.64	10.09	10.41	9.95	10.73	10.6	5.4	10.29	10.71	9.73	10.27	11.29	10.87	5.68	10.87	11.29	10.92	11.21	10.5	5.28	13.27	9.34	9.71	9.28	5.02	8.97	9.08	8.34	3.94	12.53	10.14	4.66	9.27	5.29	6.24
1	73	1	11.86	11.58	11.3	9.96	10.06	10.71	10.79	10.59	5.31	10.8	10.6	10.04	10.37	10.04	10.58	10.61	5.37	10.28	10.69	9.8	10.3	11.16	10.94	5.64	11.09	11.2	10.85	11.2	10.35	5.31	13.46	9.15	9.7	9.09	4.81	8.91	8.94	8.21	4.01	12.49	10.05	4.66	9.3	5.15	6.28
1	74	1	11.84	11.53	11.21	9.86	9.98	10.67	10.68	10.45	5.3	10.69	10.79	10.04	10.31	9.98	10.66	10.77	5.29	10.34	10.58	10.02	10.32	11.1	10.94	5.57	11.02	11.1	10.78	11.31	10.33	5.14	13.55	9.11	9.73	8.97	4.78	8.75	8.76	8.21	3.93	12.68	9.92	4.76	9.27	4.99	6.38
1	75	1	11.79	11.5	11.11	9.74	9.99	10.69	10.84	10.38	5.32	10.74	10.98	9.84	10.23	9.91	10.54	11.13	5.4	10.24	10.49	10.12	10.32	11.25	11.05	5.59	11.01	11.15	10.72	11.36	10.31	5.07	13.62	9.03	9.55	8.69	4.73	8.81	8.68	8.16	3.85	12.68	9.9	4.59	9.15	4.98	6.37
1	76	1	11.78	11.52	11.11	9.7	10.08	10.73	10.74	10.33	5.27	10.69	10.91	9.69	10.34	9.74	10.53	10.89	5.4	10.16	10.46	10.19	10.01	11.04	10.97	5.41	10.86	11.09	10.72	11.39	10.3	5.03	13.47	8.86	9.34	8.36	4.66	8.73	8.62	8.1	3.72	12.63	9.94	4.46	9.15	5.02	6.51
1	77	1	11.87	11.48	10.97	9.71	10.04	10.75	10.57	10.31	5.09	10.5	11.01	9.59	10.13	9.96	10.46	11.07	5.31	10.15	10.37	10.03	9.92	11.16	10.8	5.39	10.86	11.11	10.79	11.43	10.42	5.05	13.47	8.9	9.22	7.97	4.55	8.69	8.56	8.13	3.65	13.01	9.7	4.47	9.08	4.91	6.62
1	78	1	11.9	11.29	10.97	9.66	9.88	10.69	10.55	10.29	5.06	10.33	11.15	9.63	10.08	10.18	10.48	10.91	5.37	10.07	10.4	10.07	9.96	11.16	10.77	5.21	10.85	11.01	10.69	11.48	10.58	4.89	13.59	8.76	8.91	7.76	4.56	8.5	8.58	8.01	3.57	13.23	9.55	4.58	8.94	4.86	6.58
1	79	1	11.91	11.33	10.95	9.73	9.86	10.35	10.42	10.32	5	10.33	11.19	9.71	10.15	10.01	10.52	11.07	5.37	10.16	10.37	10.02	9.91	11.22	10.83	5.21	10.87	11.03	10.78	11.41	10.55	4.86	13.46	8.48	8.72	7.77	4.53	8.39	8.4	7.9	3.54	13.45	9.42	4.52	8.81	4.9	6.62
1	80	1	11.84	11.39	10.95	9.7	9.81	10.49	10.31	10.32	5.02	10.33	11.1	9.78	10.29	9.83	10.63	11.08	5.31	10.16	10.18	9.99	10.08	11.04	10.88	5.17	10.87	10.96	10.88	11.31	10.49	4.74	13.39	8.44	8.43	7.56	4.44	8.35	8.33	7.92	3.51	13.51	9.29	4.51	8.72	4.79	6.63
1	81	1	11.68	11.29	11.06	9.86	9.73	10.38	10.26	10.21	5.04	10.42	11.1	9.74	10.01	9.79	10.56	11.24	5.32	10.19	10.29	9.79	9.99	11.14	10.94	5.04	10.77	10.81	10.97	11.15	10.56	4.78	13.36	8.3	8.2	7.4	4.31	8.33	8.22	7.61	3.51	13.57	9.19	4.43	8.56	4.61	6.78
1	82	1	11.87	11.27	11	9.69	9.62	10.33	10.38	10.06	5	10.29	11.23	9.65	10.16	9.75	10.47	11.05	5.25	10.37	10.51	9.69	10.12	11.16	10.87	4.9	10.72	10.79	10.95	11.2	10.59	4.78	13.41	8.19	8	7.27	4.19	8.23	8.18	7.54	3.51	13.66	9.17	4.41	8.48	4.57	6.78
1	83	1	11.88	10.93	10.95	9.58	9.59	10.3	10.39	9.86	4.89	10.15	11.31	9.59	9.94	9.77	10.37	11.06	5.15	10.42	10.41	9.79	10.16	11.1	10.75	4.83	10.63	10.8	10.92	11.16	10.51	4.79	13.54	8.18	7.93	7.09	4.18	8.24	8.06	7.44	3.57	13.77	8.99	4.34	8.26	4.45	6.78
1	84	1	11.92	10.79	10.91	9.43	9.51	10.11	10.31	9.85	4.88	9.97	11.39	9.38	9.75	9.72	10.36	11.05	5	10.33	10.49	9.8	10.22	11.15	10.86	4.74	10.69	10.73	10.72	11.12	10.51	4.76	13.62	8.18	7.86	6.98	3.97	8.17	8.13	7.52	3.64	13.77	8.75	4.3	8.27	4.3	7
1	85	1	11.79	10.87	10.7	9.44	9.63	10.13	10.31	9.68	4.83	10.16	11.35	9.32	9.82	9.59	10.59	10.91	4.93	10.32	10.32	9.78	10.47	11.14	10.76	4.72	10.51	10.76	10.62	11.02	10.37	4.67	13.61	8.14	7.67	6.83	3.84	7.99	8.01	7.52	3.58	13.93	8.6	4.24	8.28	4.31	7.11
1	86	1	11.72	10.77	10.76	9.4	9.56	10.02	10.25	9.53	4.81	10.19	11.29	9.46	9.67	9.58	10.42	10.87	4.84	10.37	10.19	9.96	10.47	11.37	10.4	4.68	10.16	10.66	10.6	10.92	10.37	4.64	13.63	7.98	7.6	6.86	3.8	7.87	7.79	7.37	3.48	13.78	8.52	4.16	8.19	4.35	7.15
1	87	1	11.75	10.83	10.73	9.34	9.36	10.05	10.18	9.55	4.78	10.14	11.32	9.37	9.69	9.58	10.32	10.82	4.74	10.52	10.18	10.12	10.72	11.27	10.38	4.62	9.99	10.54	10.55	10.82	10.42	4.49	13.63	7.89	7.49	6.75	3.71	7.77	7.83	7.28	3.44	13.8	8.59	4.08	8.22	4.31	7.19
1	88	1	11.79	10.71	10.64	9.22	9.32	10.09	10.2	9.59	4.67	10.16	11.13	9.14	9.72	9.64	10.38	10.66	4.68	10.52	10.12	10.03	10.74	11.16	10.29	4.62	9.92	10.66	10.32	10.95	10.22	4.4	13.54	7.83	7.46	6.6	3.63	7.62	7.67	7.26	3.33	13.72	8.57	4.07	8.13	4.18	7.21
1	89	1	11.8	10.65	10.61	9.01	9.36	10.02	10.52	9.58	4.62	10.16	11.09	8.98	9.76	9.43	10.49	10.53	4.5	10.47	10.08	10.07	10.72	11.04	10.41	4.64	9.78	10.69	10.37	10.76	10.17	4.38	13.48	7.74	7.32	6.54	3.46	7.64	7.58	7.14	3.13	13.66	8.51	4.06	8.03	4.1	7.24
1	90	1	11.92	10.74	10.42	8.75	9.32	9.89	10.59	9.97	4.61	10.15	11.17	8.95	9.73	9.35	10.49	10.35	4.62	10.41	9.99	10.01	10.87	10.95	10.56	4.74	9.67	10.66	10.48	10.94	10.01	4.24	13.57	7.67	7.17	6.55	3.35	7.43	7.54	6.96	3.06	13.84	8.3	4.02	7.82	4.02	7.2
1	91	1	12.01	10.81	10.49	8.62	9.35	9.89	10.62	9.81	4.53	10.11	11.32	8.92	9.74	9.27	10.48	10.4	4.59	10.43	9.84	10.09	10.96	10.99	10.46	4.63	9.57	10.64	10.43	10.98	10.14	4.21	13.45	7.56	7.14	6.48	3.23	7.36	7.5	6.84	3.05	14.07	8.37	3.96	7.84	3.8	7.13
1	92	1	12.27	10.6	10.47	8.63	9.33	9.85	10.7	9.82	4.63	10.25	11.37	8.9	9.7	9.41	10.45	10.15	4.7	10.43	9.61	10.02	11.07	11.05	10.44	4.46	9.36	10.61	10.4	10.87	10.18	4.11	13.54	7.48	6.9	6.23	3.16	7.28	7.48	6.63	2.93	14.15	8.32	3.74	7.49	3.7	7.18
1	93	1	12.24	10.62	10.52	8.58	9.38	9.85	10.67	9.87	4.66	10.23	11.38	8.84	9.77	9.41	10.67	10.11	4.7	10.66	9.39	9.88	11.26	11.04	10.54	4.43	9.17	10.39	10.51	10.89	10.2	4.12	13.36	7.31	6.88	6.14	3	7.26	7.57	6.37	2.87	14.21	8.23	3.62	7.17	3.7	7.25
1	94	1	11.99	10.68	10.54	8.51	9.21	9.89	10.76	9.96	4.65	10.02	11.46	8.64	9.92	9.43	10.63	10.09	4.7	10.64	9.35	10.11	11.18	10.91	10.64	4.36	9.04	10.18	10.4	11.1	10.28	4.07	13.29	7.32	6.9	6.04	3.01	7.12	7.57	6.18	2.73	14.22	8.09	3.55	7.12	3.64	7.14
1	95	1	11.86	10.68	10.64	8.47	9.12	9.95	10.8	9.99	4.68	10.14	11.33	8.46	9.91	9.52	10.63	10.13	4.6	10.54	9.41	10.09	11.09	10.9	10.64	4.35	8.81	10.18	10.41	11	10.24	4.03	13.33	7.22	6.78	5.85	3.01	7.01	7.56	6.27	2.63	14.13	8.07	3.48	7.06	3.56	7.19
1	96	1	12.02	10.83	10.69	8.46	9.13	9.89	10.7	10.03	4.75	10.22	11.44	8.38	9.89	9.46	10.58	10.05	4.68	10.62	9.29	9.9	11.15	10.95	10.59	4.42	8.77	10.12	10.5	11.06	10.19	3.87	13.36	6.99	6.57	5.79	2.84	6.84	7.29	6.22	2.56	14.2	8.02	3.34	6.89	3.51	7.21
1	97	1	11.75	10.95	10.66	8.29	9.31	9.89	10.75	10	4.73	10.26	11.49	8.25	9.83	9.58	10.81	10.05	4.65	10.49	9.24	9.97	11.07	11.05	10.55	4.18	8.56	10.14	10.38	10.94	10.04	3.95	13.31	6.69	6.37	5.61	2.83	6.9	7.28	6.09	2.47	14.14	7.82	3.3	6.8	3.51	7.19
1	98	1	11.8	10.89	10.65	8.12	9.37	10.07	10.7	10.11	4.7	10.25	11.38	8.4	9.88	9.51	10.86	10.22	4.65	10.5	9.04	9.9	11.11	11.14	10.57	4.14	8.46	10.27	10.36	10.84	10.02	3.97	13.22	6.49	6.29	5.43	2.79	6.77	7.24	6.02	2.45	14.24	7.61	3.23	6.92	3.41	7.09
1	99	1	11.85	11.01	10.7	7.9	9.46	9.96	10.54	10.29	4.54	10.23	11.5	8.19	9.93	9.66	10.75	10.17	4.54	10.49	8.93	9.88	10.88	11.01	10.84	4.03	8.38	10.26	10.53	10.8	9.97	3.87	13.42	6.32	6.11	5.32	2.73	6.58	7.27	6.01	2.39	14.62	7.51	3.1	6.83	3.35	7.1
1	100	1	11.91	10.88	10.68	7.8	9.41	9.99	10.51	10.2	4.53	10.31	11.49	8.11	9.91	9.79	10.75	10.21	4.5	10.52	8.82	9.77	10.57	11.12	10.9	4	8.36	10.24	10.61	10.82	9.96	3.79	13.22	6.1	6.03	5.31	2.75	6.54	7.23	6.19	2.32	14.7	7.33	3.08	6.68	3.3	7.09
1	101	1	11.83	11.02	10.66	7.78	9.38	9.92	10.54	10.18	4.41	10.3	11.53	8.12	10.01	9.83	10.51	10.24	4.57	10.27	8.77	9.57	10.55	10.98	10.78	3.93	8.28	10.38	10.43	10.61	10	3.65	13.17	5.81	5.9	5.28	2.71	6.54	7.22	6.18	2.37	14.74	6.99	3.01	6.64	3.26	6.98
1	102	1	11.82	10.99	10.57	7.96	9.37	9.99	10.47	10.16	4.42	10.2	11.41	8.06	10.07	9.63	10.46	10.21	4.44	10.37	8.68	9.68	10.52	11.01	10.68	3.9	8.24	10.25	10.38	10.67	10.09	3.67	12.96	5.56	5.73	5.19	2.63	6.53	7.18	6.23	2.3	14.82	7.14	3.02	6.47	3.04	6.94
1	103	1	11.98	11.06	10.54	7.83	9.49	9.96	10.5	10.29	4.35	10.12	11.24	8.09	10.23	9.7	10.27	10.27	4.48	10.38	8.65	9.76	10.55	11.28	10.61	3.83	8.3	10.28	10.63	10.47	10.14	3.56	12.6	5.4	5.49	5.15	2.51	6.42	7.22	6.23	2.36	14.84	6.89	2.99	6.42	2.99	6.93
1	104	1	12.01	11.16	10.51	7.62	9.55	9.82	10.47	10.39	4.31	10.05	11.19	8.25	10.3	9.73	10.15	10.23	4.47	10.46	8.5	9.89	10.47	11.29	10.57	3.75	8.2	10.27	10.61	10.38	10.15	3.46	12.25	5.35	5.36	5.05	2.52	6.41	7.25	6.37	2.25	14.9	6.72	2.81	6.33	3.04	6.94
1	105	1	11.92	11.18	10.25	7.66	9.62	9.62	10.39	10.54	4.14	9.96	11.19	8.02	10.4	9.8	10.12	10.17	4.48	10.58	8.42	9.93	10.48	11.17	10.44	3.65	8.11	10.49	10.67	10.34	9.98	3.33	11.93	5.25	5.14	4.99	2.54	6.21	7.16	6.47	2.22	14.77	6.54	2.9	6.39	3	6.93
1	106	1	11.97	11.17	10.43	7.53	9.53	9.6	10.22	10.57	4.15	10.04	11.13	7.86	10.32	9.95	10.12	10.04	4.45	10.57	8.34	10.06	10.28	11.05	10.4	3.67	8.02	10.69	10.62	10.21	9.95	3.34	11.82	5.2	5.08	4.85	2.52	6.1	7.17	6.46	2.26	14.76	6.61	2.82	6.29	2.84	6.92
1	107	1	12.04	11.13	10.41	7.37	9.62	9.65	10.16	10.39	4.12	10.05	10.96	7.75	10.34	9.83	10.26	10	4.36	10.63	8.16	10.11	10.3	11.2	10.42	3.63	7.86	10.58	10.44	10.32	10.12	3.28	11.98	5.04	5.09	4.81	2.52	6.05	7.01	6.39	2.24	14.88	6.55	2.74	6.25	2.81	6.84
1	108	1	12.2	10.97	10.37	7.11	9.69	9.53	10.19	10.29	4.02	10.04	11.12	7.82	10.47	9.77	10.06	9.73	4.33	10.81	8	10.15	10.3	11.01	10.3	3.58	7.69	10.45	10.27	10.52	10.16	3.27	11.75	4.96	5.12	4.79	2.44	6.03	7.01	6.46	2.21	14.72	6.37	2.68	6.45	2.81	6.81
1	109	1	12.04	11.01	10.33	6.89	9.85	9.35	10.42	10.22	3.78	10.26	11.12	7.74	10.52	9.83	10.11	9.77	4.35	11.1	7.97	10.16	10.1	11.02	10.14	3.51	7.63	10.4	10.38	10.54	10.04	3.36	11.58	4.86	4.96	4.85	2.37	6.08	6.98	6.39	2.24	14.7	6.35	2.68	6.37	2.78	6.76
1	110	1	12.02	10.92	10.4	6.89	9.79	9.33	10.6	10.16	3.63	10.25	11.28	7.74	10.5	9.65	10.23	9.77	4.31	11.26	7.87	10.25	10.07	11.1	10.22	3.45	7.67	10.45	10.35	10.65	10.04	3.39	11.6	4.76	4.91	4.79	2.37	6.06	6.83	6.36	2.21	14.65	6.41	2.59	6.44	2.67	6.67
1	111	1	11.82	11.2	10.58	6.73	9.76	9.32	10.67	10.04	3.62	10.2	11.26	7.63	10.46	9.58	10.19	9.8	4.07	11.41	7.83	10.26	9.91	11.24	10.24	3.42	7.58	10.36	10.32	10.56	10	3.33	11.55	4.76	4.81	4.66	2.36	6.11	6.89	6.36	2.19	14.46	6.36	2.52	6.46	2.6	6.85
1	112	1	12.02	11.28	10.66	6.68	9.63	9.18	10.71	9.92	3.64	10.22	11.31	7.56	10.39	9.61	10.29	9.83	4.06	11.44	7.86	10.23	9.85	11.33	10.35	3.45	7.57	10.36	10.25	10.54	9.88	3.3	11.39	4.74	4.72	4.57	2.22	6.07	6.81	6.39	2.23	14.41	6.22	2.49	6.51	2.6	6.9
1	113	1	11.98	11.4	10.89	6.45	9.7	9.25	10.6	9.91	3.58	10.34	11.29	7.4	10.46	9.45	10.37	10.12	4.11	11.27	7.81	10.42	9.86	11.42	10.41	3.48	7.69	10.23	10.18	10.71	9.68	3.25	11.31	4.71	4.58	4.51	2.16	6.08	6.92	6.32	2.23	14.3	6.13	2.45	6.36	2.6	6.87
1	114	1	11.89	11.38	10.91	6.46	9.57	9.09	10.42	9.78	3.55	10.47	11.49	7.23	10.57	9.27	10.34	10.21	4.17	11.22	7.64	10.49	9.86	11.42	10.49	3.41	7.66	10.21	10.22	10.71	9.63	3.23	11.18	4.63	4.58	4.5	1.97	5.99	7.06	6.22	2.15	14.29	6.08	2.46	6.42	2.47	6.66
1	115	1	11.92	11.45	10.96	6.39	9.57	9.04	10.59	9.8	3.49	10.61	11.47	7.09	10.62	9.25	10.33	10.21	4.19	11.12	7.62	10.38	9.86	11.54	10.48	3.36	7.57	10.16	10.04	10.63	9.74	3.19	11.09	4.59	4.5	4.44	1.84	6.04	7.14	6.28	2.12	14.01	6.08	2.43	6.24	2.44	6.65
1	116	1	11.98	11.45	10.79	6.47	9.75	9.1	10.45	9.85	3.47	10.74	11.26	6.87	10.63	9.19	10.35	10.23	4.18	11.08	7.67	10.22	9.47	11.67	10.16	3.38	7.4	10.06	10.11	10.79	9.87	3.16	10.95	4.58	4.49	4.41	1.77	6.04	7.26	6.31	2.16	13.83	6	2.38	6.37	2.45	6.44
1	117	1	11.78	11.5	10.84	6.44	9.72	9.01	10.51	9.85	3.42	10.78	11.26	6.78	10.45	9.29	10.34	10.15	4.16	11.19	7.65	10.23	9.53	11.77	10.03	3.37	7.3	10.06	10.1	10.79	9.99	3.18	10.99	4.51	4.38	4.39	1.69	6.09	7.2	6.31	2.16	13.89	5.91	2.36	6.29	2.48	6.13
1	118	1	11.7	11.61	10.87	6.28	9.94	8.91	10.46	9.81	3.47	10.79	11.33	6.8	10.41	9.17	10.44	10.13	4.12	11.26	7.55	10.27	9.56	11.61	10.28	3.34	7.22	10.02	9.9	10.66	10.06	3.24	10.96	4.4	4.22	4.35	1.67	6.15	7.19	6.28	2.15	13.86	5.76	2.3	6.34	2.49	6.08
1	119	1	11.92	11.43	10.91	6.28	9.8	8.88	10.59	9.66	3.42	10.85	11.36	6.7	10.61	9.17	10.42	10.05	4.08	11.34	7.51	10.44	9.56	11.69	10.04	3.33	7.28	10.15	9.74	10.6	10.16	3.18	10.9	4.37	4.19	4.37	1.59	5.98	7.15	6.21	2.09	13.48	5.58	2.23	6.33	2.43	6.07
1	120	1	11.83	11.42	11.14	6.31	9.72	8.91	10.51	9.74	3.48	10.76	11.3	6.55	10.49	9.15	10.28	10.3	4.03	11.16	7.45	10.32	9.69	11.68	10.21	3.34	7.2	10.28	9.76	10.56	10.25	3.09	10.77	4.27	4.19	4.25	1.61	5.85	7.22	6.2	1.99	13.23	5.6	2.16	6.27	2.44	5.97
1	121	1	11.78	11.34	11.12	6.34	9.68	8.85	10.48	9.9	3.46	10.91	11.34	6.45	10.4	9.07	10.47	10.51	4.01	11.14	7.35	10.47	9.57	11.56	10.16	3.36	7.17	10.3	9.83	10.74	10.28	2.98	10.67	4.07	4.14	4.17	1.64	5.85	7.15	6.43	2.01	12.93	5.64	2.16	6.31	2.42	5.9
1	122	1	11.75	11.4	11.02	6.22	9.78	8.74	10.45	9.91	3.41	10.92	11.39	6.38	10.65	9.04	10.5	10.51	4.09	11.12	7.24	10.49	9.59	11.53	10.16	3.45	6.89	10.19	9.63	10.65	10.29	3.03	10.71	3.99	4.08	4.06	1.63	5.65	7.11	6.53	1.98	12.8	5.66	2.13	6.31	2.41	5.76
1	123	1	11.7	11.56	11.09	6.08	9.92	8.6	10.47	10.01	3.44	10.9	11.47	6.29	10.6	9	10.66	10.45	4.12	11.25	7.04	10.34	9.61	11.58	10.26	3.47	6.73	10.2	9.47	10.72	10.41	3.12	10.61	3.91	3.99	3.99	1.61	5.63	7.12	6.46	1.91	12.7	5.59	2.13	6.32	2.37	5.67
1	124	1	11.73	11.58	11.33	5.94	9.97	8.46	10.4	10.28	3.42	10.91	11.32	6.33	10.62	8.88	10.63	10.29	4.13	11.23	7.02	10.09	9.57	11.56	10.26	3.38	6.59	10.18	9.3	10.69	10.65	3.19	10.4	3.84	3.88	3.88	1.64	5.65	7.15	6.39	1.89	12.47	5.51	1.92	6.33	2.38	5.64
1	125	1	11.82	11.55	11.26	6	10.09	8.38	10.15	10.35	3.32	11.01	11.2	6.31	10.77	8.86	10.69	9.97	4.06	11.4	6.91	10.05	9.49	11.4	10.29	3.32	6.45	10.24	9.14	10.66	10.79	3.27	10.24	3.74	3.77	3.9	1.54	5.54	7.23	6.3	1.87	12.25	5.39	1.96	6.32	2.32	5.65
1	126	1	11.88	11.56	11.45	6.03	10	8.18	10.22	10.32	3.38	11	11.28	6.4	10.91	8.95	10.6	9.94	3.95	11.5	6.83	9.82	9.53	11.27	10.39	3.33	6.4	10.24	9.01	10.88	10.82	3.25	10.19	3.65	3.78	3.92	1.46	5.5	7.17	6.33	1.94	12.32	5.32	2	6.3	2.26	5.48
1	127	1	11.9	11.63	11.56	5.99	9.98	8.14	10.29	10.41	3.48	11.11	11.21	6.52	10.94	8.74	10.71	9.94	3.93	11.36	6.7	10.09	9.54	11.14	10.53	3.36	6.38	10.11	8.78	10.93	10.57	3.2	10.03	3.51	3.79	3.97	1.47	5.38	7.24	6.44	1.96	12.04	5.35	1.91	6.39	2.25	5.43
1	128	1	11.9	11.62	11.55	5.88	10.14	8.08	10.31	10.51	3.44	11.17	11.31	6.46	10.97	8.62	10.7	10.02	3.87	11.64	6.5	10.09	9.46	11.02	10.51	3.31	6.35	10.08	8.73	10.76	10.48	3.21	9.81	3.45	3.84	3.96	1.4	5.35	7.15	6.3	1.95	11.8	5.33	1.86	6.35	2.3	5.52
1	129	1	11.95	11.64	11.76	5.73	10.28	8.14	10.44	10.42	3.46	11.2	11.39	6.24	10.89	8.81	10.63	9.81	3.87	11.58	6.56	10.11	9.5	10.92	10.47	3.23	6.38	10.06	8.63	10.78	10.39	3.2	9.94	3.36	3.78	3.91	1.36	5.32	7.19	6.36	1.92	11.55	5.24	1.84	6.45	2.21	5.5
1	130	1	12.02	11.53	11.82	5.71	10.28	7.9	10.52	10.35	3.38	11.1	11.41	6.1	10.81	8.8	10.55	9.79	3.97	11.63	6.67	10.2	9.28	10.96	10.4	3.3	6.35	10.29	8.37	10.86	10.45	3.19	9.77	3.31	3.77	3.85	1.28	5.2	7.35	6.36	1.89	11.49	5.29	1.81	6.46	2.22	5.46
1	131	1	11.88	11.61	11.63	5.62	10.42	7.83	10.63	10.38	3.45	10.99	11.41	6.17	10.92	8.78	10.57	9.83	3.9	11.59	6.52	10.37	9.25	10.88	10.38	3.3	6.36	10.52	8.12	11.05	10.34	3.16	9.66	3.22	3.77	3.76	1.22	5.21	7.45	6.53	1.89	11.34	5.2	1.8	6.53	2.26	5.34
1	132	1	11.74	11.76	11.66	5.57	10.46	7.7	10.51	10.4	3.49	11.05	11.3	6.22	10.68	8.8	10.7	9.97	3.78	11.61	6.22	10.28	9.18	11.01	10.49	3.28	6.21	10.48	8	11.06	10.33	3.11	9.71	3.13	3.63	3.68	1.27	5.14	7.56	6.59	1.9	11.19	5.07	1.76	6.56	2.26	5.32
1	133	1	11.71	11.85	11.58	5.54	10.48	7.68	10.56	10.52	3.52	11.08	11.39	6.19	10.8	8.89	10.78	9.85	3.75	11.77	6.2	10.09	9.14	11.13	10.67	3.22	6.24	10.4	7.76	11.11	10.34	3.1	9.69	3.02	3.62	3.68	1.2	5	7.58	6.55	1.88	11.21	5.01	1.74	6.6	2.23	5.4
1	134	1	11.81	11.86	11.57	5.41	10.59	7.62	10.58	10.68	3.4	11.06	11.59	6.13	10.94	8.81	10.8	9.88	3.72	12.04	5.99	10.06	9.18	11.19	10.83	3.27	6	10.29	7.78	11.12	10.27	3.12	9.59	2.91	3.6	3.56	1.21	4.96	7.6	6.55	1.82	11.13	5.07	1.72	6.39	2.26	5.25
1	135	1	11.86	11.88	11.66	5.47	10.57	7.58	10.71	10.62	3.53	10.98	11.57	6.06	11.02	8.77	10.56	9.92	3.74	12.43	5.88	10.1	8.86	11.19	10.97	3.2	6.04	10.25	7.84	11.34	10.26	3.15	9.57	2.81	3.57	3.48	1.2	4.96	7.64	6.59	1.81	10.93	5	1.67	6.34	2.23	5.14
1	136	1	11.7	11.91	11.57	5.27	10.59	7.45	10.79	10.6	3.51	11.12	11.59	5.92	11.1	8.66	10.76	9.82	3.81	12.45	5.9	10.01	8.78	10.94	11.01	3.18	5.96	10.22	7.81	11.44	10.38	3.09	9.36	2.82	3.5	3.39	1.2	4.78	7.72	6.61	1.8	11.13	4.92	1.68	6.32	2.18	5.02
1	137	1	11.7	11.91	11.56	5.07	10.61	7.41	10.88	10.62	3.6	11.37	11.37	5.91	11.03	8.58	10.83	9.76	3.8	12.63	5.84	9.88	8.54	10.84	10.92	3.21	5.91	10.18	7.77	11.42	10.46	3.07	9.42	2.72	3.38	3.26	1.2	4.77	7.62	6.67	1.81	11.18	4.77	1.67	6.3	2.21	5.08
1	138	1	11.68	11.8	11.45	5.07	10.61	7.22	11	10.57	3.58	11.3	11.57	5.98	10.98	8.4	10.58	9.8	3.76	12.55	5.7	9.91	8.66	10.92	10.96	3.13	5.88	9.99	7.75	11.33	10.57	3.08	9.33	2.55	3.35	3.3	1.18	4.74	7.6	6.69	1.83	11.25	4.7	1.66	6.24	2.22	5.15
1	139	1	11.7	11.75	11.43	5.19	10.48	7.07	10.6	10.59	3.52	11.13	11.59	5.94	10.77	8.34	10.51	9.88	3.82	12.67	5.64	9.93	8.56	11.07	10.9	3.08	5.82	9.94	7.69	11.4	10.63	3.1	9.16	2.53	3.36	3.24	1.21	4.71	7.64	6.73	1.88	11.36	4.6	1.65	6.26	2.21	5.16
1	140	1	11.91	11.78	11.36	5.18	10.28	7.1	10.42	10.25	3.48	11.03	11.57	5.94	10.72	8.18	10.38	10.02	3.67	12.6	5.59	10.19	8.26	11.12	10.75	2.98	5.76	10	7.52	11.17	10.84	3.14	8.9	2.47	3.36	3.13	1.21	4.73	7.62	6.74	1.87	11.1	4.6	1.59	6.21	2.18	5.15
1	141	1	11.91	11.65	11.31	5.02	10.19	7.04	10.21	10.16	3.46	11.03	11.47	5.91	10.52	8.14	10.2	9.86	3.72	12.46	5.58	10.08	7.97	11.18	10.8	2.96	5.73	10.11	7.36	11.04	10.82	3.2	8.9	2.46	3.36	3.2	1.2	4.56	7.62	6.79	1.86	10.65	4.45	1.56	6.12	2.16	5.12
1	142	1	11.87	11.67	11.29	4.93	10.17	6.83	10.12	10.05	3.32	10.82	11.44	5.77	10.59	7.84	10.21	9.91	3.68	12.55	5.57	10.15	7.74	11.27	11.05	2.93	5.82	10.06	7.31	10.99	10.71	3.19	8.76	2.39	3.49	3.15	1.19	4.35	7.48	6.67	1.96	10.47	4.34	1.56	6.15	2.16	5.15
1	143	1	12.08	11.69	11.27	4.85	9.98	6.74	10.01	10	3.37	10.89	11.31	5.8	10.54	7.66	9.97	9.84	3.66	12.5	5.6	10.31	7.51	11.17	11.05	2.95	5.76	10.06	7.02	11	10.65	3.19	8.86	2.3	3.37	3.13	1.13	4.41	7.3	6.54	1.99	10.4	4.32	1.53	6.22	2.11	5.19
1	144	1	12.19	11.7	11.21	4.85	9.94	6.53	9.94	9.85	3.27	10.99	11.17	5.69	10.49	7.52	9.94	9.7	3.68	12.48	5.51	10.34	7.53	11.26	10.99	2.95	5.69	10.34	6.87	10.93	10.6	3.14	8.75	2.21	3.3	3.08	1.13	4.35	7.22	6.59	2	10.18	4.29	1.5	6.23	2.17	5.09
1	145	1	12.29	11.8	11.27	4.73	10.06	6.36	9.83	9.78	3.19	11.01	11.3	5.76	10.43	7.38	9.88	9.45	3.64	12.71	5.51	10.5	7.48	11.23	10.92	2.86	5.72	10.48	6.8	10.88	10.57	3.17	8.66	2.13	3.2	3.03	1.07	4.29	7.16	6.51	2.02	10.22	4.22	1.45	6.44	2.22	5.07
1	146	1	12.36	11.73	11.13	4.65	9.82	6.25	9.86	9.72	3.12	10.9	11.07	5.59	10.34	7.29	9.83	9.44	3.48	12.66	5.6	10.58	7.52	11.1	11.01	2.72	5.66	10.47	6.6	10.84	10.58	3.31	8.92	2.07	3.21	3.04	1.09	4.21	7.14	6.5	2.04	10.27	4.24	1.41	6.5	2.22	5.15
1	147	1	12.53	11.62	11.2	4.65	9.64	6.13	9.78	9.7	3.12	11.11	11.01	5.61	10.36	7.13	9.74	9.36	3.46	12.76	5.42	10.72	7.45	10.85	10.99	2.86	5.7	10.48	6.57	10.83	10.56	3.24	8.93	2	3.23	3.06	1.09	4.17	7.06	6.37	2	10.12	4.21	1.37	6.55	2.16	5.04
1	148	1	12.34	11.78	11.21	4.72	9.65	5.85	9.63	9.54	2.99	11.01	11.14	5.49	10.19	7.08	9.62	9.37	3.42	12.69	5.43	10.9	7.3	10.71	10.88	2.94	5.65	10.32	6.58	10.92	10.33	3.19	9.06	2.02	3.15	3.14	1.11	4.18	6.97	6.4	1.99	9.95	4.17	1.36	6.47	2.18	5.09
1	149	1	12.4	11.72	11.2	4.72	9.47	5.87	9.57	9.33	3.02	11	11.19	5.61	10.23	6.94	9.57	9.35	3.39	12.64	5.45	10.86	7.3	10.62	10.66	2.93	5.75	10.25	6.31	10.8	10.41	3.18	8.93	2.08	3.19	3.11	1.1	4.11	6.9	6.5	2.06	9.69	4.02	1.4	6.44	2.16	5
1	150	1	12.48	11.68	11.16	4.72	9.37	5.75	9.46	9.29	2.97	10.8	11.32	5.58	10.04	6.7	9.67	9.3	3.31	12.51	5.52	10.91	7.22	10.74	10.58	3.01	5.56	10.25	6.02	10.81	10.64	3.17	9.07	2.03	3.27	3.17	1.08	4.05	6.92	6.31	2.04	9.52	4.07	1.39	6.51	2.11	5.08
1	151	1	12.58	11.57	11.25	4.63	9.44	5.59	9.44	9.19	2.86	10.69	11.35	5.55	9.85	6.5	9.6	9.17	3.19	12.61	5.62	11.05	7.19	11	10.6	3.08	5.64	10.1	6.03	10.65	10.65	3.11	8.73	2.01	3.27	3.24	1.08	3.96	6.97	6.42	2.01	9.59	4.05	1.4	6.56	2.12	5.17
1	152	1	12.8	11.63	11.2	4.37	9.6	5.36	9.25	9.26	2.82	10.7	11.29	5.45	9.82	6.51	9.58	9.06	3.16	12.63	5.58	10.89	7.15	10.98	10.54	2.99	5.59	10.42	5.88	10.49	10.47	3.19	8.74	2.07	3.32	3.3	1.06	3.86	7.18	6.36	2.01	9.48	3.98	1.33	6.64	2.11	5.01
1	153	1	13.05	11.52	11.21	4.32	9.42	5.17	9.05	8.94	2.9	10.71	11.37	5.42	9.62	6.25	9.55	8.97	3.06	12.7	5.62	10.87	7.09	10.79	10.64	3.01	5.53	10.32	5.63	10.54	10.53	3.14	8.81	2.07	3.36	3.36	1.05	3.79	7.17	6.47	1.96	9.37	4.01	1.3	6.64	2.12	4.91
1	154	1	13.23	11.49	11.18	4.35	9.31	5.17	8.95	8.76	2.86	10.84	11.39	5.35	9.66	5.96	9.5	8.94	3.01	12.79	5.54	10.83	7.03	10.82	10.86	3.01	5.58	10.27	5.51	10.63	10.6	3.2	8.77	1.95	3.32	3.38	1.07	3.76	7.28	6.36	1.96	9.27	4.09	1.31	6.71	2.06	4.84
1	155	1	13.51	11.45	11.19	4.2	9.11	5.2	8.8	8.55	2.88	10.83	11.37	5.28	9.5	5.78	9.47	8.79	2.91	12.76	5.49	10.89	6.9	10.87	10.89	3.01	5.6	10.03	5.34	10.67	10.68	3.19	8.78	1.87	3.27	3.36	1.01	3.78	7.3	6.34	1.94	9.11	4.04	1.21	6.85	2.03	4.91
1	156	1	13.78	11.5	11.16	4.16	9.12	5.07	8.79	8.6	2.89	10.79	11.34	5.22	9.49	5.59	9.48	8.89	2.95	12.63	5.58	10.86	6.72	10.81	10.95	2.99	5.58	9.92	5.4	10.84	10.63	3.2	9.07	1.8	3.22	3.38	0.99	3.78	7.26	6.28	1.97	9.14	3.91	1.18	6.8	1.98	4.88
1	157	1	13.79	11.42	11.16	4.09	9.02	4.89	8.93	8.61	2.81	10.66	11.39	5.1	9.56	5.42	9.33	8.93	2.89	12.55	5.59	10.99	6.55	10.59	10.89	3	5.55	10.02	5.32	10.91	10.55	3.27	8.84	1.7	3.15	3.3	0.94	3.68	7.31	6.42	2	9.19	3.81	1.16	6.93	2	4.9
1	158	1	13.68	11.45	11.18	4.06	8.99	4.81	8.84	8.7	2.82	10.68	11.35	5.07	9.33	5.27	9.34	9.05	2.93	12.64	5.74	11.05	6.37	10.73	11.1	3.08	5.64	10	5.38	10.75	10.49	3.23	8.91	1.65	3.05	3.23	0.94	3.61	7.48	6.53	2.05	9.09	3.86	1.16	6.9	1.97	4.84
1	159	1	13.63	11.48	11.23	4.03	8.77	4.75	8.63	8.74	2.8	10.57	11.39	5.14	9.32	5.13	9.31	9	2.83	12.32	5.66	11.01	6.37	10.85	11.14	3.09	5.61	10	5.32	10.99	10.54	3.18	8.9	1.64	3.11	3.18	0.92	3.48	7.43	6.62	2.06	8.81	3.9	1.22	7.01	1.94	4.83
1	160	1	13.46	11.47	11.2	3.98	8.62	4.61	8.46	8.73	2.93	10.41	11.31	5.1	9.2	5.21	9.2	8.9	2.81	12.18	5.48	11.18	6.31	10.81	11.11	3.06	5.59	9.92	5.3	10.95	10.56	3.03	8.8	1.62	3.14	3.17	0.93	3.47	7.48	6.73	2.06	8.68	3.75	1.18	6.97	1.95	4.75
1	161	1	13.55	11.37	11.1	3.96	8.51	4.46	8.34	8.76	2.91	10.33	11.3	5.02	9.16	5.07	9.03	8.81	2.74	12.3	5.39	11.24	6.31	10.79	11.1	2.99	5.52	9.86	5.26	11.03	10.5	3.02	9.03	1.6	3.14	3.16	0.94	3.36	7.51	6.68	2.09	8.72	3.72	1.22	7	1.93	4.57
1	162	1	13.64	11.42	11.05	3.97	8.49	4.33	8.21	8.7	2.93	10.44	11.5	5.09	9.13	4.92	8.9	8.82	2.77	12.24	5.19	11.09	6.24	10.74	11.09	2.97	5.72	10.01	5.21	11.01	10.75	3.08	9.01	1.6	3.28	3.23	0.95	3.42	7.43	6.65	2.01	8.7	3.7	1.16	6.99	1.93	4.5
1	163	1	13.55	11.14	10.93	3.94	8.5	4.21	8.21	8.74	2.93	10.47	11.56	5.08	8.98	4.77	8.66	8.5	2.67	12.45	5.11	10.95	6.17	10.67	11.01	2.92	5.54	10.06	5.19	10.72	10.74	3.16	9.09	1.53	3.41	3.27	0.96	3.38	7.32	6.66	2.01	8.68	3.64	1.15	7.04	1.9	4.3
1	164	1	13.67	11.1	10.81	3.83	8.42	4.26	8.28	8.68	2.95	10.35	11.45	5.09	8.79	4.72	8.51	8.4	2.59	12.54	5.1	10.94	6.16	10.51	11.22	2.91	5.49	10.1	5.11	10.64	10.83	3.29	9.02	1.52	3.44	3.31	0.96	3.43	7.28	6.71	2.03	8.6	3.6	1.11	7.01	1.88	4.23
1	165	1	13.9	11.09	10.78	3.8	8.49	4.21	8.02	8.61	2.93	10.15	11.71	5.02	8.62	4.6	8.46	8.18	2.54	12.69	5	10.91	5.97	10.43	11.36	2.91	5.49	10.07	5.01	10.75	10.71	3.34	9.07	1.46	3.41	3.41	0.96	3.43	7.24	6.67	2	8.69	3.66	1.08	7.19	1.92	4.19
1	166	1	13.95	10.99	10.94	3.69	8.3	4.12	8.12	8.45	2.83	9.93	11.89	5.01	8.45	4.45	8.45	8.21	2.5	12.79	5.01	10.95	6.01	10.39	11.55	2.9	5.56	9.99	4.91	10.59	10.68	3.32	9.03	1.48	3.36	3.43	0.97	3.36	7.15	6.76	1.97	8.82	3.51	1.09	7.13	1.91	4.22
1	167	1	13.94	10.87	11	3.61	8.37	4.05	7.95	8.38	2.87	9.77	12.02	5.07	8.54	4.32	8.24	8.13	2.45	12.71	4.93	10.86	6.01	10.15	11.55	2.86	5.62	9.79	4.81	10.63	10.58	3.27	8.89	1.49	3.38	3.42	0.98	3.34	7.23	6.9	1.96	8.71	3.5	1.07	7.12	1.92	4.27
1	168	1	14.15	10.71	10.98	3.64	8.16	4.07	7.96	8.36	2.79	9.66	11.86	4.95	8.55	4.24	8.14	8.2	2.46	12.71	4.91	10.76	5.97	10.22	11.51	2.84	5.59	9.74	4.82	10.73	10.48	3.24	8.93	1.47	3.33	3.37	0.98	3.34	7.23	6.95	1.96	8.65	3.42	1.06	7.03	1.94	4.34
1	169	1	13.97	10.65	11.01	3.64	8.21	3.9	7.84	8.22	2.78	9.61	11.93	4.96	8.3	4.19	8.15	8.14	2.42	12.66	4.95	10.66	5.97	10.16	11.63	2.84	5.53	9.54	4.71	10.6	10.32	3.28	8.82	1.45	3.35	3.38	1.03	3.33	7.41	7.09	2.02	8.75	3.41	1.05	6.98	1.91	4.37
1	170	1	13.95	10.66	11.02	3.64	8.25	3.79	7.64	8.07	2.73	9.69	12.07	4.93	8.33	4.12	8.11	7.98	2.41	12.72	4.87	10.84	5.86	10.09	11.57	2.76	5.5	9.49	4.61	10.47	10.35	3.29	8.72	1.41	3.34	3.45	0.99	3.37	7.32	7.09	2.02	8.69	3.35	1.02	7.11	1.91	4.43
1	171	1	14.01	10.73	11.14	3.46	8.21	3.81	7.47	7.91	2.76	9.6	12.05	4.93	8.35	4.04	7.88	7.83	2.36	12.79	4.89	10.65	5.79	10.1	11.47	2.85	5.44	9.3	4.5	10.38	10.34	3.32	8.64	1.42	3.32	3.46	0.95	3.25	7.33	6.86	2	8.49	3.35	1.01	7.08	1.91	4.53
1	172	1	14.02	10.64	11.19	3.42	8.14	3.78	7.43	7.85	2.72	9.58	12	4.92	8.2	4.01	7.97	7.76	2.31	12.82	4.78	10.49	5.68	10.22	11.56	2.76	5.4	9.46	4.5	10.38	10.41	3.28	8.68	1.45	3.33	3.46	0.94	3.23	7.47	6.79	1.99	8.58	3.35	1.02	7.08	1.95	4.46
1	173	1	14.05	10.44	11.35	3.38	8.17	3.71	7.41	7.69	2.76	9.54	12.04	4.89	8.23	3.95	7.88	7.82	2.28	12.66	4.86	10.71	5.7	10.16	11.42	2.76	5.22	9.54	4.55	10.39	10.5	3.11	8.65	1.45	3.32	3.53	0.95	3.26	7.44	6.81	1.96	8.59	3.39	0.97	7.04	1.96	4.48
1	174	1	13.98	10.36	11.15	3.44	8.06	3.79	7.38	7.43	2.71	9.51	11.97	4.72	8.16	3.96	7.68	7.74	2.24	12.7	4.78	10.83	5.6	10.18	11.43	2.81	5.18	9.53	4.56	10.49	10.27	3.06	8.78	1.47	3.32	3.52	0.9	3.32	7.4	6.97	2.01	8.61	3.43	0.99	7.04	1.99	4.5
1	175	1	13.77	10.21	11.04	3.36	7.83	3.91	7.55	7.4	2.67	9.56	11.93	4.7	7.93	3.91	7.91	7.76	2.16	12.64	4.75	10.9	5.61	10.08	11.38	2.8	5.22	9.4	4.63	10.66	10.23	3.06	8.65	1.48	3.44	3.51	0.92	3.3	7.27	7.04	2.05	8.64	3.39	0.96	7.09	2.02	4.46
1	176	1	13.71	10.28	10.7	3.29	7.78	3.88	7.48	7.42	2.58	9.51	12.03	4.58	7.71	3.77	7.93	7.75	2.17	12.7	4.71	11	5.56	10.13	11.42	2.82	5.24	9.38	4.58	10.44	10.23	3.1	8.57	1.49	3.38	3.47	0.93	3.29	7.36	7.08	2.02	8.48	3.35	0.93	7.2	2.02	4.54
1	177	1	13.91	10.13	10.61	3.22	7.76	3.75	7.35	7.3	2.48	9.48	11.98	4.44	7.62	3.77	7.73	7.61	2.15	12.9	4.72	10.82	5.46	10.04	11.44	2.77	5.15	9.37	4.69	10.39	10.29	3.19	8.47	1.47	3.33	3.49	0.91	3.35	7.31	7.03	2.05	8.43	3.36	0.9	7.2	2.09	4.49
1	178	1	13.88	10.15	10.63	3.15	7.7	3.77	7.22	7.16	2.45	9.45	11.83	4.44	7.51	3.55	7.67	7.47	2.1	12.73	4.67	10.83	5.48	10.08	11.43	2.86	5.06	9.46	4.73	10.39	10.27	3.2	8.51	1.46	3.29	3.46	0.94	3.34	7.41	7	2.04	8.42	3.45	0.86	7.21	2.07	4.38
1	179	1	13.96	10.21	10.39	3.14	7.45	3.59	7.09	7.11	2.49	9.47	11.8	4.37	7.46	3.3	7.59	7.52	2.1	12.77	4.49	10.91	5.46	10.07	11.32	2.86	4.95	9.47	4.72	10.38	10.32	3.25	8.36	1.47	3.37	3.43	0.91	3.36	7.35	6.95	2.02	8.46	3.48	0.86	7.17	2.12	4.44
1	180	1	14.01	10.35	10.22	3.06	7.46	3.51	7.07	7.08	2.53	9.4	11.89	4.28	7.35	3.27	7.5	7.36	1.96	12.71	4.42	11.03	5.42	10.34	11.56	2.87	4.93	9.32	4.84	10.46	10.26	3.27	8.23	1.44	3.43	3.49	0.9	3.34	7.16	6.91	2.03	8.46	3.42	0.87	7.11	2.14	4.46
1	181	1	14.2	10.37	10.44	3.01	7.36	3.57	6.93	6.99	2.45	9.42	11.87	4.15	7.32	3.31	7.34	7.2	1.95	12.55	4.39	11.07	5.53	10.4	11.46	2.87	4.78	9.23	4.86	10.35	10.31	3.23	8.35	1.45	3.34	3.43	0.9	3.28	7.07	6.74	2.02	8.41	3.38	0.86	7.16	2.11	4.59
1	182	1	14.07	10.14	10.43	3	7.18	3.58	6.92	6.99	2.37	9.61	11.91	3.98	7.32	3.27	7.19	7.11	1.98	12.39	4.44	11.17	5.45	10.2	11.3	2.88	4.79	9.18	4.85	10.39	10.46	3.21	8.17	1.43	3.4	3.46	0.86	3.29	7.07	6.75	1.96	8.42	3.37	0.88	7.01	2.09	4.7
1	183	1	13.86	10.03	10.57	2.94	7.1	3.51	6.85	6.8	2.39	9.75	11.81	3.94	7.22	3.17	7.08	7.19	1.95	12.34	4.45	11.31	5.45	10.17	11.27	2.89	4.73	9.27	5	10.4	10.49	3.22	8.14	1.44	3.39	3.44	0.86	3.26	6.99	6.72	1.99	8.33	3.37	0.88	6.92	2.09	4.55
1	184	1	13.97	10.03	10.76	2.94	6.92	3.57	6.76	6.66	2.42	9.76	11.61	3.9	7.08	3.14	7.02	7.05	1.95	12.21	4.42	11.33	5.31	10.11	11.12	2.92	4.7	9.44	4.97	10.39	10.51	3.17	7.99	1.42	3.34	3.42	0.82	3.28	6.94	6.69	2.03	8.27	3.34	0.9	6.94	2.14	4.57
1	185	1	14.03	9.96	10.76	2.82	6.84	3.51	6.7	6.8	2.26	10	11.7	3.88	6.88	3.14	7.07	6.9	1.88	12	4.42	11.22	5.26	10.16	10.84	2.92	4.68	9.53	5.01	10.21	10.35	3.12	8.04	1.43	3.37	3.49	0.82	3.29	6.84	6.59	2.03	8.32	3.35	0.91	6.92	2.16	4.62
1	186	1	14.11	9.96	10.92	2.78	6.76	3.48	6.68	6.64	2.25	10.08	11.66	3.9	6.74	3.13	6.99	6.99	1.82	12.02	4.37	11.28	5.23	10.17	10.72	2.9	4.74	9.51	4.98	10.17	10.16	3.12	8.13	1.41	3.34	3.41	0.83	3.31	6.75	6.55	2	8.09	3.36	0.87	6.82	2.21	4.62
1	187	1	14.28	9.91	10.88	2.83	6.71	3.44	6.54	6.52	2.17	10.04	11.8	3.83	6.79	3.05	6.97	7.04	1.77	11.79	4.47	11.32	5.06	10.35	10.69	2.89	4.78	9.6	4.97	10.06	10	3.12	8.15	1.46	3.37	3.32	0.83	3.36	6.7	6.47	1.99	8.03	3.31	0.88	6.76	2.19	4.48
1	188	1	14.39	10.04	10.99	2.77	6.67	3.46	6.34	6.43	2.25	10.04	11.84	3.79	6.78	3	6.95	7.05	1.79	11.96	4.53	11.46	4.78	10.21	10.47	2.9	4.84	9.67	4.96	10.07	9.82	3.14	8.2	1.5	3.37	3.24	0.85	3.37	6.65	6.41	2	8.14	3.21	0.88	6.72	2.24	4.4
1	189	1	14.78	10.12	11.09	2.64	6.61	3.46	6.28	6.32	2.32	10.2	11.68	3.79	6.74	3.08	6.96	6.98	1.75	12.05	4.53	11.53	4.77	10.12	10.38	2.9	4.78	9.56	4.9	10.26	9.68	3.16	8.42	1.54	3.36	3.23	0.83	3.27	6.67	6.32	2.02	7.9	3.23	0.83	6.61	2.28	4.35
1	190	1	14.55	9.99	11.2	2.68	6.7	3.34	6.37	6.32	2.29	10.29	11.65	3.74	6.64	3.09	7.11	6.92	1.76	12.18	4.59	11.52	4.8	10.09	10.41	2.87	4.83	9.6	4.97	10.47	9.45	3.11	8.42	1.54	3.31	3.16	0.84	3.33	6.65	6.29	2.03	8.13	3.22	0.83	6.64	2.33	4.42
1	191	1	14.65	10.16	11.28	2.7	6.66	3.34	6.3	6.24	2.34	10.12	11.72	3.69	6.66	3.17	7.14	6.89	1.79	12.28	4.66	11.71	4.77	10.01	10.22	2.92	4.81	9.65	4.93	10.72	9.3	3.06	8.3	1.49	3.29	3.07	0.85	3.36	6.61	6.2	2.02	8.2	3.12	0.84	6.62	2.34	4.43
1	192	1	14.75	10.24	11.25	2.73	6.61	3.43	6.32	6.23	2.39	10.07	11.78	3.71	6.6	3.18	7.14	6.69	1.81	12.12	4.71	11.8	4.83	10.14	9.88	2.93	4.7	9.81	4.79	10.66	9.4	3.14	8.29	1.48	3.16	3.07	0.84	3.38	6.7	6.23	1.94	8.23	3.15	0.86	6.59	2.36	4.36
1	193	1	14.75	10.06	11.34	2.63	6.73	3.45	6.4	6.17	2.37	10.04	11.86	3.65	6.51	3.18	7.09	6.53	1.83	11.91	4.81	11.77	4.81	10.34	9.72	2.89	4.77	9.9	4.81	10.7	9.41	3.17	8.23	1.48	3.13	3.03	0.84	3.29	6.81	6.19	1.92	8.22	3.1	0.86	6.54	2.33	4.25
1	194	1	14.91	10.04	11.32	2.61	6.78	3.5	6.48	6.08	2.41	10.16	11.95	3.66	6.32	3.09	7.14	6.54	1.78	11.86	4.85	11.71	4.95	10.48	9.58	2.84	4.87	9.72	4.91	10.57	9.39	3.2	8.43	1.5	3.19	3.02	0.81	3.29	6.84	6.21	1.91	8.28	3.14	0.82	6.43	2.33	4.19
1	195	1	14.92	9.96	11.16	2.68	6.8	3.47	6.52	6	2.43	9.95	11.99	3.71	6.43	3.12	7.17	6.62	1.84	11.82	4.83	11.69	4.87	10.38	9.47	2.85	4.91	9.5	4.88	10.66	9.13	3.13	8.48	1.49	3.23	2.97	0.82	3.26	6.87	6.1	1.88	8.17	3.08	0.82	6.29	2.19	4.13
1	196	1	14.77	9.95	11.28	2.72	6.82	3.46	6.5	5.87	2.46	10.01	12.06	3.71	6.46	3.16	7.11	6.46	1.86	11.86	4.83	11.71	4.85	10.38	9.26	2.98	4.91	9.53	5	10.74	9.01	3.01	8.24	1.52	3.2	2.98	0.82	3.3	6.96	6	1.89	8.11	2.97	0.87	6.11	2.17	3.98
1	197	1	14.72	10.02	11.26	2.72	6.84	3.4	6.44	5.74	2.47	9.75	12.05	3.66	6.36	3.14	7.09	6.35	1.94	12.07	4.86	11.67	4.93	10.42	9.13	2.84	4.96	9.56	4.98	10.88	8.86	3.02	8.26	1.54	3.23	2.96	0.81	3.24	7.03	5.94	1.94	8.17	2.93	0.89	5.97	2.15	3.99
1	198	1	14.83	9.92	11.27	2.67	6.89	3.35	6.48	5.69	2.49	9.73	11.94	3.67	6.3	3.15	7.13	6.11	2.01	12.23	4.86	11.52	4.85	10.5	9.19	2.75	4.98	9.81	5.05	10.79	8.85	3.02	8.17	1.54	3.25	2.86	0.78	3.2	7.03	5.94	2.02	7.98	2.89	0.86	5.9	2.15	3.99
1	199	1	14.82	10.06	11.27	2.66	6.97	3.33	6.52	5.69	2.47	9.83	12.02	3.48	6.09	3.18	7.07	5.95	2.05	12.23	4.87	11.43	4.85	10.72	9.03	2.74	4.9	9.97	5.03	11	8.69	3.1	8.26	1.52	3.29	2.81	0.78	3.18	7.04	5.86	1.98	7.89	2.88	0.83	5.82	2.2	4.01
1	200	1	14.78	10.03	11.21	2.71	7.08	3.35	6.52	5.54	2.51	9.95	11.98	3.46	6.21	3.22	6.91	5.94	2.05	12.43	4.91	11.37	4.92	10.61	9.05	2.67	4.98	10.02	5.04	11.14	8.3	3.11	8.17	1.52	3.24	2.68	0.77	3.12	7.08	5.81	1.97	7.86	2.84	0.84	5.7	2.16	3.87
1	201	1	14.58	10.05	11.43	2.68	6.93	3.36	6.53	5.53	2.55	9.96	11.9	3.44	6.23	3.25	6.87	5.9	2.08	12.49	4.9	11.44	4.75	10.51	8.91	2.61	4.99	10.13	5.06	11.36	8.09	3.11	8.26	1.52	3.21	2.58	0.76	3.08	7.11	5.69	1.98	7.83	2.78	0.8	5.51	2.17	3.76
1	202	1	14.51	9.93	11.39	2.69	6.69	3.42	6.61	5.35	2.55	10.13	11.82	3.43	6.11	3.14	6.83	5.9	2.09	12.34	4.95	11.5	4.76	10.54	8.9	2.59	5.09	9.85	4.99	11.5	7.99	3	8.4	1.5	3.19	2.53	0.79	3.15	6.86	5.6	1.99	7.76	2.66	0.78	5.46	2.2	3.76
1	203	1	14.43	10.09	11.6	2.73	6.77	3.46	6.58	5.32	2.45	10.23	11.78	3.38	6.24	3.11	6.81	5.8	2.12	12.45	4.87	11.48	4.7	10.44	8.72	2.6	5.03	9.84	4.99	11.5	7.77	3.02	8.34	1.52	3.23	2.47	0.79	3.22	6.94	5.45	1.98	7.81	2.62	0.79	5.37	2.27	3.79
1	204	1	14.31	9.99	11.8	2.63	6.79	3.46	6.75	5.35	2.5	10.42	11.67	3.24	6.12	3.09	6.79	5.76	2.14	12.48	4.91	11.69	4.77	10.31	8.49	2.57	5.13	9.8	5.01	11.55	7.56	2.91	8.47	1.55	3.2	2.42	0.76	3.29	6.86	5.35	2	7.78	2.52	0.79	5.25	2.29	3.73
1	205	1	14.08	10.09	11.88	2.78	6.79	3.48	6.68	5.18	2.49	10.43	11.71	3.29	6.22	3.12	6.81	5.72	2.15	12.52	4.95	11.64	4.76	10.34	8.39	2.54	5.08	9.96	4.99	11.63	7.4	2.88	8.43	1.59	3.18	2.39	0.75	3.25	6.97	5.3	2	7.82	2.46	0.76	5.13	2.31	3.63
1	206	1	13.53	10.16	11.81	2.81	6.79	3.49	6.64	5.01	2.49	10.39	11.75	3.35	6.19	3.12	6.74	5.61	2.09	12.69	4.87	11.63	4.83	10.45	8.21	2.47	5.15	9.94	4.97	11.39	7.37	2.83	8.23	1.57	3.26	2.33	0.75	3.28	6.91	5.26	1.96	7.71	2.42	0.76	5.09	2.32	3.58
1	207	1	13.49	10.21	11.91	2.81	6.73	3.52	6.46	4.88	2.49	10.52	11.81	3.38	6.06	3.16	6.77	5.53	2.09	12.69	4.97	11.39	4.84	10.54	8.1	2.47	5.22	9.75	5.15	11.36	7.2	2.78	8.42	1.53	3.25	2.33	0.76	3.29	6.96	5.1	1.93	7.49	2.43	0.74	4.91	2.32	3.46
1	208	1	13.58	10.19	11.8	2.85	6.69	3.47	6.62	4.77	2.48	10.42	11.82	3.35	6.17	3.2	6.65	5.44	2.06	12.6	4.85	11.22	4.88	10.36	7.89	2.36	5.07	9.8	5.14	11.44	7.15	2.77	8.29	1.54	3.29	2.3	0.78	3.41	6.85	4.96	1.87	7.38	2.36	0.74	4.75	2.35	3.43
1	209	1	13.59	10.23	11.84	2.84	6.76	3.53	6.52	4.65	2.5	10.36	11.66	3.38	6.13	3.18	6.6	5.39	2.05	12.82	4.8	11.12	4.77	10.35	7.8	2.36	5.11	9.76	5.11	11.46	7.1	2.8	8.3	1.55	3.27	2.3	0.82	3.43	6.91	4.8	1.91	7.5	2.23	0.65	4.69	2.34	3.47
1	210	1	13.67	10.19	11.73	2.93	6.71	3.51	6.37	4.56	2.41	10.54	11.7	3.39	6.07	3.12	6.56	5.26	2.07	12.83	4.81	10.9	4.72	10.41	7.72	2.36	5.07	9.81	5.05	11.38	7.01	2.8	8.14	1.58	3.28	2.25	0.79	3.37	7.1	4.72	1.93	7.42	2.13	0.65	4.73	2.33	3.44
1	211	1	13.82	10.42	11.87	2.97	6.75	3.64	6.29	4.55	2.37	10.52	11.64	3.34	5.99	3.16	6.54	5.26	2.11	12.59	4.86	10.85	4.77	10.43	7.6	2.38	5.04	9.85	5.12	11.43	7.07	2.84	8.03	1.56	3.3	2.23	0.76	3.32	7.04	4.6	1.94	7.55	2.08	0.57	4.58	2.32	3.38
1	212	1	13.73	10.29	11.92	2.98	6.81	3.64	6.33	4.45	2.38	10.5	11.26	3.24	6	3.27	6.5	5.19	2.08	12.54	4.88	11.14	4.82	10.53	7.48	2.4	4.85	9.77	5.16	11.52	6.73	2.77	8.14	1.53	3.26	2.15	0.74	3.28	7.13	4.55	2.01	7.65	2.1	0.55	4.48	2.33	3.31
1	213	1	13.73	10.52	11.83	2.92	6.68	3.69	6.38	4.32	2.4	10.32	11.14	3.21	6.06	3.28	6.54	5.13	2.07	12.42	4.85	11.14	4.91	10.59	7.41	2.44	4.84	9.83	5.17	11.77	6.72	2.72	8.13	1.53	3.18	2.1	0.75	3.28	7.31	4.53	2.01	7.58	2.05	0.54	4.4	2.31	3.3
1	214	1	13.67	10.63	11.87	2.92	6.73	3.63	6.55	4.21	2.37	10.48	11.03	3.26	6.07	3.28	6.63	5.08	2.02	12.36	4.85	11.21	4.76	10.82	6.98	2.45	4.83	9.86	5.16	11.83	6.51	2.59	8.05	1.51	3.09	2.1	0.73	3.33	7.44	4.49	1.98	7.48	2.03	0.53	4.31	2.38	3.32
1	215	1	13.65	10.63	11.79	2.89	6.68	3.62	6.61	4.13	2.44	10.75	10.76	3.22	6.14	3.3	6.65	5.04	2.05	12.27	4.84	11.36	4.76	10.8	6.85	2.44	4.82	9.94	5.11	11.65	6.4	2.56	7.91	1.47	3.13	1.98	0.75	3.32	7.33	4.39	2.02	7.5	1.86	0.54	4.23	2.36	3.19
1	216	1	13.76	10.66	11.84	2.9	6.79	3.7	6.52	4.03	2.47	10.77	10.68	3.2	6.16	3.33	6.54	4.88	2.06	12.36	4.7	11.63	4.83	10.75	6.61	2.4	4.73	10.06	5.16	11.73	6.25	2.56	7.99	1.42	3.14	1.91	0.7	3.38	7.32	4.24	2.04	7.52	1.87	0.52	4.15	2.34	3.1
1	217	1	13.87	10.71	11.8	2.94	6.69	3.76	6.58	3.91	2.42	11	10.81	3.31	6.18	3.32	6.62	4.81	2.01	12.5	4.73	11.63	4.9	10.79	6.57	2.38	4.59	10.08	5.32	11.75	6.11	2.56	8	1.38	3.17	1.83	0.68	3.31	7.25	4.07	2.09	7.46	1.83	0.53	4.14	2.27	3.07
1	218	1	13.8	10.83	11.78	2.9	6.7	3.72	6.5	3.91	2.42	11.03	10.94	3.33	6.18	3.35	6.7	4.66	2.01	12.55	4.75	11.69	4.96	10.97	6.38	2.39	4.63	10.05	5.44	11.75	5.99	2.55	8.07	1.35	3.12	1.85	0.68	3.31	7.12	4.03	2.06	7.44	1.82	0.57	4.08	2.23	2.94
1	219	1	13.79	10.94	11.75	2.91	6.6	3.76	6.5	3.87	2.45	11.27	10.94	3.31	6.32	3.27	6.78	4.56	1.98	12.55	4.76	11.63	5.04	10.95	6.12	2.35	4.59	10.18	5.58	11.74	5.95	2.44	8.11	1.35	3.08	1.77	0.65	3.36	7	3.87	1.98	7.49	1.82	0.57	4.07	2.25	2.81
1	220	1	13.91	10.84	11.62	2.82	6.62	3.71	6.62	3.9	2.43	11.35	10.91	3.26	6.35	3.25	6.84	4.44	1.92	12.65	4.79	11.71	5.17	10.94	5.91	2.35	4.57	10.19	5.57	11.73	5.82	2.43	8.22	1.34	3.1	1.7	0.65	3.29	6.95	3.86	1.99	7.53	1.78	0.57	3.97	2.22	2.68
1	221	1	13.73	10.78	11.47	2.84	6.7	3.73	6.64	3.8	2.35	11.37	11.03	3.21	6.33	3.26	6.84	4.27	1.92	12.66	4.79	11.74	5.2	11.04	5.84	2.28	4.62	10.24	5.55	11.86	5.73	2.4	8.35	1.34	3.04	1.66	0.65	3.38	7.02	3.77	2	7.51	1.77	0.56	3.95	2.18	2.54
1	222	1	13.87	10.82	11.34	2.86	6.79	3.75	6.54	3.71	2.38	11.28	10.9	3.16	6.41	3.24	6.75	4.23	1.84	12.98	4.82	11.93	5.24	10.9	5.68	2.26	4.69	10.05	5.49	12	5.58	2.4	8.17	1.31	3.1	1.63	0.63	3.44	6.87	3.75	1.99	7.39	1.74	0.56	3.88	2.17	2.47
1	223	1	14.04	10.72	11.06	2.88	6.56	3.72	6.45	3.61	2.3	11.31	10.85	3.2	6.4	3.23	6.67	4.1	1.85	13.09	4.79	11.83	5.06	11.13	5.57	2.28	4.73	9.93	5.38	11.91	5.35	2.38	8.05	1.34	3.12	1.54	0.64	3.45	6.86	3.77	2.05	7.4	1.65	0.59	3.84	2.12	2.41
1	224	1	14.28	10.65	11.07	2.82	6.51	3.63	6.51	3.49	2.29	11.38	10.88	3.22	6.45	3.18	6.76	4.04	1.81	13.32	4.89	11.74	5.03	11.12	5.43	2.27	4.73	10	5.32	11.73	5.26	2.38	7.84	1.31	3.11	1.53	0.68	3.35	6.91	3.64	1.99	7.55	1.59	0.57	3.71	2.09	2.3
1	225	1	14.49	10.64	11	2.77	6.5	3.54	6.37	3.47	2.3	11.25	10.81	3.23	6.53	3.13	6.41	3.93	1.8	13.43	4.88	11.63	5.09	11.3	5.18	2.27	4.71	9.99	5.27	11.62	5.12	2.29	7.92	1.27	3	1.49	0.66	3.47	6.92	3.5	1.98	7.6	1.57	0.58	3.68	2.16	2.2
1	226	1	14.85	10.49	10.93	2.76	6.45	3.61	6.36	3.36	2.35	11.4	10.64	3.27	6.42	3.17	6.25	3.8	1.8	13.43	4.88	11.58	5.05	11.36	4.94	2.25	4.68	10.01	5.21	11.56	5	2.27	7.9	1.23	2.99	1.45	0.65	3.48	6.83	3.36	1.9	7.7	1.52	0.58	3.48	2.18	2.08
1	227	1	14.64	10.45	10.96	2.75	6.44	3.53	6.4	3.27	2.38	11.41	10.62	3.22	6.42	3.23	6.24	3.73	1.77	13.37	4.86	11.54	5.01	11.36	4.75	2.24	4.62	10.07	5.06	11.55	4.91	2.17	7.75	1.22	3.04	1.38	0.65	3.47	6.78	3.25	1.87	7.76	1.46	0.62	3.36	2.11	2
1	228	1	14.73	10.48	11.11	2.82	6.35	3.49	6.45	3.17	2.44	11.33	10.47	3.2	6.46	3.2	6.33	3.65	1.76	13.47	4.91	11.43	4.94	11.35	4.62	2.14	4.62	10	4.92	11.5	4.82	2.15	7.76	1.2	3	1.36	0.6	3.44	6.87	3.21	1.87	7.69	1.36	0.6	3.35	2.12	1.94
1	229	1	14.72	10.34	10.98	2.88	6.4	3.54	6.35	3.18	2.4	11.28	10.33	3.18	6.38	3.11	6.38	3.57	1.72	13.53	4.85	11.21	4.91	11.21	4.6	2.13	4.55	9.92	4.97	11.54	4.53	2.1	7.74	1.19	3.02	1.32	0.6	3.45	6.96	3.13	1.83	7.61	1.36	0.62	3.24	2.11	1.86
1	230	1	14.59	10.1	10.89	2.86	6.37	3.53	6.28	3.22	2.43	11.31	10.36	3.17	6.38	3.08	6.44	3.43	1.72	13.38	4.75	11.1	5.09	11.01	4.27	2.09	4.59	9.83	4.89	11.25	4.31	2.04	7.79	1.18	2.99	1.21	0.6	3.46	7.03	3.08	1.82	7.46	1.38	0.6	3.2	2.1	1.77
1	231	1	14.63	10.07	10.58	2.91	6.4	3.52	6.45	3.13	2.37	11.22	10.27	3.11	6.31	3.03	6.46	3.38	1.74	13.56	4.74	10.9	5.03	10.86	4.19	2.09	4.61	9.76	4.81	11.21	4.18	2	7.69	1.12	3.1	1.22	0.6	3.46	6.98	3.11	1.81	7.41	1.39	0.57	3.04	2.08	1.64
1	232	1	14.72	10.05	10.65	2.87	6.43	3.47	6.47	3.06	2.43	10.99	10.16	3.11	6.43	2.97	6.49	3.29	1.74	13.57	4.69	10.97	5.05	10.88	4.07	2.04	4.61	9.62	4.82	11.08	3.94	2.02	7.83	1.13	3.07	1.19	0.57	3.45	6.87	2.96	1.81	7.51	1.38	0.54	3.06	2.11	1.51
1	233	1	15.15	10.09	10.62	2.91	6.39	3.54	6.46	3.03	2.39	10.93	10.06	3.1	6.47	2.9	6.56	3.23	1.75	13.7	4.53	10.85	4.92	10.73	3.88	2.01	4.53	9.42	4.67	10.87	3.81	1.99	7.8	1.15	2.99	1.19	0.57	3.46	7.04	2.87	1.8	7.82	1.32	0.54	3.11	2.17	1.49
1	234	1	15.1	10.04	10.41	2.91	6.56	3.48	6.51	2.92	2.35	10.87	10.03	3.1	6.6	2.89	6.7	3.24	1.76	13.86	4.52	10.73	4.88	10.7	3.71	1.97	4.55	9.26	4.61	10.75	3.69	1.99	7.78	1.16	3.02	1.16	0.57	3.54	7.06	2.86	1.78	7.85	1.29	0.52	3.12	2.13	1.39
1	235	1	14.98	9.95	10.28	2.88	6.63	3.52	6.32	2.78	2.37	10.47	9.96	3.07	6.74	2.87	6.69	3.2	1.75	14.06	4.51	10.8	4.85	10.5	3.72	1.95	4.47	9.13	4.53	10.63	3.72	1.99	7.75	1.14	3.06	1.12	0.56	3.5	7.15	2.91	1.79	7.81	1.26	0.52	3.14	2.11	1.27
1	236	1	15.16	9.93	10.1	2.93	6.66	3.55	6.2	2.75	2.38	10.23	9.94	3.05	6.87	2.82	6.71	3.06	1.79	14.07	4.41	10.59	4.85	10.47	3.76	1.98	4.5	9.19	4.53	10.5	3.67	2.01	7.75	1.13	3.07	1.14	0.53	3.6	7.21	2.91	1.82	7.74	1.23	0.56	3.18	2.1	1.24
1	237	1	14.98	9.87	9.96	2.87	6.69	3.54	6.27	2.71	2.4	10.07	9.8	3.15	6.78	2.83	6.67	2.99	1.83	14.13	4.25	10.47	4.88	10.31	3.69	1.97	4.42	9.13	4.42	10.53	3.61	2.04	7.63	1.07	3.05	1.18	0.53	3.51	7.31	2.83	1.84	7.7	1.21	0.54	3.13	2.07	1.23
1	238	1	14.93	9.81	9.86	2.87	6.73	3.58	6.3	2.58	2.32	10.17	9.52	3.23	6.76	2.88	6.69	2.89	1.79	14.21	4.19	10.46	4.96	10.24	3.74	1.98	4.34	9.07	4.44	10.4	3.57	2.05	7.49	1.04	3.02	1.18	0.53	3.46	7.45	2.82	1.88	7.51	1.25	0.56	3.09	2.02	1.19
1	239	1	14.66	9.71	9.7	2.92	6.75	3.53	6.32	2.62	2.22	10.02	9.66	3.18	6.76	2.77	6.71	2.88	1.77	14.14	4.1	10.34	4.88	10.26	3.65	1.97	4.35	9.05	4.36	10.19	3.57	1.98	7.38	1	3.05	1.12	0.52	3.5	7.52	2.77	1.82	7.65	1.26	0.58	3.05	2	1.18
1	240	1	14.64	9.66	9.61	2.87	6.64	3.52	6.22	2.61	2.22	9.91	9.69	3.15	6.84	2.74	6.57	2.81	1.79	14.01	4.09	10.1	4.82	10.18	3.47	1.96	4.27	8.97	4.24	9.93	3.52	2.02	7.36	0.99	3.12	1.13	0.52	3.39	7.58	2.76	1.79	7.46	1.19	0.58	2.96	1.96	1.08
1	241	1	14.59	9.5	9.54	2.86	6.66	3.5	6.19	2.6	2.16	10.02	9.5	3.13	6.75	2.67	6.66	2.77	1.77	14.17	4.01	9.94	4.83	10.08	3.55	1.9	4.28	8.75	4.21	9.76	3.5	2.05	7.48	0.98	3.07	1.14	0.52	3.45	7.64	2.8	1.82	7.45	1.18	0.57	2.96	1.98	1.04
1	242	1	14.26	9.37	9.46	2.8	6.6	3.36	6.17	2.57	2.09	10.12	9.5	3.11	6.93	2.66	6.68	2.85	1.72	14.4	3.94	9.66	4.78	9.75	3.55	1.93	4.25	8.68	4.33	9.86	3.34	2.01	7.48	0.97	3.11	1.14	0.52	3.39	7.62	2.78	1.83	7.54	1.14	0.56	2.88	1.96	1.01
1	243	1	14.18	9.36	9.23	2.83	6.49	3.32	6.01	2.55	1.99	10.09	9.47	3.1	6.99	2.69	6.63	2.85	1.73	14.64	3.85	9.58	4.84	9.52	3.54	1.92	4.16	8.54	4.31	9.9	3.23	1.99	7.49	0.98	3.09	1.11	0.52	3.38	7.64	2.81	1.84	7.62	1.12	0.57	2.86	1.99	0.96
1	244	1	14.12	9.26	9.07	2.78	6.42	3.3	5.89	2.47	1.96	9.75	9.31	3.11	7.09	2.72	6.56	2.89	1.71	14.57	3.84	9.47	4.69	9.39	3.64	1.93	4.08	8.51	4.34	9.86	3.22	2.03	7.38	0.95	3.03	1.1	0.52	3.32	7.58	2.8	1.81	7.66	1.06	0.57	2.82	1.99	0.99
1	245	1	14.03	9.1	9.03	2.75	6.34	3.22	5.77	2.42	1.93	9.81	9.14	3.01	6.98	2.73	6.53	2.72	1.65	14.58	3.8	9.21	4.79	9.42	3.7	1.96	3.98	8.44	4.33	9.74	3.25	2.03	7.37	0.97	2.98	1.11	0.51	3.42	7.53	2.78	1.79	7.57	1.04	0.56	2.82	1.98	0.98
1	246	1	13.98	8.94	8.8	2.77	6.31	3.19	5.73	2.41	1.9	9.67	9.08	3.02	6.96	2.71	6.61	2.79	1.66	14.73	3.8	9.14	4.7	9.31	3.66	1.82	4.04	8.35	4.24	9.61	3.18	2.02	7.32	0.97	3.03	1.05	0.5	3.43	7.39	2.86	1.78	7.47	1.03	0.52	2.83	2.04	1.02
1	247	1	13.8	8.8	8.69	2.73	6.2	3.19	5.69	2.39	1.83	9.64	9.16	3.04	6.97	2.68	6.65	2.78	1.59	14.59	3.78	8.91	4.53	9.22	3.61	1.79	3.96	8.27	4.2	9.43	3.16	2	7.21	1.02	3.02	1.02	0.5	3.49	7.3	2.87	1.75	7.32	1.01	0.5	2.9	2.06	0.99
1	248	1	13.74	8.6	8.47	2.69	5.99	3.2	5.69	2.36	1.81	9.7	9.06	3.1	7.13	2.67	6.58	2.72	1.56	14.59	3.72	8.94	4.5	9.1	3.48	1.82	3.91	8.08	4.1	9.31	3.17	1.95	7.22	0.98	3.13	1.06	0.51	3.5	7.35	2.85	1.71	7.33	1.01	0.48	2.86	2.02	0.9
1	249	1	13.59	8.38	8.29	2.7	5.96	3.17	5.61	2.24	1.78	9.46	8.84	3.16	7.17	2.6	6.62	2.73	1.53	14.88	3.68	9.08	4.55	8.83	3.47	1.83	3.92	7.88	4.05	9.12	3.15	1.89	7.13	0.91	3.17	1.07	0.51	3.6	7.3	2.86	1.69	7.37	0.98	0.48	2.85	2	0.91
1	250	1	13.36	8.25	8.1	2.62	5.83	3.17	5.59	2.21	1.73	9.42	8.88	3.12	7.04	2.57	6.55	2.76	1.5	14.83	3.56	9	4.53	8.69	3.41	1.83	3.82	7.76	4.04	8.96	3.16	1.81	7.08	0.88	3.18	1.08	0.51	3.72	7.27	2.81	1.71	7.43	0.94	0.49	2.93	2.01	0.88
1	251	1	13.45	8.06	7.72	2.65	5.83	3.13	5.45	2.17	1.66	9.33	8.65	3.08	7.06	2.55	6.5	2.78	1.47	14.93	3.47	8.88	4.64	8.51	3.39	1.82	3.68	7.67	3.93	8.74	3.13	1.8	6.95	0.9	3.26	1.08	0.52	3.68	7.2	2.78	1.72	7.47	0.95	0.51	2.98	1.98	0.95
1	252	1	13.15	7.98	7.6	2.63	5.82	3.07	5.37	2.15	1.6	9.12	8.7	3.08	7.05	2.65	6.51	2.7	1.43	15.24	3.51	8.81	4.58	8.55	3.32	1.87	3.51	7.71	3.95	8.58	3.09	1.77	6.74	0.86	3.21	1.09	0.5	3.63	7.14	2.79	1.75	7.43	0.98	0.51	2.92	1.97	0.99
1	253	1	12.91	7.72	7.26	2.58	5.73	3.02	5.3	2.15	1.61	8.91	8.55	3.08	6.93	2.66	6.51	2.69	1.42	15.32	3.49	8.78	4.59	8.45	3.33	1.82	3.54	7.67	3.9	8.71	3.08	1.77	6.77	0.83	3.2	1.13	0.51	3.6	7.04	2.79	1.76	7.36	0.99	0.5	2.92	1.88	0.98
1	254	1	12.69	7.67	6.94	2.58	5.61	2.98	5.07	2.05	1.56	8.63	8.54	3.08	6.87	2.64	6.5	2.66	1.35	15.19	3.37	8.56	4.49	8.59	3.25	1.79	3.41	7.56	3.78	8.63	3.1	1.78	6.91	0.79	3.22	1.08	0.51	3.49	7.07	2.77	1.74	7.31	0.99	0.48	2.91	1.88	1.01
1	255	1	12.55	7.44	6.67	2.42	5.61	2.85	5.06	2.05	1.52	8.62	8.34	2.94	6.75	2.56	6.44	2.66	1.32	15.23	3.38	8.5	4.44	8.42	3.2	1.79	3.35	7.53	3.85	8.56	3.11	1.83	6.97	0.76	3.3	1.09	0.5	3.49	6.91	2.71	1.73	7.25	1.05	0.48	2.81	1.87	1.02
1	256	1	12.48	7.19	6.53	2.37	5.57	2.83	5.06	2.01	1.47	8.56	8.16	2.87	6.74	2.51	6.38	2.58	1.3	15.26	3.37	8.34	4.27	8.29	3.17	1.85	3.24	7.38	3.71	8.58	3.09	1.83	6.98	0.76	3.26	1.06	0.49	3.48	6.91	2.68	1.71	7.29	1.06	0.5	2.79	1.85	1.05
1	257	1	12.22	7.04	6.18	2.3	5.54	2.73	5.06	1.97	1.45	8.38	7.94	2.82	6.67	2.47	6.27	2.54	1.3	15.42	3.21	8.36	4.22	8.11	3.13	1.85	3.12	7.34	3.6	8.37	3.07	1.81	6.93	0.81	3.35	1.05	0.48	3.56	6.86	2.68	1.74	7.55	1.02	0.5	2.82	1.81	1.01
1	258	1	11.86	6.97	6.07	2.24	5.46	2.73	4.82	1.91	1.42	8.25	7.66	2.74	6.46	2.42	6.26	2.47	1.26	15.6	3.26	8.36	4.21	8.24	3.06	1.82	3.18	7.3	3.53	8.13	3.02	1.82	7.05	0.84	3.31	1.04	0.47	3.41	6.86	2.68	1.74	7.64	1.05	0.5	2.83	1.79	0.98
1	259	1	11.76	6.68	5.91	2.2	5.33	2.61	4.77	1.84	1.4	8.15	7.68	2.65	6.33	2.42	6.16	2.45	1.24	15.59	3.3	8.45	4.2	8.03	2.91	1.85	3.16	7.33	3.54	7.82	2.96	1.81	7	0.84	3.24	1.02	0.43	3.41	6.81	2.74	1.67	7.61	1.03	0.51	2.84	1.79	0.92
1	260	1	11.65	6.54	5.76	2.12	5.38	2.58	4.76	1.78	1.34	7.94	7.45	2.61	6.3	2.4	6.03	2.41	1.23	15.68	3.35	8.52	4.19	7.87	2.89	1.8	3.14	7.21	3.55	7.82	2.9	1.84	7.04	0.81	3.18	1.07	0.45	3.41	6.59	2.68	1.69	7.65	1.05	0.55	2.75	1.76	0.98
1	261	1	11.26	6.1	5.44	2.01	5.29	2.44	4.67	1.67	1.33	7.85	7.34	2.64	6.26	2.36	6.07	2.35	1.18	15.89	3.31	8.4	4.11	7.67	2.92	1.76	3.11	7.09	3.42	7.69	2.87	1.83	6.99	0.82	3.13	1.03	0.47	3.45	6.62	2.7	1.7	7.47	1.05	0.55	2.82	1.8	0.93
1	262	1	10.96	5.89	5.14	1.96	5.06	2.37	4.51	1.71	1.27	7.63	7.38	2.58	6.2	2.2	6	2.27	1.15	16.21	3.31	8.08	4.04	7.47	2.85	1.77	3.07	7.02	3.39	7.62	2.88	1.86	6.93	0.82	3.08	1.04	0.46	3.39	6.56	2.75	1.61	7.43	1	0.56	2.8	1.81	0.91
1	263	1	10.79	5.6	5.04	1.94	5.01	2.28	4.43	1.66	1.24	7.51	7.27	2.55	6.12	2.19	5.92	2.18	1.14	16.42	3.36	8	3.89	7.3	2.82	1.75	3.05	6.97	3.38	7.49	2.91	1.81	6.84	0.86	3.07	1.01	0.43	3.42	6.42	2.71	1.63	7.34	0.99	0.56	2.78	1.82	0.93
1	264	1	10.62	5.33	4.87	1.9	4.88	2.24	4.21	1.63	1.23	7.25	7.14	2.49	6.06	2.18	5.89	2.05	1.09	16.33	3.43	7.91	3.84	7.05	2.82	1.76	3.08	6.94	3.31	7.37	2.91	1.81	6.85	0.85	3.08	0.91	0.43	3.32	6.29	2.77	1.72	7.32	0.99	0.57	2.77	1.79	0.95
1	265	1	10.26	5.13	4.76	1.83	4.73	2.2	4.1	1.63	1.16	6.93	7	2.53	5.98	2.12	5.75	2.06	1.06	16.59	3.39	7.78	3.79	7.08	2.73	1.76	3.08	6.82	3.36	7.34	2.89	1.77	6.92	0.85	3.04	0.89	0.41	3.29	6.36	2.73	1.67	7.31	1.01	0.56	2.73	1.87	0.95
1	266	1	10.02	5.02	4.52	1.79	4.54	2.05	4.01	1.61	1.14	6.92	6.78	2.54	5.99	2.09	5.65	2.04	1.04	16.48	3.38	7.55	3.76	6.95	2.76	1.77	3.04	6.59	3.34	7.31	2.9	1.81	6.91	0.88	3.07	0.89	0.41	3.25	6.32	2.73	1.68	7.36	1.03	0.56	2.69	1.86	0.96
1	267	1	9.86	4.93	4.28	1.74	4.45	1.98	3.88	1.56	1.11	6.58	6.45	2.37	5.81	2.01	5.46	2.02	1.02	16.59	3.38	7.55	3.6	7.02	2.71	1.85	3.05	6.54	3.22	7.16	2.99	1.77	6.95	0.89	3.06	0.91	0.42	3.31	6.38	2.8	1.69	7.42	1.03	0.55	2.67	1.9	0.94
1	268	1	9.53	4.77	4.14	1.77	4.36	1.94	3.92	1.5	1.11	6.55	6.24	2.3	5.65	1.89	5.29	1.98	1	16.47	3.32	7.48	3.57	6.78	2.68	1.86	2.98	6.57	3.07	7.02	3	1.78	6.86	0.94	3.11	0.92	0.42	3.28	6.45	2.78	1.77	7.63	1.02	0.51	2.69	1.93	0.94
1	269	1	9.28	4.62	3.91	1.72	4.34	1.86	3.85	1.49	1.07	6.24	6.06	2.28	5.43	1.91	5.18	1.91	0.99	16.49	3.33	7.47	3.46	6.66	2.67	1.88	2.99	6.43	2.93	7.12	3.06	1.78	6.81	0.95	3.06	0.94	0.41	3.3	6.56	2.84	1.82	7.57	0.96	0.53	2.75	1.93	1
1	270	1	8.99	4.51	3.84	1.7	4.2	1.89	3.7	1.44	1.06	5.92	5.84	2.25	5.36	1.9	5.05	1.84	0.99	16.63	3.37	7.33	3.24	6.66	2.66	1.88	2.99	6.34	2.88	7.14	3.07	1.79	6.7	1	3.11	0.94	0.43	3.36	6.66	2.79	1.8	7.69	0.96	0.54	2.83	1.92	0.98
1	271	1	8.81	4.31	3.76	1.68	4.08	1.81	3.69	1.44	1.03	5.8	5.53	2.24	5.28	1.85	5.02	1.82	0.97	16.81	3.32	7.46	3.21	6.59	2.64	1.85	2.93	6.62	2.87	6.94	3.01	1.78	6.68	1.01	3.08	0.96	0.44	3.36	6.71	2.77	1.78	7.66	0.89	0.54	2.79	1.93	0.96
1	272	1	8.43	4.13	3.81	1.67	3.81	1.77	3.65	1.39	0.95	5.78	5.43	2.2	5.1	1.83	4.93	1.78	0.97	16.65	3.32	7.44	3.19	6.62	2.59	1.91	2.88	6.67	2.88	6.85	2.91	1.76	6.69	1.03	2.98	0.95	0.45	3.28	6.85	2.83	1.76	7.63	0.89	0.54	2.8	1.91	1.01
1	273	1	8.1	4.11	3.86	1.67	3.77	1.76	3.62	1.39	0.95	5.59	5.32	2.14	5.01	1.8	4.84	1.76	0.92	16.41	3.31	7.31	3.22	6.35	2.56	1.87	2.86	6.69	2.95	6.83	2.89	1.76	6.84	0.96	2.97	0.97	0.45	3.3	6.91	2.77	1.7	7.66	0.89	0.51	2.81	1.93	0.99
1	274	1	7.71	4.09	3.78	1.67	3.72	1.74	3.49	1.39	0.92	5.36	5.25	2.07	4.86	1.76	4.76	1.69	0.92	16.26	3.22	7.31	3.25	6.4	2.55	1.84	2.79	6.55	2.97	6.79	2.8	1.77	6.9	1.01	2.94	0.95	0.41	3.32	7.01	2.72	1.69	7.35	0.89	0.51	2.86	1.93	0.98
1	275	1	7.48	4.06	3.72	1.64	3.76	1.67	3.45	1.28	0.9	5.15	5.15	2.01	4.77	1.75	4.79	1.69	0.91	16.16	3.2	7.22	3.17	6.18	2.51	1.84	2.74	6.53	2.92	6.7	2.82	1.8	6.88	1.02	2.95	0.95	0.42	3.17	7.06	2.74	1.7	7.37	0.9	0.48	2.81	1.83	0.97
1	276	1	6.96	4	3.68	1.59	3.72	1.55	3.35	1.25	0.85	4.97	5.13	1.93	4.8	1.66	4.78	1.71	0.89	16.1	3.19	7.25	3.15	6.16	2.46	1.85	2.7	6.52	2.92	6.7	2.74	1.77	6.91	1.03	2.95	0.97	0.4	3.16	7.06	2.76	1.71	7.47	0.9	0.48	2.84	1.79	0.97
1	277	1	6.76	3.92	3.58	1.57	3.68	1.49	3.22	1.23	0.78	4.77	5.08	1.89	4.74	1.53	4.83	1.68	0.9	16.2	3.25	7.37	3.17	6.27	2.51	1.87	2.72	6.44	2.94	6.72	2.71	1.79	7.05	1.04	2.93	0.95	0.41	3.08	7.11	2.75	1.73	7.54	0.91	0.43	2.82	1.81	0.97
1	278	1	6.43	3.84	3.26	1.47	3.63	1.43	3.11	1.13	0.69	4.73	5.01	1.81	4.62	1.54	4.7	1.68	0.88	16.1	3.2	7.43	3.19	6.18	2.47	1.88	2.67	6.4	2.97	6.74	2.7	1.79	7.13	1.07	2.96	0.93	0.42	3.15	7.12	2.8	1.72	7.64	0.88	0.45	2.8	1.76	0.97
1	279	1	6.21	3.75	3.33	1.35	3.58	1.38	3.1	1.05	0.66	4.59	4.94	1.8	4.55	1.56	4.58	1.6	0.88	16.19	3.25	7.51	3.12	6.21	2.41	1.88	2.69	6.37	2.91	6.74	2.77	1.76	7.2	1.08	2.92	0.91	0.45	3.15	7.21	2.79	1.74	7.84	0.86	0.42	2.76	1.73	0.94
1	280	1	6	3.7	3.33	1.32	3.5	1.37	3.02	0.94	0.57	4.44	4.72	1.77	4.46	1.53	4.48	1.59	0.86	16.25	3.27	7.35	2.96	6.2	2.4	1.84	2.62	6.33	2.89	6.81	2.72	1.82	7.32	1.09	2.89	0.93	0.45	3.12	7.16	2.81	1.72	7.93	0.83	0.42	2.77	1.71	0.94
1	281	1	5.72	3.67	3.28	1.26	3.37	1.28	2.81	0.92	0.57	4.45	4.66	1.74	4.4	1.52	4.48	1.52	0.85	16.09	3.2	7.33	2.93	6.31	2.38	1.89	2.62	6.39	2.87	6.77	2.7	1.85	7.33	1.09	2.83	0.92	0.45	3.03	7.12	2.72	1.71	8	0.81	0.43	2.8	1.77	0.89
1	282	1	5.49	3.63	3.07	1.25	3.27	1.25	2.75	0.89	0.49	4.4	4.56	1.72	4.24	1.48	4.32	1.46	0.81	16.09	3.18	7.23	2.89	6.33	2.39	1.96	2.62	6.43	2.9	6.76	2.66	1.84	7.27	1.06	2.77	0.91	0.45	3.08	7.23	2.73	1.74	7.9	0.8	0.43	2.78	1.76	0.85
1	283	1	5.06	3.5	2.92	1.21	3.15	1.14	2.75	0.88	0.47	4.28	4.5	1.71	4.14	1.44	4.22	1.4	0.79	16.14	3.22	7.28	2.88	6.45	2.4	1.97	2.61	6.6	3	6.78	2.64	1.88	7.21	1.06	2.8	0.9	0.47	3.13	7.3	2.84	1.72	7.58	0.82	0.43	2.7	1.72	0.83
1	284	1	4.75	3.37	2.81	1.17	2.91	1.08	2.69	0.8	0.41	4.11	4.43	1.64	3.97	1.38	4	1.31	0.73	16.05	3.2	7.29	2.89	6.37	2.36	1.96	2.59	6.61	2.97	6.88	2.63	1.9	7.16	1.06	2.78	0.89	0.47	3.03	7.28	2.84	1.69	7.57	0.77	0.44	2.68	1.73	0.82
1	285	1	4.45	3.4	2.75	1.14	2.8	1.03	2.71	0.76	0.38	4.11	4.32	1.58	3.83	1.31	3.9	1.29	0.71	15.85	3.29	7.21	2.9	6.49	2.29	2	2.55	6.74	2.99	6.92	2.56	1.9	7.19	1.06	2.69	0.85	0.48	2.98	7.29	2.81	1.69	7.54	0.75	0.42	2.62	1.71	0.86
1	286	1	4.09	3.38	2.7	1.1	2.69	1	2.68	0.74	0.35	4.02	4.17	1.53	3.69	1.3	3.7	1.25	0.64	15.87	3.3	7.22	2.88	6.61	2.27	2	2.52	6.62	2.94	6.96	2.55	1.9	7.08	1.12	2.7	0.81	0.48	2.97	7.33	2.83	1.7	7.58	0.73	0.38	2.54	1.71	0.86
1	287	1	3.95	3.27	2.76	1.13	2.62	0.95	2.55	0.69	0.31	3.88	4.14	1.38	3.72	1.29	3.56	1.2	0.58	15.77	3.34	7.23	2.83	6.65	2.28	1.99	2.5	6.49	2.97	6.95	2.52	1.86	7.07	1.14	2.68	0.78	0.46	3.01	7.18	2.81	1.68	7.57	0.72	0.38	2.52	1.72	0.84
1	288	1	3.72	3.2	2.68	1.05	2.57	0.89	2.53	0.69	0.29	3.68	4.13	1.25	3.64	1.3	3.53	1.12	0.6	15.93	3.31	7.09	2.72	6.93	2.18	1.99	2.49	6.45	2.89	6.9	2.49	1.84	7.19	1.14	2.72	0.78	0.45	3.07	7.11	2.75	1.66	7.5	0.65	0.33	2.52	1.71	0.95
1	289	1	3.46	3.11	2.59	0.98	2.47	0.93	2.49	0.65	0.3	3.62	4.03	1.27	3.6	1.29	3.42	1.06	0.6	16.05	3.32	7.19	2.7	6.91	2.15	2	2.48	6.55	2.9	6.83	2.48	1.83	7.04	1.12	2.69	0.78	0.45	3.11	7	2.75	1.67	7.49	0.62	0.33	2.53	1.72	0.92
1	290	1	3.24	3.06	2.53	0.96	2.47	0.92	2.47	0.6	0.27	3.61	3.91	1.2	3.55	1.25	3.31	1	0.56	16.24	3.28	7.15	2.72	6.85	2.15	2	2.47	6.59	2.89	6.9	2.49	1.82	7.16	1.12	2.6	0.76	0.42	3.11	6.95	2.77	1.69	7.57	0.62	0.33	2.56	1.73	0.92
1	291	1	2.98	3.03	2.48	0.96	2.38	0.9	2.53	0.59	0.27	3.54	3.9	1.18	3.49	1.19	3.17	0.97	0.51	16.22	3.28	7.18	2.74	6.86	2.07	1.97	2.49	6.57	2.86	6.82	2.48	1.77	7.02	1.12	2.61	0.76	0.41	3.04	6.8	2.69	1.72	7.61	0.61	0.33	2.6	1.7	0.95
1	292	1	2.89	2.95	2.49	0.96	2.38	0.91	2.5	0.57	0.27	3.3	3.66	1.17	3.32	1.13	3.07	0.88	0.47	16.32	3.28	7.23	2.68	6.83	2.09	1.9	2.57	6.71	2.72	6.74	2.48	1.69	6.95	1.16	2.57	0.77	0.41	3.06	6.75	2.66	1.76	7.42	0.62	0.31	2.59	1.7	0.95
1	293	1	2.6	2.89	2.43	0.92	2.34	0.88	2.57	0.53	0.26	3.24	3.59	1.18	3.19	1.08	3.07	0.87	0.43	16.38	3.25	7.24	2.57	7.02	2.17	1.86	2.6	6.75	2.73	6.62	2.49	1.7	6.91	1.15	2.66	0.76	0.41	3.14	6.65	2.64	1.71	7.34	0.63	0.3	2.63	1.67	0.96
1	294	1	2.36	2.86	2.41	0.92	2.27	0.85	2.51	0.55	0.24	3.23	3.47	1.15	3.04	1.02	3.03	0.78	0.45	16.41	3.19	7.29	2.53	7.02	2.04	1.83	2.56	6.82	2.57	6.71	2.4	1.66	6.76	1.18	2.64	0.76	0.41	3.17	6.68	2.56	1.72	7.29	0.61	0.3	2.59	1.63	0.96
1	295	1	2.28	2.87	2.35	0.87	2.16	0.83	2.62	0.55	0.24	3.15	3.35	1.1	2.93	0.94	3.11	0.75	0.42	16.56	3.13	7.58	2.42	6.89	2.03	1.77	2.58	6.95	2.66	6.74	2.41	1.66	6.68	1.15	2.69	0.77	0.41	3.1	6.65	2.62	1.74	7.42	0.62	0.3	2.52	1.67	0.98
1	296	1	2.15	2.81	2.34	0.82	2.08	0.82	2.52	0.5	0.23	3.08	3.22	1.05	2.78	0.9	3.05	0.7	0.38	16.37	3.12	7.58	2.44	6.91	2	1.81	2.55	7.06	2.73	6.74	2.41	1.69	6.71	1.11	2.63	0.77	0.4	3.05	6.68	2.57	1.73	7.27	0.62	0.29	2.53	1.61	0.94
1	297	1	2.07	2.75	2.3	0.79	2.08	0.81	2.58	0.5	0.23	2.99	2.98	0.99	2.7	0.86	2.95	0.67	0.36	16.6	3.17	7.58	2.46	6.95	2.05	1.81	2.56	7.07	2.74	6.64	2.44	1.68	6.71	1.05	2.59	0.78	0.43	2.99	6.68	2.62	1.74	7.38	0.64	0.3	2.47	1.62	0.94
1	298	1	1.96	2.71	2.29	0.79	2.19	0.79	2.55	0.5	0.23	2.83	2.97	0.82	2.58	0.84	2.89	0.69	0.32	16.41	3.15	7.59	2.47	6.94	2.04	1.82	2.58	7.15	2.72	6.62	2.43	1.67	6.73	1.03	2.53	0.74	0.42	2.98	6.63	2.55	1.68	7.48	0.68	0.32	2.5	1.62	0.94
1	299	1	1.86	2.69	2.28	0.75	2.14	0.77	2.61	0.51	0.25	2.85	2.89	0.73	2.58	0.8	2.88	0.68	0.29	16.2	3.13	7.5	2.38	6.96	2.02	1.85	2.54	7.22	2.8	6.75	2.41	1.7	6.71	1.05	2.46	0.72	0.41	2.91	6.72	2.46	1.67	7.53	0.68	0.31	2.5	1.62	0.89
1	300	1	1.72	2.71	2.32	0.76	2.14	0.74	2.61	0.51	0.23	2.73	2.67	0.71	2.56	0.78	2.88	0.61	0.29	16.32	3.12	7.64	2.33	6.96	2	1.84	2.66	7.25	2.85	6.64	2.46	1.7	6.6	1.09	2.49	0.72	0.4	2.77	6.69	2.58	1.68	7.6	0.68	0.3	2.41	1.66	0.89
1	301	1	1.49	2.7	2.38	0.74	2.12	0.74	2.6	0.5	0.22	2.69	2.67	0.7	2.48	0.73	2.95	0.58	0.26	16.25	3.11	7.58	2.22	6.99	1.95	1.84	2.66	7.28	2.85	6.73	2.47	1.72	6.68	1.08	2.46	0.71	0.38	2.81	6.67	2.57	1.64	7.46	0.67	0.27	2.37	1.69	0.84
1	302	1	1.46	2.67	2.36	0.77	2.11	0.68	2.6	0.48	0.22	2.58	2.57	0.67	2.45	0.62	2.94	0.56	0.25	16.19	3.03	7.59	2.3	6.75	1.9	1.8	2.73	7.33	2.89	6.86	2.43	1.73	6.68	1.09	2.46	0.68	0.37	2.79	6.86	2.59	1.61	7.56	0.64	0.31	2.39	1.69	0.81
1	303	1	1.35	2.74	2.4	0.77	2.08	0.67	2.59	0.49	0.19	2.52	2.52	0.63	2.5	0.6	2.91	0.57	0.23	16.17	3.02	7.63	2.29	6.83	1.82	1.82	2.65	7.37	2.96	6.74	2.45	1.71	6.73	1.12	2.4	0.64	0.38	2.77	6.82	2.54	1.6	7.69	0.66	0.31	2.36	1.74	0.79
1	304	1	1.29	2.7	2.4	0.78	2.04	0.69	2.61	0.49	0.18	2.52	2.48	0.6	2.54	0.61	2.87	0.57	0.23	16.41	3.06	7.55	2.31	6.75	1.88	1.82	2.65	7.58	2.99	6.71	2.46	1.72	6.46	1.14	2.38	0.65	0.4	2.77	6.81	2.53	1.61	7.63	0.68	0.31	2.39	1.74	0.78
1	305	1	1.23	2.71	2.39	0.76	2.01	0.7	2.58	0.5	0.18	2.47	2.59	0.62	2.55	0.6	2.86	0.54	0.25	16.42	3	7.5	2.36	6.76	1.91	1.84	2.61	7.65	2.93	6.75	2.47	1.69	6.38	1.16	2.28	0.63	0.4	2.77	6.88	2.57	1.65	7.62	0.64	0.32	2.4	1.7	0.76
1	306	1	1.32	2.72	2.45	0.78	1.95	0.69	2.59	0.54	0.18	2.39	2.61	0.65	2.49	0.61	2.86	0.54	0.23	16.42	2.96	7.53	2.38	6.76	1.91	1.81	2.59	7.78	2.94	6.79	2.49	1.68	6.43	1.16	2.24	0.62	0.4	2.77	6.98	2.78	1.67	7.57	0.59	0.3	2.4	1.72	0.78
1	307	1	1.34	2.69	2.49	0.78	1.94	0.69	2.59	0.55	0.18	2.39	2.65	0.66	2.44	0.62	2.89	0.51	0.22	16.6	3	7.57	2.34	6.83	1.89	1.81	2.61	7.8	2.94	6.87	2.58	1.68	6.46	1.11	2.16	0.64	0.4	2.73	7.17	2.85	1.69	7.41	0.6	0.32	2.41	1.79	0.81
1	308	1	1.39	2.64	2.47	0.78	1.93	0.67	2.55	0.54	0.2	2.39	2.65	0.65	2.45	0.59	2.88	0.55	0.23	16.43	2.95	7.65	2.31	6.82	1.87	1.87	2.6	7.78	2.91	6.96	2.51	1.71	6.42	1.06	2.15	0.65	0.39	2.79	7.25	2.82	1.72	7.38	0.56	0.32	2.42	1.78	0.84
1	309	1	1.37	2.65	2.39	0.8	2.03	0.67	2.55	0.52	0.2	2.37	2.68	0.64	2.48	0.57	2.9	0.59	0.27	16.51	2.99	7.52	2.37	6.91	1.93	1.84	2.56	7.7	2.85	7.04	2.55	1.68	6.5	1.06	2.11	0.66	0.38	2.82	7.31	2.81	1.69	7.35	0.54	0.33	2.39	1.84	0.84
1	310	1	1.25	2.65	2.41	0.8	2.06	0.68	2.53	0.52	0.2	2.3	2.7	0.64	2.5	0.55	2.93	0.59	0.24	16.55	2.92	7.53	2.38	7.02	1.99	1.91	2.6	7.75	2.81	6.99	2.56	1.68	6.59	1.07	2.18	0.58	0.35	2.82	7.26	2.88	1.69	7.33	0.52	0.29	2.37	1.87	0.79
1	311	1	1.24	2.63	2.4	0.81	2.05	0.67	2.54	0.49	0.19	2.3	2.69	0.59	2.61	0.55	2.84	0.6	0.24	16.79	2.94	7.47	2.4	7.08	1.96	1.95	2.64	7.69	2.8	6.95	2.51	1.67	6.66	1.09	2.21	0.61	0.31	2.78	7.3	2.89	1.65	7.19	0.51	0.32	2.37	1.84	0.8
1	312	1	1.24	2.62	2.43	0.8	2.1	0.66	2.54	0.45	0.21	2.37	2.76	0.6	2.51	0.57	2.86	0.61	0.24	16.51	2.92	7.53	2.4	7.32	2	1.93	2.62	7.67	2.76	7.03	2.52	1.71	6.64	1.1	2.19	0.61	0.38	2.8	7.29	2.84	1.65	7.18	0.54	0.31	2.39	1.84	0.83
1	313	1	1.27	2.6	2.35	0.8	2.1	0.65	2.57	0.44	0.22	2.37	2.74	0.6	2.48	0.58	2.88	0.62	0.24	16.54	2.9	7.47	2.42	7.36	2.02	1.91	2.7	7.63	2.69	7	2.49	1.73	6.75	1.06	2.21	0.61	0.38	2.78	7.38	2.85	1.66	7.31	0.54	0.34	2.37	1.89	0.81
1	314	1	1.3	2.59	2.38	0.83	2.17	0.68	2.58	0.43	0.22	2.36	2.77	0.59	2.44	0.62	2.79	0.62	0.24	16.57	2.88	7.48	2.48	7.46	2.08	1.88	2.66	7.64	2.71	7.08	2.48	1.75	6.85	1.08	2.25	0.61	0.38	2.86	7.36	2.77	1.6	7.46	0.54	0.33	2.42	1.84	0.77
1	315	1	1.34	2.55	2.36	0.85	2.18	0.69	2.63	0.42	0.24	2.34	2.75	0.56	2.46	0.63	2.78	0.65	0.23	16.92	2.94	7.44	2.52	7.44	2.06	1.87	2.58	7.67	2.75	7.09	2.52	1.77	6.9	1.08	2.28	0.6	0.38	2.88	7.33	2.85	1.61	7.43	0.52	0.34	2.36	1.78	0.8
1	316	1	1.29	2.51	2.38	0.84	2.21	0.69	2.62	0.42	0.23	2.21	2.73	0.57	2.47	0.65	2.75	0.7	0.23	17.03	3.01	7.37	2.45	7.47	2.04	1.88	2.62	7.73	2.75	7.15	2.5	1.74	6.89	1.04	2.33	0.61	0.42	2.9	7.41	2.85	1.6	7.36	0.5	0.36	2.31	1.78	0.79
1	317	1	1.19	2.47	2.41	0.83	2.18	0.69	2.69	0.43	0.23	2.22	2.65	0.55	2.44	0.69	2.73	0.65	0.23	17.03	2.98	7.31	2.44	7.39	2.09	1.84	2.61	7.82	2.72	7.16	2.39	1.81	6.87	1.04	2.28	0.59	0.41	2.86	7.39	2.8	1.6	7.33	0.5	0.36	2.27	1.81	0.8
1	318	1	1.25	2.47	2.42	0.79	2.18	0.7	2.67	0.41	0.23	2.25	2.69	0.59	2.47	0.69	2.75	0.65	0.23	17.43	2.99	7.3	2.47	7.34	2.1	1.85	2.61	7.77	2.67	7.28	2.34	1.82	6.85	1	2.23	0.55	0.41	2.81	7.42	2.78	1.57	7.24	0.5	0.36	2.26	1.78	0.78
1	319	1	1.25	2.38	2.43	0.78	2.16	0.7	2.66	0.42	0.21	2.22	2.58	0.6	2.48	0.66	2.71	0.65	0.23	17.47	2.89	7.44	2.41	7.31	2.12	1.91	2.6	7.84	2.7	7.18	2.25	1.86	6.86	0.97	2.31	0.55	0.41	2.73	7.22	2.68	1.56	7.35	0.5	0.34	2.22	1.77	0.72
1	320	1	1.21	2.4	2.37	0.78	2.18	0.64	2.61	0.42	0.21	2.29	2.59	0.62	2.44	0.69	2.74	0.63	0.24	17.23	2.76	7.3	2.42	7.27	2.09	1.95	2.59	7.91	2.7	7.11	2.29	1.84	6.78	0.94	2.26	0.54	0.39	2.67	7.19	2.71	1.57	7.33	0.5	0.34	2.12	1.77	0.71
1	321	1	1.22	2.35	2.34	0.74	2.12	0.69	2.62	0.41	0.22	2.3	2.63	0.6	2.49	0.7	2.77	0.61	0.24	17.04	2.77	7.16	2.41	7.35	2.14	1.93	2.62	7.65	2.8	7.07	2.35	1.86	6.74	0.93	2.27	0.53	0.38	2.58	7.07	2.77	1.61	7.31	0.5	0.34	2.11	1.79	0.72
1	322	1	1.32	2.28	2.2	0.74	2.18	0.7	2.63	0.39	0.22	2.26	2.65	0.6	2.45	0.73	2.72	0.61	0.24	17.21	2.78	7.09	2.4	7.31	2.24	1.88	2.6	7.61	2.79	7.01	2.44	1.86	6.66	0.91	2.28	0.53	0.38	2.6	6.93	2.72	1.65	7.34	0.49	0.33	2.16	1.8	0.67
1	323	1	1.27	2.37	2.07	0.73	2.19	0.71	2.62	0.39	0.22	2.27	2.64	0.6	2.46	0.73	2.72	0.61	0.26	17.55	2.72	7.15	2.43	7.39	2.22	1.86	2.55	7.73	2.77	7.03	2.51	1.86	6.54	0.91	2.3	0.5	0.36	2.56	7.06	2.74	1.64	7.44	0.5	0.33	2.24	1.81	0.73
1	324	1	1.27	2.32	2.07	0.77	2.19	0.72	2.71	0.4	0.22	2.25	2.56	0.64	2.46	0.74	2.68	0.62	0.26	17.58	2.78	7.24	2.38	7.34	2.23	1.84	2.63	7.8	2.75	7.01	2.55	1.85	6.6	0.88	2.34	0.48	0.36	2.52	6.99	2.74	1.73	7.46	0.51	0.36	2.26	1.78	0.73
1	325	1	1.29	2.27	2.06	0.79	2.13	0.75	2.69	0.4	0.22	2.33	2.61	0.63	2.52	0.76	2.6	0.58	0.26	17.78	2.81	7.33	2.38	7.34	2.23	1.86	2.69	7.94	2.79	6.97	2.45	1.86	6.83	0.9	2.36	0.55	0.35	2.58	6.92	2.79	1.68	7.35	0.5	0.37	2.28	1.78	0.74
1	326	1	1.31	2.16	2.14	0.86	2.15	0.74	2.7	0.44	0.22	2.32	2.56	0.64	2.49	0.77	2.58	0.54	0.27	18.08	2.76	7.28	2.38	7.23	2.28	1.9	2.69	7.96	2.78	7.14	2.5	1.88	7.02	0.89	2.47	0.53	0.39	2.61	6.86	2.77	1.7	7.23	0.5	0.37	2.28	1.78	0.76
1	327	1	1.34	2.21	2.16	0.86	2.15	0.74	2.83	0.43	0.22	2.34	2.55	0.67	2.48	0.76	2.53	0.53	0.27	18.04	2.67	7.13	2.35	7.19	2.26	1.88	2.72	8.08	2.78	7.09	2.52	1.91	7	0.89	2.52	0.56	0.39	2.65	6.8	2.75	1.74	7.22	0.47	0.37	2.28	1.78	0.78
1	328	1	1.34	2.17	2.24	0.9	2.19	0.73	2.85	0.41	0.23	2.34	2.58	0.68	2.49	0.79	2.53	0.52	0.25	18.05	2.63	7.24	2.39	7.18	2.34	1.89	2.73	8.1	2.73	7.12	2.62	1.91	6.85	0.86	2.52	0.57	0.38	2.64	6.7	2.67	1.8	7.12	0.5	0.35	2.21	1.83	0.78
1	329	1	1.34	2.17	2.2	0.92	2.21	0.78	2.84	0.42	0.23	2.37	2.57	0.67	2.5	0.79	2.51	0.54	0.26	18	2.57	7.27	2.38	7.26	2.35	1.86	2.72	8.19	2.71	7.02	2.61	1.95	6.84	0.85	2.48	0.56	0.35	2.62	6.67	2.68	1.8	6.99	0.5	0.38	2.24	1.87	0.78
1	330	1	1.4	2.15	2.19	0.92	2.24	0.79	2.83	0.42	0.25	2.39	2.67	0.67	2.5	0.79	2.51	0.55	0.27	18.14	2.6	7.34	2.37	7.17	2.4	1.86	2.7	8.27	2.73	7	2.63	1.87	6.91	0.9	2.48	0.55	0.35	2.61	6.68	2.62	1.84	7.01	0.51	0.38	2.19	1.86	0.78
1	331	1	1.4	2.2	2.17	0.93	2.3	0.78	2.86	0.42	0.25	2.32	2.72	0.67	2.53	0.77	2.5	0.54	0.25	18.25	2.59	7.41	2.29	7	2.46	1.81	2.67	8.17	2.79	7	2.65	1.88	6.94	0.94	2.44	0.54	0.35	2.69	6.86	2.64	1.86	7.13	0.51	0.41	2.23	1.8	0.78
1	332	1	1.41	2.18	2.19	0.91	2.32	0.78	2.82	0.42	0.31	2.29	2.74	0.68	2.45	0.76	2.54	0.54	0.25	18.22	2.59	7.45	2.29	6.92	2.42	1.79	2.67	8.29	2.77	7.07	2.63	1.85	6.95	0.95	2.5	0.54	0.35	2.65	6.81	2.61	1.84	7.11	0.51	0.44	2.23	1.79	0.78
1	333	1	1.37	2.17	2.13	0.86	2.34	0.88	2.74	0.4	0.31	2.22	2.77	0.69	2.43	0.76	2.49	0.57	0.25	18.22	2.54	7.41	2.31	6.83	2.4	1.78	2.68	8.25	2.72	7.11	2.6	1.81	7.09	0.94	2.53	0.53	0.34	2.65	6.67	2.57	1.87	7.15	0.5	0.45	2.3	1.79	0.78
1	334	1	1.39	2.17	2.08	0.85	2.45	0.87	2.74	0.42	0.31	2.24	2.75	0.68	2.41	0.79	2.47	0.58	0.26	18.2	2.57	7.36	2.26	6.85	2.41	1.75	2.77	8.17	2.73	7.12	2.6	1.86	7.29	0.93	2.55	0.54	0.34	2.69	6.65	2.56	1.92	7.43	0.48	0.46	2.32	1.76	0.75
1	335	1	1.39	2.13	2.08	0.86	2.39	0.87	2.79	0.4	0.33	2.16	2.74	0.68	2.42	0.8	2.49	0.61	0.26	18.1	2.53	7.4	2.32	6.84	2.49	1.75	2.89	8.03	2.73	7.1	2.59	1.88	7.19	0.97	2.57	0.53	0.32	2.7	6.55	2.53	1.92	7.47	0.53	0.46	2.33	1.77	0.7
1	336	1	1.39	2.15	2.01	0.82	2.35	0.9	2.82	0.39	0.32	2.17	2.79	0.67	2.45	0.81	2.49	0.64	0.26	18.1	2.53	7.53	2.32	6.68	2.46	1.72	2.89	8.03	2.76	7.09	2.6	1.85	7.3	0.93	2.53	0.54	0.32	2.67	6.49	2.52	1.94	7.38	0.56	0.49	2.4	1.72	0.7
1	337	1	1.4	2.18	2.01	0.77	2.36	0.91	2.85	0.41	0.32	2.14	2.92	0.67	2.45	0.81	2.48	0.64	0.26	18.21	2.6	7.58	2.34	6.67	2.52	1.71	2.88	8.17	2.73	7.13	2.62	1.84	7.42	0.98	2.6	0.55	0.34	2.64	6.56	2.53	1.99	7.5	0.58	0.49	2.47	1.74	0.71
1	338	1	1.46	2.16	2.13	0.78	2.35	0.88	2.84	0.4	0.32	2.14	2.9	0.68	2.48	0.74	2.43	0.64	0.24	18.06	2.64	7.76	2.41	6.63	2.5	1.7	2.9	8.17	2.77	7.24	2.62	1.86	7.28	1.02	2.56	0.54	0.32	2.58	6.55	2.54	1.97	7.65	0.61	0.5	2.44	1.76	0.6
1	339	1	1.46	2.14	2.12	0.77	2.39	0.85	2.94	0.39	0.32	2.17	2.82	0.67	2.42	0.78	2.43	0.64	0.24	17.84	2.77	7.57	2.58	6.65	2.55	1.68	2.89	8.03	2.75	7.35	2.58	1.88	7.35	1.03	2.54	0.54	0.32	2.59	6.58	2.56	1.95	7.46	0.6	0.49	2.42	1.72	0.6
1	340	1	1.45	2.12	2.19	0.77	2.38	0.89	2.95	0.38	0.32	2.2	2.79	0.67	2.39	0.78	2.46	0.64	0.25	17.87	2.8	7.63	2.58	6.61	2.59	1.7	2.85	8.06	2.83	7.35	2.67	1.84	7.29	1.03	2.56	0.55	0.32	2.7	6.59	2.53	1.93	7.51	0.6	0.49	2.35	1.75	0.57
1	341	1	1.41	2.19	2.23	0.8	2.47	0.89	2.91	0.38	0.35	2.17	2.75	0.72	2.39	0.79	2.43	0.62	0.23	18.04	2.71	7.56	2.62	6.62	2.59	1.71	2.82	8.01	2.89	7.5	2.65	1.85	7.43	1.03	2.57	0.55	0.32	2.72	6.81	2.59	1.87	7.5	0.6	0.49	2.3	1.75	0.54
1	342	1	1.43	2.16	2.29	0.82	2.51	0.88	2.85	0.38	0.34	2.17	2.73	0.71	2.31	0.79	2.39	0.63	0.23	17.97	2.72	7.71	2.67	6.73	2.6	1.75	2.75	7.79	2.94	7.43	2.66	1.89	7.48	0.99	2.65	0.54	0.32	2.76	6.93	2.55	1.85	7.52	0.62	0.51	2.28	1.74	0.54
1	343	1	1.43	2.2	2.36	0.82	2.55	0.91	2.78	0.4	0.34	2.11	2.75	0.69	2.31	0.8	2.39	0.61	0.26	18.04	2.77	7.61	2.73	6.67	2.52	1.8	2.74	7.77	3.02	7.5	2.65	1.83	7.57	1.02	2.67	0.54	0.34	2.7	7	2.56	1.88	7.49	0.65	0.52	2.27	1.72	0.55
1	344	1	1.39	2.19	2.39	0.81	2.53	0.93	2.76	0.38	0.33	2.12	2.83	0.66	2.28	0.8	2.4	0.63	0.24	18.33	2.77	7.37	2.74	6.79	2.5	1.81	2.82	7.68	3.07	7.31	2.64	1.81	7.68	1.01	2.8	0.54	0.34	2.63	7.11	2.58	1.89	7.47	0.67	0.52	2.31	1.74	0.52
1	345	1	1.37	2.23	2.41	0.8	2.56	0.94	2.63	0.4	0.34	2.07	2.86	0.66	2.33	0.8	2.34	0.62	0.24	18.27	2.78	7.17	2.86	6.85	2.45	1.83	2.77	7.56	2.99	7.32	2.62	1.79	7.66	1.03	2.76	0.52	0.34	2.67	7.2	2.53	1.92	7.46	0.67	0.53	2.37	1.74	0.5
1	346	1	1.35	2.2	2.43	0.78	2.6	0.98	2.68	0.4	0.34	2.06	2.86	0.66	2.4	0.78	2.36	0.59	0.24	18.28	2.68	7.27	2.89	6.84	2.44	1.82	2.69	7.45	2.87	7.31	2.63	1.74	7.72	1.04	2.76	0.52	0.33	2.7	7.25	2.53	1.93	7.62	0.67	0.54	2.38	1.74	0.53
1	347	1	1.36	2.22	2.48	0.81	2.68	0.98	2.64	0.41	0.35	2.07	2.92	0.66	2.46	0.8	2.35	0.59	0.24	18.11	2.55	7.43	2.88	6.87	2.38	1.8	2.72	7.43	2.88	7.4	2.6	1.75	7.92	1.06	2.82	0.53	0.31	2.71	7.31	2.51	1.97	7.48	0.67	0.53	2.39	1.7	0.57
1	348	1	1.35	2.25	2.5	0.81	2.58	0.97	2.64	0.44	0.34	2.13	2.86	0.66	2.43	0.79	2.31	0.55	0.24	18.37	2.55	7.37	2.89	6.94	2.44	1.76	2.79	7.3	2.9	7.36	2.61	1.77	7.91	1.07	2.77	0.54	0.31	2.7	7.26	2.57	2.02	7.42	0.62	0.52	2.4	1.72	0.61
1	349	1	1.35	2.22	2.52	0.84	2.57	0.98	2.71	0.43	0.33	2.09	2.85	0.66	2.42	0.8	2.23	0.58	0.24	18.5	2.53	7.3	2.84	7.02	2.5	1.78	2.79	7.24	2.88	7.22	2.63	1.77	7.85	1.11	2.79	0.61	0.32	2.68	7.31	2.56	2.01	7.28	0.61	0.52	2.44	1.7	0.65
1	350	1	1.37	2.21	2.53	0.83	2.51	0.98	2.65	0.41	0.33	2.11	2.83	0.67	2.45	0.79	2.22	0.6	0.24	18.8	2.53	7.18	2.87	7.02	2.45	1.81	2.72	7.27	2.89	7.29	2.55	1.79	8.1	1.07	2.73	0.69	0.32	2.7	7.29	2.46	1.97	7.23	0.63	0.53	2.43	1.68	0.65
1	351	1	1.4	2.21	2.53	0.81	2.51	0.95	2.64	0.4	0.33	2.12	2.8	0.69	2.42	0.79	2.16	0.58	0.24	18.56	2.52	7.19	2.87	7	2.52	1.8	2.73	7.33	2.86	7.35	2.51	1.84	8.18	1.1	2.72	0.69	0.33	2.82	7.44	2.46	1.99	7.2	0.65	0.57	2.46	1.66	0.63
1	352	1	1.38	2.25	2.56	0.77	2.51	0.95	2.63	0.45	0.33	2.13	2.8	0.71	2.44	0.81	2.17	0.58	0.26	18.65	2.48	7.17	2.78	7.14	2.52	1.79	2.69	7.33	2.84	7.31	2.62	1.85	8.24	1.09	2.74	0.73	0.35	2.89	7.43	2.47	1.97	7.22	0.67	0.58	2.49	1.68	0.67
1	353	1	1.4	2.18	2.53	0.76	2.48	0.96	2.64	0.44	0.33	2.11	2.78	0.74	2.38	0.81	2.22	0.57	0.26	18.55	2.5	7.06	2.82	7.04	2.55	1.75	2.74	7.29	2.92	7.33	2.59	1.85	8.16	1.07	2.75	0.74	0.33	2.94	7.54	2.5	2	7.07	0.63	0.63	2.54	1.67	0.67
1	354	1	1.4	2.21	2.54	0.74	2.54	0.93	2.71	0.44	0.34	2.13	2.7	0.76	2.33	0.79	2.22	0.57	0.27	18.47	2.45	7.17	2.89	7.07	2.47	1.75	2.68	7.11	2.96	7.33	2.65	1.85	8.16	1.07	2.74	0.76	0.33	2.98	7.51	2.57	2.01	7.22	0.63	0.65	2.47	1.67	0.65
1	355	1	1.39	2.18	2.58	0.75	2.52	0.92	2.7	0.44	0.35	2.09	2.61	0.75	2.3	0.81	2.2	0.58	0.25	18.48	2.51	7.22	2.93	7.15	2.42	1.72	2.68	6.92	2.95	7.24	2.65	1.84	8.13	1.04	2.75	0.76	0.34	3.02	7.55	2.58	2	7.32	0.62	0.64	2.54	1.72	0.68
1	356	1	1.3	2.2	2.59	0.73	2.48	0.91	2.7	0.41	0.35	2.08	2.63	0.77	2.28	0.81	2.18	0.61	0.25	18.59	2.58	7.17	2.94	7.16	2.41	1.71	2.69	6.94	2.94	7.11	2.63	1.79	8.09	1.07	2.77	0.76	0.34	2.99	7.44	2.36	2	7.34	0.64	0.64	2.6	1.76	0.65
1	357	1	1.31	2.24	2.69	0.8	2.49	0.94	2.78	0.41	0.35	2.09	2.62	0.79	2.28	0.81	2.15	0.62	0.25	18.36	2.58	7.1	2.97	7.2	2.55	1.68	2.66	6.93	2.92	7.09	2.54	1.82	8	1.07	2.78	0.74	0.35	2.97	7.26	2.28	1.98	7.35	0.63	0.64	2.58	1.7	0.65
1	358	1	1.32	2.22	2.78	0.84	2.48	0.95	2.84	0.41	0.35	2.14	2.58	0.78	2.33	0.8	2.22	0.62	0.24	18.34	2.58	7.12	3.01	7.08	2.69	1.64	2.66	6.87	3.01	6.96	2.54	1.81	7.96	1.07	2.86	0.73	0.37	2.95	7.11	2.27	1.93	7.25	0.62	0.63	2.54	1.71	0.62
1	359	1	1.32	2.2	2.79	0.82	2.39	0.96	2.87	0.41	0.35	2.21	2.5	0.77	2.32	0.79	2.21	0.58	0.2	18.24	2.58	7.27	2.98	6.99	2.66	1.62	2.7	6.93	2.99	6.94	2.45	1.81	7.97	1.05	2.88	0.71	0.37	2.97	7.13	2.26	1.96	7.25	0.62	0.62	2.45	1.67	0.63
1	360	1	1.37	2.19	2.79	0.8	2.39	0.95	2.89	0.41	0.35	2.31	2.48	0.76	2.3	0.82	2.2	0.6	0.21	18.25	2.57	7.38	3.04	6.92	2.63	1.57	2.66	6.84	3.02	7.01	2.47	1.78	7.98	1.03	2.87	0.71	0.4	2.96	7.26	2.2	1.96	7.19	0.64	0.62	2.42	1.66	0.61
1	361	1	1.45	2.22	2.81	0.83	2.4	0.95	2.9	0.43	0.35	2.32	2.47	0.75	2.21	0.81	2.2	0.61	0.22	18.05	2.54	7.41	3.09	6.94	2.58	1.53	2.59	7.02	3	7.07	2.49	1.78	7.84	1.02	2.88	0.76	0.4	3.01	7.27	2.26	2	7.42	0.64	0.59	2.39	1.71	0.6
1	362	1	1.52	2.24	2.83	0.87	2.35	0.97	2.87	0.47	0.34	2.29	2.43	0.76	2.25	0.82	2.23	0.59	0.22	18.17	2.53	7.42	3.1	6.79	2.56	1.52	2.62	7.07	3.05	6.96	2.52	1.72	7.72	1.02	2.9	0.75	0.33	3.03	7.35	2.22	2.05	7.41	0.66	0.59	2.43	1.69	0.57
1	363	1	1.51	2.27	2.88	0.86	2.42	1	2.83	0.47	0.33	2.22	2.42	0.76	2.35	0.81	2.16	0.63	0.22	18.1	2.6	7.57	3.07	6.77	2.54	1.53	2.48	7.02	3.09	7.02	2.59	1.73	7.68	1.02	3.03	0.77	0.34	3.02	7.17	2.22	2.03	7.36	0.69	0.56	2.46	1.58	0.57
1	364	1	1.46	2.34	2.82	0.82	2.37	0.98	2.76	0.45	0.33	2.19	2.45	0.77	2.33	0.76	2.19	0.63	0.22	18.19	2.59	7.56	3.02	6.86	2.58	1.52	2.41	7.05	3.07	7.02	2.58	1.73	7.69	1.01	3.04	0.78	0.33	2.94	7.09	2.35	2.08	7.35	0.69	0.56	2.39	1.59	0.58
1	365	1	1.47	2.39	2.88	0.8	2.41	0.97	2.74	0.47	0.29	2.19	2.44	0.76	2.26	0.76	2.23	0.6	0.22	17.64	2.56	7.58	2.95	6.78	2.62	1.53	2.4	6.96	3.06	6.96	2.58	1.76	7.5	1.04	3.03	0.77	0.34	2.95	7.18	2.36	2.08	7.48	0.71	0.55	2.43	1.6	0.55
1	366	1	1.45	2.39	2.89	0.83	2.4	1.01	2.75	0.47	0.29	2.23	2.43	0.74	2.21	0.7	2.28	0.54	0.25	17.76	2.52	7.69	2.92	6.84	2.58	1.55	2.44	7	3.08	6.79	2.57	1.75	7.37	1.06	3.01	0.81	0.32	2.97	7.15	2.38	2.03	7.45	0.72	0.53	2.48	1.6	0.55
1	367	1	1.62	2.42	2.88	0.87	2.41	1.02	2.7	0.48	0.32	2.27	2.47	0.76	2.19	0.68	2.28	0.54	0.25	17.7	2.52	7.8	2.98	6.8	2.54	1.53	2.41	6.9	3.08	6.74	2.56	1.73	7.34	1.07	3.06	0.85	0.32	3.01	7.08	2.42	2	7.41	0.75	0.54	2.48	1.56	0.55
1	368	1	1.56	2.48	2.89	0.88	2.47	1.02	2.66	0.47	0.33	2.15	2.45	0.73	2.15	0.68	2.29	0.54	0.25	17.29	2.53	7.86	2.93	6.84	2.56	1.51	2.39	6.86	3.13	6.65	2.57	1.68	7.32	1.07	3.05	0.85	0.32	3.03	7.01	2.41	1.98	7.36	0.76	0.54	2.47	1.53	0.59
1	369	1	1.61	2.52	3	0.89	2.5	1	2.67	0.52	0.33	2.19	2.45	0.8	2.2	0.68	2.29	0.56	0.27	17.29	2.52	7.75	3	7.04	2.66	1.46	2.44	6.92	3.08	6.7	2.58	1.68	7.32	1.06	3	0.84	0.32	3.02	7.12	2.43	1.97	7.19	0.76	0.55	2.48	1.54	0.59
1	370	1	1.69	2.51	3.03	0.89	2.51	0.99	2.79	0.51	0.37	2.14	2.42	0.78	2.2	0.63	2.27	0.57	0.27	17.33	2.59	7.85	2.98	7	2.69	1.41	2.49	6.76	3.07	6.75	2.54	1.7	7.41	1.05	2.96	0.85	0.34	2.99	7.24	2.39	1.98	7.14	0.75	0.56	2.48	1.57	0.59
1	371	1	1.7	2.48	3.05	0.87	2.54	0.98	2.74	0.5	0.36	2.14	2.41	0.81	2.17	0.62	2.25	0.57	0.27	17.51	2.57	7.86	3	6.91	2.64	1.45	2.5	6.72	3.03	6.82	2.47	1.75	7.31	1.05	2.97	0.85	0.34	3.06	7.26	2.33	1.99	7.25	0.76	0.58	2.49	1.54	0.56
1	372	1	1.64	2.5	3.16	0.85	2.54	1	2.74	0.51	0.36	2.22	2.41	0.85	2.18	0.69	2.4	0.57	0.3	17.64	2.54	7.82	3	6.95	2.59	1.46	2.58	6.81	3.07	6.8	2.41	1.75	7.29	1.04	2.99	0.86	0.34	3.1	7.35	2.33	1.96	7.35	0.77	0.58	2.45	1.59	0.61
1	373	1	1.68	2.42	3.23	0.84	2.52	0.99	2.71	0.51	0.36	2.25	2.43	0.86	2.17	0.78	2.42	0.57	0.29	17.59	2.51	7.76	2.98	6.82	2.63	1.48	2.74	6.66	3.17	6.82	2.35	1.72	7.27	1.06	2.99	0.86	0.34	3.07	7.23	2.34	1.98	7.19	0.78	0.61	2.4	1.59	0.59
1	374	1	1.68	2.44	3.25	0.8	2.54	1.02	2.66	0.5	0.36	2.25	2.47	0.82	2.14	0.77	2.45	0.57	0.29	17.4	2.51	7.59	2.97	6.9	2.64	1.51	2.71	6.68	3.17	6.97	2.35	1.74	7.24	1.04	3	0.86	0.36	3.13	7.18	2.33	1.91	7.36	0.78	0.59	2.34	1.62	0.6
1	375	1	1.64	2.44	3.28	0.8	2.52	0.98	2.63	0.5	0.36	2.17	2.48	0.89	2.07	0.74	2.47	0.57	0.3	17.41	2.47	7.68	2.95	6.87	2.71	1.54	2.63	6.62	3.16	6.98	2.41	1.7	7.03	1.02	2.98	0.79	0.36	3.22	7.23	2.31	1.96	7.42	0.78	0.58	2.31	1.68	0.59
1	376	1	1.64	2.47	3.2	0.77	2.5	0.98	2.61	0.47	0.37	2.12	2.49	0.86	2.1	0.77	2.47	0.6	0.29	17.15	2.49	7.66	2.96	7	2.7	1.47	2.61	6.7	3.23	6.78	2.37	1.69	6.97	1.02	2.93	0.79	0.34	3.25	7.35	2.33	1.97	7.46	0.8	0.6	2.3	1.68	0.57
1	377	1	1.64	2.46	3.12	0.73	2.49	0.98	2.52	0.49	0.37	2.13	2.49	0.82	2.05	0.79	2.41	0.61	0.29	17.32	2.51	7.72	2.99	6.94	2.69	1.46	2.67	6.5	3.25	6.83	2.34	1.66	6.96	1.04	2.91	0.78	0.34	3.22	7.44	2.3	1.92	7.3	0.8	0.61	2.3	1.68	0.58
1	378	1	1.64	2.51	3.13	0.69	2.47	1.01	2.49	0.5	0.37	2.13	2.52	0.81	2.04	0.75	2.42	0.63	0.3	17.54	2.56	7.63	2.98	6.91	2.66	1.45	2.67	6.51	3.26	6.9	2.26	1.63	6.99	1.04	2.94	0.78	0.34	3.15	7.44	2.35	1.92	7.37	0.78	0.61	2.31	1.64	0.58
1	379	1	1.59	2.52	3.06	0.67	2.43	0.96	2.49	0.5	0.39	2.18	2.53	0.82	2.09	0.72	2.49	0.61	0.28	17.5	2.58	7.48	3	6.93	2.65	1.45	2.75	6.44	3.31	6.92	2.2	1.59	7.15	1.04	2.94	0.79	0.34	3.12	7.33	2.37	1.95	7.36	0.77	0.59	2.35	1.64	0.58
1	380	1	1.53	2.56	2.99	0.69	2.45	0.94	2.5	0.52	0.38	2.2	2.45	0.82	2.14	0.73	2.45	0.62	0.27	17.45	2.58	7.47	2.97	6.95	2.66	1.49	2.74	6.4	3.3	6.83	2.2	1.6	6.98	1.01	2.91	0.8	0.34	3.15	7.31	2.42	1.96	7.35	0.78	0.59	2.42	1.64	0.61
1	381	1	1.55	2.46	3.07	0.64	2.39	0.93	2.45	0.52	0.42	2.26	2.48	0.83	2.1	0.73	2.44	0.65	0.28	17.39	2.63	7.55	2.96	7.03	2.59	1.49	2.78	6.5	3.29	6.9	2.22	1.58	6.92	1	2.91	0.81	0.34	3.14	7.15	2.47	2.01	7.34	0.78	0.56	2.38	1.71	0.63
1	382	1	1.56	2.57	3.1	0.66	2.4	0.89	2.42	0.5	0.36	2.3	2.47	0.86	2.13	0.74	2.49	0.67	0.32	17.51	2.66	7.57	2.96	7.07	2.67	1.52	2.75	6.27	3.31	6.91	2.27	1.59	6.81	1.01	2.85	0.79	0.35	3.2	7.08	2.47	2.04	7.47	0.79	0.53	2.39	1.69	0.63
1	383	1	1.59	2.61	3.14	0.73	2.43	0.8	2.45	0.52	0.36	2.34	2.46	0.85	2.22	0.76	2.57	0.63	0.32	17.48	2.68	7.61	2.95	7.06	2.72	1.54	2.75	6.16	3.31	6.88	2.42	1.58	6.7	0.99	2.82	0.8	0.34	3.15	7.05	2.44	1.98	7.42	0.79	0.53	2.41	1.67	0.63
1	384	1	1.53	2.61	3.22	0.73	2.3	0.8	2.47	0.5	0.36	2.41	2.44	0.9	2.24	0.73	2.55	0.62	0.31	17.43	2.69	7.75	2.93	7.09	2.78	1.56	2.66	6.15	3.33	6.77	2.45	1.57	6.64	0.98	2.77	0.82	0.36	3.14	7.06	2.48	2	7.14	0.82	0.51	2.39	1.66	0.64
1	385	1	1.54	2.6	3.25	0.75	2.34	0.78	2.46	0.53	0.34	2.45	2.44	0.9	2.2	0.73	2.53	0.61	0.31	17.88	2.68	7.73	2.83	6.98	2.71	1.54	2.61	6.12	3.28	6.82	2.54	1.6	6.67	0.97	2.72	0.81	0.37	3.11	7.14	2.48	1.99	7.24	0.79	0.51	2.42	1.64	0.66
1	386	1	1.54	2.53	3.28	0.75	2.38	0.74	2.46	0.54	0.37	2.47	2.43	0.9	2.11	0.72	2.53	0.6	0.31	17.74	2.74	7.56	2.83	6.98	2.88	1.55	2.56	6.24	3.25	6.83	2.55	1.58	6.59	0.96	2.71	0.8	0.39	3.13	7.17	2.46	1.97	7.28	0.76	0.5	2.45	1.65	0.66
1	387	1	1.52	2.48	3.24	0.77	2.33	0.72	2.46	0.52	0.37	2.52	2.36	0.9	2.04	0.71	2.54	0.64	0.31	17.78	2.7	7.53	2.85	6.95	2.79	1.6	2.68	6.25	3.22	6.82	2.58	1.56	6.56	0.89	2.74	0.78	0.36	3.15	7.28	2.45	1.97	7.15	0.75	0.5	2.43	1.62	0.7
1	388	1	1.48	2.5	3.13	0.78	2.31	0.76	2.42	0.53	0.41	2.59	2.42	0.88	2.09	0.74	2.55	0.65	0.32	17.84	2.63	7.43	2.79	6.74	2.85	1.64	2.68	6.26	3.23	6.67	2.59	1.55	6.72	0.89	2.74	0.8	0.36	3.13	7.36	2.48	1.97	7.06	0.74	0.51	2.48	1.59	0.7
1	389	1	1.48	2.52	3.15	0.78	2.3	0.75	2.33	0.56	0.4	2.59	2.48	0.85	2.12	0.7	2.56	0.64	0.32	18.21	2.55	7.55	2.65	6.68	2.84	1.72	2.74	6.41	3.23	6.57	2.6	1.53	6.69	0.88	2.78	0.83	0.37	3.1	7.49	2.5	2	7.19	0.74	0.5	2.51	1.65	0.7
1	390	1	1.45	2.57	3.09	0.78	2.32	0.72	2.3	0.56	0.39	2.55	2.49	0.9	2.13	0.7	2.56	0.64	0.33	18.04	2.51	7.51	2.69	6.77	2.81	1.68	2.72	6.34	3.19	6.53	2.49	1.53	6.8	0.89	2.78	0.82	0.37	3.03	7.68	2.49	2	7.05	0.81	0.51	2.55	1.63	0.71
1	391	1	1.5	2.57	2.99	0.78	2.26	0.74	2.28	0.56	0.35	2.51	2.52	0.86	2.16	0.7	2.57	0.64	0.33	17.89	2.54	7.57	2.6	6.71	2.78	1.72	2.72	6.6	3.16	6.46	2.52	1.54	6.84	0.91	2.89	0.81	0.4	3.11	7.63	2.49	2.07	7	0.85	0.51	2.62	1.62	0.75
1	392	1	1.46	2.56	2.92	0.78	2.24	0.74	2.34	0.56	0.36	2.57	2.54	0.88	2.18	0.7	2.65	0.65	0.34	17.79	2.58	7.57	2.56	6.6	2.74	1.72	2.76	6.6	3.15	6.67	2.46	1.5	6.89	0.95	2.9	0.86	0.42	3.05	7.42	2.51	2.08	7	0.86	0.49	2.7	1.63	0.79
1	393	1	1.48	2.54	2.94	0.81	2.18	0.73	2.32	0.54	0.36	2.69	2.49	0.9	2.22	0.69	2.64	0.66	0.31	17.53	2.52	7.63	2.52	6.49	2.72	1.72	2.73	6.52	3.12	6.64	2.53	1.57	6.79	0.93	2.8	0.88	0.4	3.04	7.51	2.61	2.15	6.95	0.83	0.48	2.61	1.64	0.77
1	394	1	1.47	2.52	2.93	0.81	2.21	0.71	2.3	0.54	0.36	2.72	2.47	0.9	2.26	0.71	2.6	0.63	0.34	17.35	2.53	7.74	2.5	6.47	2.83	1.72	2.64	6.46	3.21	6.93	2.55	1.55	6.8	0.96	2.68	0.89	0.4	3.04	7.48	2.62	2.15	7.03	0.82	0.49	2.58	1.65	0.8
1	395	1	1.42	2.49	2.9	0.81	2.18	0.7	2.28	0.52	0.38	2.83	2.52	0.9	2.27	0.71	2.55	0.66	0.35	17.38	2.54	7.77	2.4	6.55	2.8	1.72	2.68	6.61	3.26	6.9	2.59	1.56	6.77	0.96	2.66	0.89	0.4	2.98	7.5	2.64	2.14	7.05	0.8	0.52	2.57	1.65	0.8
1	396	1	1.43	2.49	2.93	0.81	2.15	0.66	2.28	0.52	0.38	2.9	2.54	0.92	2.18	0.72	2.56	0.66	0.36	17.48	2.53	7.67	2.34	6.5	2.86	1.71	2.76	6.65	3.29	6.97	2.57	1.6	6.61	1	2.67	0.89	0.4	3	7.59	2.61	2.14	6.94	0.82	0.54	2.56	1.66	0.77
1	397	1	1.42	2.45	2.86	0.82	2.1	0.67	2.24	0.52	0.37	2.85	2.53	0.91	2.15	0.72	2.53	0.69	0.36	17.45	2.57	7.71	2.31	6.49	2.88	1.72	2.74	6.61	3.28	6.99	2.59	1.61	6.5	0.98	2.61	0.88	0.4	2.97	7.59	2.65	2.12	7.14	0.8	0.55	2.56	1.65	0.74
1	398	1	1.41	2.44	2.87	0.84	2.11	0.67	2.28	0.5	0.39	2.78	2.63	0.92	2.22	0.69	2.59	0.69	0.36	17.46	2.61	7.72	2.27	6.51	2.95	1.75	2.66	6.72	3.35	7.09	2.58	1.61	6.48	1	2.63	0.87	0.4	2.97	7.65	2.65	2.09	7.17	0.81	0.54	2.5	1.63	0.7
1	399	1	1.41	2.43	2.83	0.8	2.11	0.66	2.18	0.52	0.38	2.82	2.7	0.91	2.31	0.69	2.62	0.7	0.36	17.57	2.79	7.75	2.25	6.46	2.87	1.74	2.65	6.79	3.34	7.08	2.64	1.56	6.52	0.95	2.56	0.79	0.39	2.99	7.58	2.68	2.1	7.13	0.8	0.55	2.48	1.64	0.66
1	400	1	1.39	2.42	2.81	0.79	2.15	0.66	2.28	0.54	0.38	2.91	2.69	0.9	2.29	0.72	2.58	0.7	0.36	17.15	2.79	7.85	2.24	6.51	2.95	1.77	2.69	6.87	3.25	7.07	2.68	1.55	6.37	0.96	2.56	0.71	0.4	2.98	7.6	2.68	2.11	7.09	0.8	0.55	2.47	1.61	0.66
1	401	1	1.36	2.44	2.74	0.79	2.18	0.66	2.37	0.54	0.38	2.91	2.73	0.89	2.32	0.73	2.53	0.71	0.36	17.41	2.8	7.88	2.26	6.66	2.94	1.79	2.7	6.83	3.31	7.03	2.69	1.49	6.29	0.9	2.55	0.76	0.4	2.83	7.48	2.76	2.1	7.08	0.82	0.55	2.45	1.63	0.66
1	402	1	1.37	2.51	2.75	0.8	2.22	0.66	2.37	0.52	0.38	2.91	2.72	0.85	2.31	0.76	2.43	0.74	0.34	17.39	2.81	7.9	2.28	6.74	2.93	1.8	2.69	6.68	3.28	6.92	2.6	1.49	6.41	0.89	2.55	0.75	0.38	2.83	7.38	2.75	2.12	6.95	0.8	0.53	2.44	1.58	0.62
1	403	1	1.41	2.51	2.77	0.81	2.23	0.68	2.39	0.55	0.39	2.96	2.73	0.85	2.24	0.83	2.3	0.73	0.35	17.3	2.77	8.01	2.21	6.81	2.93	1.83	2.76	6.67	3.17	6.84	2.63	1.52	6.47	0.87	2.56	0.73	0.38	2.79	7.3	2.81	2.14	7.15	0.79	0.48	2.45	1.58	0.62
1	404	1	1.42	2.5	2.73	0.81	2.22	0.68	2.35	0.56	0.38	2.92	2.76	0.83	2.23	0.83	2.28	0.72	0.34	17.24	2.85	7.89	2.24	6.75	2.96	1.84	2.84	6.79	3.14	6.91	2.53	1.55	6.56	0.84	2.56	0.73	0.36	2.81	7.37	2.86	2.14	6.98	0.77	0.46	2.44	1.56	0.62
1	405	1	1.47	2.55	2.71	0.81	2.24	0.67	2.39	0.56	0.37	2.96	2.71	0.88	2.23	0.81	2.26	0.72	0.34	17.23	2.84	7.85	2.25	6.8	2.99	1.84	2.94	6.87	3.14	6.87	2.46	1.58	6.63	0.83	2.63	0.73	0.35	2.82	7.29	2.82	2.16	7.03	0.8	0.46	2.37	1.52	0.62
1	406	1	1.49	2.53	2.68	0.83	2.29	0.71	2.35	0.56	0.37	2.99	2.62	0.85	2.22	0.83	2.29	0.7	0.35	17.17	2.75	7.89	2.23	6.72	2.99	1.83	2.98	6.75	3.17	6.97	2.43	1.6	6.65	0.8	2.71	0.74	0.37	2.81	7.26	2.83	2.17	6.96	0.81	0.46	2.37	1.51	0.59
1	407	1	1.5	2.57	2.53	0.76	2.28	0.68	2.27	0.57	0.38	2.95	2.69	0.83	2.23	0.83	2.3	0.7	0.36	17.27	2.73	7.93	2.2	6.68	2.87	1.83	2.97	6.73	3.15	7.1	2.4	1.57	6.79	0.8	2.74	0.74	0.36	2.79	7.25	2.82	2.16	6.89	0.83	0.46	2.35	1.51	0.61
1	408	1	1.45	2.59	2.41	0.73	2.36	0.68	2.24	0.56	0.37	2.99	2.86	0.87	2.24	0.85	2.25	0.66	0.37	17.38	2.76	7.83	2.19	6.78	2.76	1.86	2.98	6.75	3.05	7.06	2.42	1.55	6.82	0.8	2.66	0.74	0.35	2.8	7.37	2.81	2.17	6.92	0.85	0.46	2.35	1.55	0.61
1	409	1	1.49	2.58	2.41	0.78	2.36	0.68	2.21	0.57	0.38	2.92	2.88	0.87	2.32	0.85	2.21	0.66	0.37	17.59	2.73	7.79	2.25	6.91	2.74	1.87	2.95	6.67	3.14	7.06	2.45	1.56	6.68	0.82	2.7	0.77	0.35	2.71	7.41	2.8	2.2	6.99	0.87	0.47	2.39	1.54	0.63
1	410	1	1.44	2.58	2.38	0.78	2.3	0.69	2.21	0.57	0.38	2.86	2.89	0.86	2.38	0.83	2.25	0.65	0.37	17.65	2.8	7.5	2.19	6.95	2.73	1.87	3.02	6.75	3.09	7.03	2.41	1.61	6.65	0.84	2.68	0.78	0.32	2.73	7.54	2.86	2.17	6.97	0.85	0.47	2.4	1.57	0.63
1	411	1	1.34	2.55	2.42	0.74	2.28	0.7	2.17	0.55	0.38	2.84	2.92	0.87	2.43	0.82	2.32	0.66	0.36	17.47	2.9	7.64	2.15	7	2.77	1.89	3.09	6.64	3.14	7.03	2.44	1.58	6.65	0.83	2.69	0.7	0.38	2.66	7.54	2.83	2.16	6.86	0.85	0.47	2.36	1.51	0.64
1	412	1	1.29	2.56	2.44	0.73	2.26	0.69	2.24	0.52	0.37	2.91	2.87	0.85	2.42	0.8	2.29	0.7	0.36	17.56	2.93	7.56	2.16	6.88	2.79	1.88	3.04	6.67	3.06	7.13	2.42	1.57	6.67	0.82	2.8	0.73	0.39	2.6	7.43	2.82	2.15	6.8	0.82	0.51	2.33	1.51	0.64
1	413	1	1.27	2.6	2.41	0.74	2.25	0.66	2.25	0.52	0.38	2.96	2.89	0.85	2.33	0.81	2.27	0.66	0.37	17.71	2.97	7.44	2.17	6.84	2.92	1.83	3.11	6.58	3.05	7.01	2.36	1.54	6.58	0.81	2.68	0.72	0.38	2.69	7.55	2.81	2.14	6.81	0.79	0.52	2.31	1.53	0.68
1	414	1	1.27	2.59	2.4	0.75	2.27	0.66	2.24	0.53	0.4	3	2.92	0.84	2.33	0.81	2.26	0.66	0.37	17.66	3.08	7.52	2.19	6.7	2.82	1.84	3.12	6.44	3.07	7	2.37	1.55	6.46	0.85	2.61	0.71	0.41	2.72	7.59	2.72	2.09	6.81	0.81	0.52	2.39	1.54	0.67
1	415	1	1.3	2.56	2.4	0.77	2.25	0.64	2.26	0.52	0.4	3.08	2.92	0.87	2.34	0.79	2.2	0.71	0.37	17.83	3.07	7.44	2.19	6.69	2.87	1.84	3.15	6.58	3.03	7.09	2.38	1.56	6.63	0.83	2.59	0.74	0.4	2.69	7.5	2.68	2.12	6.58	0.79	0.52	2.47	1.52	0.67
1	416	1	1.31	2.54	2.39	0.79	2.22	0.6	2.29	0.53	0.4	3.04	2.92	0.87	2.36	0.8	2.2	0.71	0.34	17.57	3.06	7.35	2.21	6.61	2.89	1.79	3.1	6.48	3	7.12	2.39	1.54	6.82	0.81	2.51	0.68	0.39	2.69	7.46	2.69	2.16	6.5	0.77	0.52	2.45	1.52	0.74
1	417	1	1.15	2.48	2.45	0.75	2.23	0.6	2.27	0.52	0.38	2.98	2.89	0.86	2.43	0.78	2.22	0.71	0.34	17.53	3.07	7.26	2.12	6.57	2.9	1.79	3.15	6.57	2.99	7.04	2.41	1.55	6.8	0.79	2.49	0.65	0.4	2.63	7.66	2.61	2.19	6.7	0.75	0.51	2.48	1.49	0.72
1	418	1	1.17	2.45	2.41	0.74	2.21	0.59	2.28	0.51	0.36	2.97	2.85	0.85	2.4	0.78	2.25	0.75	0.35	17.43	3.03	7.17	2.04	6.57	2.86	1.77	3.26	6.69	2.96	7.08	2.46	1.53	6.74	0.78	2.5	0.66	0.41	2.65	7.63	2.63	2.17	6.64	0.73	0.51	2.54	1.5	0.68
1	419	1	1.09	2.4	2.35	0.73	2.24	0.61	2.27	0.45	0.36	2.95	2.91	0.77	2.39	0.78	2.27	0.73	0.33	17.46	3.04	7.07	2	6.41	2.76	1.73	3.19	6.61	2.97	6.97	2.49	1.51	6.7	0.79	2.5	0.65	0.41	2.72	7.68	2.64	2.15	6.6	0.75	0.5	2.5	1.47	0.69
1	420	1	1.1	2.43	2.33	0.77	2.25	0.6	2.2	0.45	0.33	2.96	2.98	0.79	2.36	0.78	2.28	0.72	0.32	17.43	3	6.92	1.99	6.39	2.73	1.74	3.12	6.73	3.04	7	2.48	1.52	6.62	0.77	2.49	0.65	0.39	2.73	7.61	2.65	2.11	6.64	0.77	0.48	2.51	1.44	0.72
1	421	1	1.06	2.42	2.26	0.77	2.25	0.58	2.19	0.45	0.33	2.99	3	0.76	2.32	0.78	2.24	0.72	0.32	17.24	2.95	6.79	1.91	6.35	2.71	1.69	3.05	6.77	3.04	6.93	2.5	1.47	6.67	0.76	2.52	0.67	0.39	2.72	7.79	2.65	2.09	6.54	0.76	0.47	2.5	1.52	0.72
1	422	1	1.03	2.36	2.17	0.77	2.19	0.52	2.19	0.46	0.33	2.89	3.01	0.75	2.32	0.68	2.12	0.73	0.29	16.83	2.91	6.65	1.93	6.21	2.7	1.69	2.92	6.66	3.05	7.09	2.5	1.49	6.84	0.77	2.57	0.66	0.38	2.67	7.76	2.65	2.1	6.56	0.73	0.47	2.49	1.49	0.67
1	423	1	0.99	2.33	2.17	0.74	2.25	0.53	2.18	0.45	0.33	2.88	2.95	0.74	2.3	0.59	2.11	0.72	0.28	16.67	2.91	6.76	1.88	6.21	2.62	1.65	2.8	6.74	2.96	7.18	2.49	1.49	6.8	0.77	2.57	0.66	0.38	2.63	7.77	2.62	2.06	6.54	0.7	0.44	2.46	1.5	0.63
1	424	1	0.99	2.31	2.17	0.75	2.28	0.48	2.16	0.48	0.33	2.85	2.97	0.75	2.32	0.6	2.09	0.72	0.28	16.75	2.8	6.79	1.87	6.04	2.56	1.62	2.79	6.76	2.94	7.15	2.5	1.46	6.8	0.78	2.55	0.66	0.35	2.57	7.69	2.63	2.05	6.57	0.74	0.43	2.51	1.48	0.62
1	425	1	1.03	2.26	2.15	0.73	2.33	0.47	2.25	0.48	0.33	2.91	2.92	0.69	2.32	0.62	2.05	0.79	0.27	16.62	2.74	6.67	1.86	6.08	2.48	1.56	2.82	6.79	2.95	7.18	2.49	1.47	6.87	0.8	2.58	0.68	0.35	2.5	7.69	2.59	2.03	6.58	0.74	0.45	2.51	1.45	0.63
1	426	1	1.05	2.26	2.18	0.72	2.31	0.51	2.25	0.47	0.32	2.91	2.88	0.7	2.3	0.6	2.04	0.77	0.29	16.48	2.69	6.68	1.84	5.89	2.44	1.54	2.83	6.72	2.9	7.24	2.53	1.48	6.68	0.84	2.62	0.68	0.33	2.5	7.63	2.59	2.01	6.45	0.72	0.43	2.48	1.45	0.68
1	427	1	1.01	2.19	2.23	0.72	2.34	0.54	2.29	0.45	0.32	2.87	2.83	0.71	2.29	0.6	2.08	0.77	0.27	16.08	2.66	6.57	1.78	5.81	2.43	1.52	2.76	6.8	2.87	7.07	2.56	1.49	6.61	0.81	2.57	0.68	0.36	2.47	7.55	2.59	2.02	6.5	0.73	0.42	2.47	1.42	0.65
1	428	1	1.1	2.12	2.19	0.73	2.29	0.55	2.33	0.43	0.31	2.81	2.79	0.71	2.32	0.58	2.06	0.77	0.26	15.74	2.6	6.45	1.72	5.82	2.42	1.51	2.77	6.66	2.89	6.99	2.53	1.5	6.67	0.8	2.5	0.68	0.36	2.54	7.56	2.59	2.03	6.52	0.73	0.42	2.44	1.46	0.66
1	429	1	1.09	2.08	2.2	0.74	2.28	0.6	2.31	0.43	0.29	2.74	2.79	0.7	2.29	0.6	2.02	0.78	0.26	15.61	2.59	6.42	1.72	5.68	2.38	1.5	2.66	6.62	2.83	6.93	2.54	1.5	6.54	0.81	2.49	0.66	0.36	2.55	7.56	2.58	2.01	6.52	0.73	0.45	2.41	1.46	0.66
1	430	1	1.11	2.06	2.25	0.72	2.28	0.61	2.31	0.41	0.28	2.71	2.87	0.71	2.24	0.58	2.06	0.77	0.28	15.41	2.55	6.28	1.75	5.62	2.33	1.44	2.64	6.67	2.82	7.07	2.5	1.56	6.52	0.79	2.5	0.64	0.36	2.58	7.59	2.56	1.96	6.44	0.69	0.45	2.34	1.49	0.67
1	431	1	1.13	2.04	2.19	0.72	2.32	0.63	2.31	0.41	0.27	2.67	2.8	0.7	2.3	0.58	2.04	0.74	0.28	15.37	2.48	6.04	1.75	5.53	2.38	1.41	2.62	6.55	2.8	7.04	2.48	1.58	6.55	0.76	2.49	0.63	0.36	2.6	7.7	2.5	1.93	6.33	0.7	0.44	2.33	1.44	0.65
1	432	1	1.13	1.9	2.17	0.73	2.33	0.63	2.35	0.41	0.27	2.68	2.82	0.65	2.31	0.58	2.01	0.74	0.26	15.19	2.39	5.95	1.73	5.48	2.29	1.33	2.64	6.64	2.77	7.12	2.48	1.62	6.61	0.76	2.5	0.63	0.36	2.53	7.72	2.55	1.9	6.16	0.7	0.45	2.32	1.47	0.65
1	433	1	1.13	1.84	2.13	0.66	2.3	0.63	2.32	0.39	0.27	2.63	2.87	0.63	2.28	0.56	1.96	0.73	0.27	14.92	2.4	5.86	1.71	5.41	2.21	1.3	2.65	6.65	2.75	7.17	2.38	1.62	6.69	0.75	2.49	0.63	0.36	2.52	7.88	2.53	1.93	6.18	0.69	0.44	2.26	1.48	0.67
1	434	1	1.14	1.82	2.07	0.66	2.29	0.63	2.25	0.39	0.27	2.53	2.89	0.57	2.31	0.56	2.02	0.73	0.27	14.79	2.33	5.7	1.7	5.3	2.12	1.27	2.62	6.61	2.69	7.16	2.42	1.56	6.65	0.78	2.6	0.61	0.34	2.46	7.88	2.45	1.87	6.29	0.67	0.44	2.28	1.47	0.66
1	435	1	1.2	1.83	2.02	0.64	2.25	0.63	2.2	0.36	0.27	2.5	2.85	0.59	2.31	0.55	2.03	0.72	0.28	14.23	2.28	5.6	1.73	5.31	2.11	1.25	2.59	6.77	2.69	7.14	2.41	1.51	6.71	0.76	2.67	0.61	0.33	2.58	7.96	2.44	1.9	6.13	0.65	0.44	2.25	1.48	0.64
1	436	1	1.21	1.79	2.06	0.64	2.32	0.61	2.16	0.37	0.24	2.44	2.84	0.61	2.36	0.55	2.06	0.71	0.28	14.18	2.27	5.47	1.68	5.24	1.96	1.22	2.6	6.67	2.7	7.17	2.37	1.53	6.7	0.76	2.75	0.61	0.31	2.49	7.96	2.45	1.89	6.1	0.65	0.44	2.19	1.51	0.66
1	437	1	1.16	1.79	2.08	0.67	2.31	0.61	2.14	0.37	0.25	2.39	2.81	0.61	2.39	0.57	2.05	0.67	0.28	13.99	2.18	5.36	1.64	5.21	1.98	1.17	2.53	6.59	2.67	7.09	2.35	1.58	6.66	0.76	2.72	0.61	0.33	2.48	7.9	2.43	1.86	6.12	0.65	0.44	2.15	1.52	0.59
1	438	1	1.15	1.71	2.09	0.65	2.35	0.57	2.13	0.36	0.21	2.29	2.75	0.61	2.36	0.53	2.08	0.7	0.27	13.75	2.18	5.19	1.66	5.23	1.93	1.12	2.5	6.66	2.64	7.17	2.37	1.58	6.71	0.72	2.8	0.58	0.36	2.51	7.75	2.42	1.87	6.04	0.65	0.42	2.13	1.55	0.59
1	439	1	1.25	1.67	2.15	0.64	2.34	0.56	2.11	0.35	0.21	2.25	2.65	0.66	2.33	0.53	2.04	0.7	0.27	13.43	2.14	5.03	1.66	5.16	1.89	1.05	2.45	6.56	2.69	7.23	2.33	1.57	6.76	0.72	2.77	0.56	0.36	2.55	7.58	2.38	1.86	6.25	0.68	0.42	2.14	1.5	0.61
1	440	1	1.28	1.61	2.1	0.66	2.33	0.54	2.12	0.37	0.21	2.21	2.65	0.62	2.32	0.53	2.01	0.69	0.24	13.39	2.09	4.96	1.58	5.09	1.87	1.07	2.47	6.61	2.7	7.3	2.35	1.58	6.63	0.71	2.82	0.55	0.36	2.5	7.42	2.48	1.87	6.26	0.63	0.41	2.13	1.56	0.6
1	441	1	1.25	1.49	2.1	0.64	2.32	0.51	2.1	0.37	0.23	2.19	2.64	0.63	2.39	0.52	1.99	0.69	0.24	13.14	2.08	4.87	1.59	5.03	1.87	1.03	2.46	6.5	2.82	7.24	2.36	1.55	6.55	0.69	2.73	0.55	0.36	2.4	7.41	2.42	1.85	6.32	0.59	0.46	2.15	1.57	0.58
1	442	1	1.25	1.48	2.12	0.65	2.27	0.54	2.08	0.37	0.21	2.13	2.71	0.64	2.43	0.53	1.93	0.67	0.24	13.01	2.01	4.66	1.57	4.99	1.84	0.98	2.44	6.49	2.83	7.15	2.39	1.6	6.53	0.66	2.64	0.5	0.34	2.43	7.61	2.48	1.81	6.49	0.57	0.48	2.09	1.59	0.56
1	443	1	1.25	1.44	2.12	0.62	2.34	0.52	2.12	0.37	0.21	2	2.73	0.63	2.37	0.56	1.92	0.66	0.26	12.88	2	4.57	1.54	4.92	1.83	0.93	2.47	6.56	2.77	7.01	2.31	1.53	6.63	0.65	2.64	0.5	0.34	2.47	7.49	2.4	1.73	6.56	0.57	0.52	2.14	1.62	0.56
1	444	1	1.25	1.42	2.23	0.63	2.36	0.51	2.13	0.36	0.23	1.94	2.77	0.63	2.34	0.56	1.96	0.7	0.24	12.74	2	4.46	1.49	4.69	1.76	0.92	2.54	6.67	2.72	6.87	2.35	1.55	6.67	0.6	2.71	0.49	0.35	2.51	7.51	2.36	1.74	6.56	0.58	0.54	2.16	1.58	0.53
1	445	1	1.28	1.38	2.32	0.63	2.36	0.52	2.15	0.41	0.23	1.86	2.77	0.64	2.36	0.56	1.98	0.66	0.23	12.53	1.97	4.37	1.47	4.52	1.77	0.89	2.59	6.53	2.68	6.79	2.3	1.55	6.73	0.58	2.73	0.5	0.35	2.52	7.46	2.34	1.75	6.58	0.6	0.51	2.1	1.59	0.54
1	446	1	1.31	1.37	2.35	0.64	2.33	0.51	2.17	0.41	0.23	1.77	2.78	0.67	2.48	0.56	1.9	0.66	0.22	12.28	1.98	4.34	1.44	4.54	1.7	0.86	2.59	6.55	2.65	6.69	2.3	1.5	6.94	0.54	2.77	0.51	0.35	2.47	7.35	2.4	1.77	6.62	0.62	0.52	2.09	1.56	0.54
1	447	1	1.31	1.38	2.37	0.6	2.33	0.55	2.2	0.42	0.25	1.74	2.75	0.68	2.52	0.54	1.87	0.64	0.24	12.17	1.97	4.11	1.43	4.51	1.67	0.86	2.6	6.63	2.65	6.67	2.36	1.53	6.84	0.53	2.83	0.51	0.35	2.49	7.4	2.33	1.75	6.44	0.62	0.51	2.05	1.59	0.53
1	448	1	1.33	1.34	2.36	0.58	2.35	0.55	2.2	0.41	0.25	1.72	2.6	0.67	2.48	0.56	1.85	0.68	0.25	12	1.91	4.02	1.43	4.39	1.56	0.81	2.62	6.5	2.58	6.6	2.45	1.51	6.89	0.5	2.83	0.57	0.37	2.5	7.49	2.28	1.77	6.38	0.62	0.52	2.13	1.64	0.54
1	449	1	1.33	1.34	2.47	0.6	2.28	0.56	2.22	0.44	0.25	1.65	2.55	0.68	2.37	0.54	1.81	0.66	0.25	11.63	1.71	3.97	1.44	4.24	1.56	0.75	2.63	6.35	2.52	6.67	2.47	1.51	6.88	0.49	2.83	0.57	0.37	2.55	7.5	2.32	1.76	6.42	0.62	0.52	2.14	1.68	0.54
1	450	1	1.33	1.31	2.47	0.62	2.27	0.57	2.21	0.42	0.25	1.53	2.58	0.68	2.35	0.51	1.83	0.64	0.25	11.51	1.69	3.83	1.37	4.16	1.47	0.7	2.59	6.25	2.57	6.7	2.55	1.59	6.87	0.48	2.84	0.56	0.38	2.53	7.48	2.31	1.77	6.6	0.59	0.51	2.18	1.73	0.54
1	451	1	1.32	1.27	2.58	0.65	2.26	0.6	2.13	0.42	0.26	1.48	2.54	0.71	2.31	0.49	1.83	0.62	0.25	11.38	1.68	3.68	1.32	3.99	1.4	0.67	2.57	6.2	2.55	6.87	2.55	1.57	6.8	0.52	2.8	0.53	0.41	2.61	7.5	2.26	1.79	6.52	0.56	0.47	2.22	1.75	0.54
1	452	1	1.33	1.13	2.58	0.65	2.23	0.62	2.11	0.4	0.27	1.47	2.54	0.72	2.3	0.45	1.84	0.63	0.25	11.01	1.72	3.55	1.28	3.75	1.38	0.64	2.58	6.35	2.57	6.89	2.55	1.56	6.56	0.53	2.93	0.5	0.42	2.51	7.58	2.24	1.76	6.53	0.57	0.44	2.24	1.78	0.56
1	453	1	1.27	1.09	2.55	0.64	2.26	0.6	2.14	0.4	0.26	1.44	2.54	0.71	2.36	0.37	1.86	0.63	0.23	10.99	1.72	3.42	1.28	3.59	1.33	0.63	2.56	6.43	2.62	6.96	2.56	1.57	6.48	0.53	2.92	0.51	0.45	2.51	7.66	2.17	1.7	6.41	0.57	0.44	2.31	1.74	0.56
1	454	1	1.26	1.08	2.62	0.64	2.25	0.6	2.14	0.47	0.26	1.44	2.6	0.76	2.37	0.38	1.88	0.66	0.23	10.68	1.66	3.38	1.2	3.54	1.27	0.59	2.54	6.29	2.56	6.92	2.61	1.54	6.35	0.55	2.96	0.48	0.46	2.45	7.56	2.06	1.67	6.47	0.6	0.44	2.33	1.76	0.56
1	455	1	1.2	1.06	2.7	0.65	2.33	0.65	2.17	0.47	0.28	1.39	2.63	0.7	2.37	0.38	1.9	0.65	0.25	10.57	1.62	3.31	1.07	3.37	1.23	0.57	2.46	6.16	2.56	7.01	2.66	1.52	6.32	0.56	2.91	0.49	0.48	2.39	7.56	2.06	1.62	6.49	0.59	0.43	2.34	1.77	0.52
1	456	1	1.19	1.03	2.7	0.62	2.31	0.62	2.18	0.46	0.3	1.35	2.68	0.69	2.37	0.38	1.85	0.64	0.24	10.33	1.62	3.2	1.06	3.38	1.2	0.56	2.47	6.22	2.52	6.94	2.68	1.53	6.24	0.56	2.85	0.47	0.48	2.43	7.64	2.05	1.59	6.62	0.64	0.44	2.29	1.75	0.55
1	457	1	1.15	1.01	2.75	0.63	2.29	0.63	2.2	0.47	0.29	1.33	2.62	0.68	2.34	0.37	1.89	0.63	0.23	10.25	1.61	3.08	1.04	3.26	1.19	0.53	2.55	6.19	2.54	6.88	2.7	1.56	5.99	0.57	2.86	0.47	0.49	2.43	7.67	2.04	1.58	6.65	0.63	0.42	2.3	1.75	0.51
1	458	1	1.14	0.99	2.78	0.62	2.18	0.62	2.22	0.47	0.31	1.24	2.47	0.65	2.28	0.35	1.91	0.63	0.22	10.14	1.57	2.96	1.03	3.18	1.16	0.52	2.48	6.13	2.61	7.01	2.68	1.54	5.85	0.57	2.89	0.47	0.49	2.38	7.49	2.04	1.57	6.72	0.61	0.42	2.29	1.71	0.53
1	459	1	1.08	0.99	2.78	0.57	2.16	0.62	2.28	0.46	0.3	1.24	2.51	0.64	2.17	0.37	1.99	0.63	0.22	9.8	1.53	2.85	0.95	2.98	1.15	0.5	2.48	6.08	2.55	7.04	2.69	1.5	5.81	0.56	2.92	0.44	0.52	2.39	7.34	2.02	1.52	6.62	0.62	0.43	2.31	1.7	0.52
1	460	1	1.08	1.01	2.77	0.59	2.14	0.62	2.29	0.46	0.31	1.27	2.56	0.67	2.08	0.37	2.03	0.65	0.21	9.53	1.44	2.87	0.91	2.85	1.11	0.47	2.43	5.97	2.6	7.08	2.75	1.52	5.65	0.55	2.89	0.44	0.52	2.35	7.12	1.95	1.49	6.62	0.62	0.43	2.35	1.64	0.53
1	461	1	1.08	0.99	2.72	0.59	2.12	0.61	2.34	0.46	0.32	1.23	2.55	0.64	2	0.36	1.96	0.62	0.22	9.4	1.32	2.63	0.88	2.8	1.14	0.44	2.42	5.99	2.57	7.05	2.73	1.53	5.58	0.53	2.88	0.45	0.47	2.36	6.96	1.89	1.45	6.56	0.63	0.43	2.4	1.65	0.53
1	462	1	1.09	0.96	2.68	0.57	2.13	0.61	2.3	0.47	0.32	1.08	2.54	0.65	1.99	0.36	1.93	0.57	0.22	9.04	1.26	2.57	0.83	2.82	1.09	0.45	2.44	5.82	2.56	7.03	2.73	1.58	5.49	0.52	2.73	0.42	0.47	2.36	6.98	1.88	1.4	6.57	0.61	0.4	2.42	1.63	0.55
1	463	1	1.08	0.86	2.69	0.57	2.06	0.61	2.31	0.47	0.31	1.02	2.55	0.63	1.96	0.35	1.93	0.56	0.21	8.64	1.12	2.48	0.81	2.78	0.93	0.46	2.43	5.83	2.58	7.06	2.71	1.61	5.45	0.56	2.75	0.41	0.47	2.22	6.87	1.87	1.38	6.57	0.67	0.39	2.38	1.61	0.51
1	464	1	1.11	0.81	2.79	0.56	2.02	0.6	2.38	0.5	0.29	0.99	2.46	0.65	1.97	0.35	1.95	0.56	0.21	8.58	0.96	2.29	0.8	2.78	0.92	0.45	2.45	5.78	2.58	7.15	2.77	1.6	5.35	0.51	2.76	0.42	0.45	2.17	6.81	1.77	1.35	6.59	0.68	0.39	2.3	1.63	0.53
1	465	1	1.03	0.8	2.77	0.54	2	0.6	2.37	0.49	0.3	0.9	2.47	0.62	1.96	0.36	1.97	0.5	0.21	8.27	0.91	2.26	0.81	2.76	0.81	0.45	2.5	5.64	2.53	7.17	2.73	1.58	5.13	0.5	2.74	0.39	0.46	2.16	6.74	1.72	1.31	6.68	0.71	0.39	2.21	1.6	0.53
1	466	1	1.06	0.79	2.79	0.49	2	0.62	2.37	0.49	0.31	0.88	2.5	0.63	1.93	0.37	1.97	0.53	0.21	8.32	0.84	2.16	0.75	2.65	0.83	0.45	2.45	5.61	2.47	7.2	2.75	1.62	4.91	0.5	2.78	0.39	0.45	2.1	6.69	1.65	1.28	6.79	0.72	0.39	2.21	1.6	0.46
1	467	1	1.05	0.78	2.73	0.49	1.96	0.66	2.37	0.5	0.3	0.85	2.53	0.62	1.84	0.41	1.96	0.53	0.21	8.07	0.8	2.02	0.75	2.63	0.79	0.42	2.42	5.54	2.46	7.26	2.74	1.55	4.85	0.5	2.79	0.39	0.45	2.08	6.51	1.64	1.22	6.74	0.71	0.39	2.21	1.64	0.47
1	468	1	1.08	0.74	2.74	0.48	1.91	0.66	2.4	0.5	0.32	0.84	2.53	0.64	1.85	0.41	1.95	0.49	0.2	8.01	0.79	1.95	0.74	2.62	0.75	0.42	2.32	5.36	2.48	7.27	2.74	1.57	4.77	0.49	2.79	0.38	0.44	2.04	6.5	1.59	1.2	6.71	0.71	0.42	2.15	1.63	0.47
1	469	1	1.12	0.76	2.67	0.48	1.85	0.67	2.45	0.5	0.32	0.82	2.55	0.64	1.8	0.42	1.92	0.5	0.2	7.83	0.79	1.91	0.73	2.52	0.7	0.41	2.35	5.24	2.47	7.46	2.7	1.61	4.73	0.5	2.83	0.39	0.43	1.95	6.3	1.53	1.2	6.76	0.69	0.42	2.21	1.63	0.46
1	470	1	1.07	0.7	2.73	0.44	1.78	0.69	2.42	0.52	0.35	0.78	2.46	0.62	1.8	0.42	1.9	0.5	0.21	7.73	0.74	1.88	0.75	2.55	0.68	0.41	2.41	5.08	2.37	7.33	2.77	1.57	4.69	0.52	2.88	0.38	0.44	1.92	6.14	1.51	1.2	6.65	0.67	0.45	2.25	1.66	0.43
1	471	1	1.07	0.7	2.78	0.46	1.73	0.67	2.46	0.52	0.34	0.74	2.43	0.63	1.81	0.42	1.91	0.51	0.22	7.78	0.74	1.87	0.75	2.48	0.7	0.41	2.42	5	2.41	7.37	2.8	1.55	4.6	0.51	2.86	0.35	0.44	1.84	5.89	1.49	1.19	6.7	0.67	0.44	2.26	1.63	0.43
1	472	1	1.06	0.7	2.78	0.49	1.71	0.68	2.41	0.5	0.34	0.73	2.42	0.59	1.76	0.42	1.87	0.52	0.22	7.76	0.74	1.85	0.74	2.53	0.68	0.38	2.45	4.89	2.34	7.32	2.78	1.53	4.36	0.51	2.77	0.35	0.44	1.82	5.82	1.45	1.16	6.68	0.68	0.45	2.22	1.62	0.43
1	473	1	1.06	0.7	2.69	0.49	1.63	0.66	2.42	0.5	0.34	0.69	2.42	0.58	1.8	0.45	1.88	0.52	0.23	7.7	0.74	1.67	0.75	2.49	0.68	0.39	2.46	4.76	2.31	7.36	2.77	1.54	4.27	0.54	2.74	0.34	0.44	1.85	5.68	1.41	1.16	6.85	0.68	0.45	2.22	1.59	0.43
1	474	1	1.04	0.68	2.65	0.48	1.58	0.65	2.43	0.47	0.34	0.68	2.36	0.57	1.77	0.46	1.85	0.53	0.23	7.74	0.77	1.6	0.75	2.52	0.72	0.39	2.45	4.64	2.32	7.29	2.74	1.55	4.14	0.53	2.73	0.35	0.44	1.86	5.72	1.38	1.15	6.73	0.66	0.45	2.23	1.59	0.43
1	475	1	1	0.67	2.63	0.49	1.52	0.65	2.36	0.47	0.34	0.63	2.35	0.56	1.73	0.47	1.9	0.46	0.23	7.58	0.76	1.51	0.74	2.46	0.72	0.39	2.52	4.49	2.29	7.23	2.72	1.59	3.93	0.5	2.68	0.33	0.44	1.8	5.58	1.34	1.11	6.73	0.68	0.43	2.27	1.58	0.44
1	476	1	0.99	0.63	2.62	0.45	1.5	0.68	2.36	0.47	0.34	0.6	2.39	0.55	1.69	0.46	1.9	0.46	0.21	7.57	0.76	1.41	0.73	2.49	0.71	0.39	2.55	4.34	2.31	7.23	2.72	1.61	3.85	0.49	2.6	0.36	0.44	1.74	5.49	1.29	1.09	6.85	0.68	0.42	2.33	1.65	0.39
1	477	1	0.99	0.63	2.59	0.48	1.44	0.65	2.31	0.47	0.35	0.6	2.39	0.54	1.68	0.44	1.92	0.48	0.22	7.65	0.75	1.35	0.75	2.53	0.69	0.39	2.53	4.25	2.3	7.31	2.74	1.59	3.76	0.5	2.58	0.34	0.4	1.74	5.43	1.29	1.05	6.88	0.68	0.42	2.32	1.65	0.39
1	478	1	0.92	0.66	2.58	0.47	1.42	0.61	2.31	0.47	0.35	0.62	2.41	0.54	1.64	0.44	1.96	0.48	0.22	7.72	0.77	1.33	0.77	2.46	0.65	0.38	2.5	4.26	2.31	7.35	2.75	1.58	3.56	0.5	2.61	0.33	0.41	1.66	5.3	1.24	0.98	6.86	0.68	0.43	2.4	1.6	0.38
1	479	1	0.93	0.66	2.6	0.45	1.38	0.56	2.34	0.47	0.35	0.63	2.41	0.54	1.6	0.44	1.93	0.49	0.24	7.75	0.75	1.34	0.76	2.44	0.63	0.38	2.51	4.32	2.32	7.38	2.86	1.63	3.44	0.5	2.62	0.34	0.41	1.64	5.25	1.2	0.95	6.81	0.68	0.4	2.36	1.55	0.38
1	480	1	0.91	0.63	2.56	0.45	1.31	0.55	2.36	0.48	0.37	0.6	2.32	0.52	1.6	0.45	1.9	0.48	0.22	7.74	0.77	1.34	0.75	2.41	0.62	0.38	2.53	4.17	2.33	7.38	2.93	1.61	3.33	0.49	2.62	0.34	0.41	1.58	5.21	1.16	0.95	6.9	0.68	0.4	2.38	1.53	0.34
1	481	1	0.89	0.62	2.57	0.45	1.26	0.53	2.38	0.49	0.34	0.55	2.32	0.52	1.52	0.45	1.89	0.48	0.21	7.59	0.75	1.39	0.76	2.46	0.56	0.38	2.52	4.18	2.38	7.42	2.91	1.61	3.26	0.49	2.65	0.34	0.41	1.48	5.04	1.15	0.91	6.89	0.69	0.4	2.43	1.54	0.34
1	482	1	0.88	0.62	2.61	0.42	1.22	0.54	2.34	0.5	0.34	0.5	2.3	0.52	1.47	0.43	1.87	0.46	0.19	7.51	0.75	1.34	0.74	2.39	0.56	0.39	2.51	4.08	2.46	7.43	2.87	1.61	3.18	0.47	2.68	0.34	0.4	1.47	4.95	1.11	0.88	6.96	0.68	0.39	2.39	1.54	0.34
1	483	1	0.84	0.62	2.63	0.46	1.18	0.53	2.39	0.5	0.34	0.49	2.22	0.54	1.4	0.43	1.87	0.46	0.18	7.46	0.72	1.3	0.79	2.33	0.56	0.36	2.51	3.98	2.48	7.44	2.81	1.63	3.06	0.49	2.68	0.33	0.4	1.46	4.7	1.09	0.84	6.91	0.68	0.4	2.35	1.57	0.32
1	484	1	0.89	0.62	2.63	0.47	1.17	0.55	2.41	0.5	0.35	0.5	2.19	0.54	1.34	0.43	1.84	0.46	0.18	7.51	0.74	1.28	0.79	2.35	0.56	0.36	2.63	3.97	2.5	7.43	2.72	1.62	2.99	0.46	2.59	0.34	0.41	1.45	4.62	1.07	0.82	6.89	0.67	0.41	2.34	1.64	0.32
1	485	1	0.82	0.59	2.63	0.46	1.16	0.57	2.38	0.53	0.37	0.49	2.17	0.52	1.31	0.43	1.84	0.46	0.17	7.76	0.74	1.26	0.8	2.34	0.57	0.36	2.65	3.83	2.48	7.38	2.66	1.61	2.87	0.51	2.55	0.35	0.41	1.32	4.45	1.05	0.77	6.97	0.67	0.41	2.29	1.69	0.34
1	486	1	0.81	0.57	2.63	0.47	1.06	0.57	2.39	0.51	0.4	0.49	2.13	0.51	1.26	0.44	1.85	0.45	0.19	7.85	0.71	1.27	0.85	2.36	0.54	0.36	2.64	3.78	2.43	7.33	2.7	1.64	2.8	0.5	2.49	0.35	0.41	1.33	4.33	1.04	0.74	7.01	0.67	0.39	2.26	1.66	0.32
1	487	1	0.81	0.56	2.58	0.42	1.06	0.59	2.41	0.52	0.39	0.49	2.12	0.51	1.18	0.44	1.82	0.45	0.19	7.96	0.71	1.27	0.89	2.31	0.52	0.35	2.6	3.69	2.54	7.51	2.68	1.61	2.65	0.5	2.52	0.35	0.4	1.28	4.18	1.04	0.71	7.09	0.66	0.4	2.34	1.7	0.32
1	488	1	0.83	0.57	2.58	0.43	0.99	0.67	2.44	0.52	0.39	0.48	2.1	0.52	1.11	0.45	1.79	0.41	0.19	7.96	0.74	1.22	0.86	2.28	0.52	0.34	2.59	3.56	2.6	7.57	2.67	1.6	2.39	0.48	2.45	0.35	0.37	1.22	4.13	0.98	0.67	7.18	0.64	0.41	2.33	1.68	0.33
1	489	1	0.75	0.56	2.5	0.47	1.01	0.68	2.45	0.51	0.39	0.45	2.15	0.48	1.1	0.48	1.82	0.44	0.18	7.86	0.72	1.18	0.85	2.28	0.53	0.33	2.58	3.5	2.51	7.55	2.68	1.65	2.29	0.49	2.41	0.36	0.36	1.14	4.07	0.94	0.65	6.9	0.61	0.41	2.39	1.72	0.31
1	490	1	0.72	0.56	2.49	0.45	0.96	0.68	2.47	0.5	0.39	0.44	2.12	0.47	1.07	0.51	1.82	0.45	0.18	7.76	0.73	1.17	0.84	2.25	0.54	0.32	2.57	3.35	2.51	7.5	2.69	1.65	2.21	0.49	2.37	0.36	0.38	1.12	3.96	0.82	0.64	6.87	0.67	0.41	2.37	1.63	0.31
1	491	1	0.76	0.6	2.5	0.43	0.93	0.68	2.5	0.5	0.37	0.44	2.09	0.45	0.94	0.52	1.8	0.45	0.2	7.77	0.71	1.08	0.83	2.28	0.55	0.3	2.58	3.22	2.39	7.56	2.66	1.65	2.11	0.48	2.4	0.36	0.35	1.09	3.77	0.79	0.57	6.88	0.7	0.37	2.24	1.67	0.29
1	492	1	0.76	0.6	2.5	0.4	0.92	0.66	2.46	0.5	0.37	0.42	2.02	0.42	0.87	0.51	1.82	0.45	0.19	7.76	0.7	1.06	0.82	2.28	0.55	0.3	2.58	3.2	2.49	7.57	2.64	1.62	2.03	0.48	2.41	0.39	0.36	1.05	3.6	0.71	0.55	6.69	0.78	0.35	2.24	1.67	0.27
1	493	1	0.76	0.61	2.48	0.4	0.85	0.68	2.42	0.5	0.37	0.43	2.01	0.44	0.86	0.48	1.81	0.46	0.17	7.81	0.71	1.03	0.83	2.3	0.55	0.3	2.58	3.13	2.49	7.74	2.67	1.63	1.88	0.48	2.43	0.41	0.36	0.98	3.49	0.67	0.52	6.69	0.77	0.31	2.25	1.65	0.27
1	494	1	0.76	0.62	2.45	0.39	0.79	0.68	2.44	0.51	0.35	0.44	1.95	0.45	0.84	0.49	1.84	0.42	0.17	7.87	0.7	1.04	0.83	2.31	0.52	0.31	2.59	2.97	2.44	7.82	2.67	1.61	1.71	0.5	2.33	0.4	0.35	0.94	3.37	0.65	0.48	6.62	0.77	0.28	2.27	1.64	0.31
1	495	1	0.79	0.69	2.37	0.39	0.76	0.67	2.45	0.46	0.32	0.4	1.87	0.44	0.75	0.48	1.83	0.42	0.17	7.91	0.71	0.96	0.83	2.31	0.52	0.31	2.5	2.9	2.44	7.84	2.64	1.64	1.67	0.51	2.3	0.39	0.37	0.9	3.35	0.62	0.43	6.61	0.77	0.27	2.33	1.59	0.3
1	496	1	0.81	0.7	2.33	0.38	0.75	0.67	2.44	0.47	0.34	0.4	1.84	0.39	0.62	0.46	1.84	0.42	0.17	7.94	0.67	0.88	0.83	2.35	0.52	0.32	2.45	2.8	2.44	7.92	2.67	1.67	1.45	0.5	2.27	0.38	0.37	0.9	3.26	0.55	0.39	6.62	0.72	0.23	2.33	1.58	0.3
1	497	1	0.81	0.68	2.38	0.39	0.71	0.62	2.41	0.47	0.32	0.42	1.81	0.38	0.55	0.46	1.81	0.41	0.15	7.93	0.66	0.86	0.84	2.34	0.51	0.32	2.48	2.65	2.41	7.91	2.58	1.63	1.41	0.52	2.24	0.38	0.36	0.84	3.12	0.53	0.36	6.9	0.72	0.23	2.36	1.56	0.33
1	498	1	0.83	0.69	2.37	0.39	0.66	0.66	2.39	0.47	0.3	0.43	1.85	0.37	0.52	0.46	1.77	0.37	0.15	8.01	0.66	0.86	0.82	2.4	0.49	0.32	2.47	2.67	2.46	7.97	2.45	1.64	1.23	0.52	2.25	0.32	0.35	0.79	2.93	0.51	0.32	7.01	0.75	0.22	2.28	1.57	0.32
1	499	1	0.84	0.69	2.29	0.37	0.66	0.67	2.35	0.42	0.3	0.43	1.91	0.36	0.51	0.46	1.89	0.36	0.16	7.99	0.65	0.84	0.81	2.49	0.52	0.33	2.49	2.65	2.57	7.93	2.37	1.63	1.07	0.52	2.36	0.32	0.36	0.71	2.8	0.43	0.31	7.24	0.75	0.22	2.27	1.51	0.32
1	500	1	0.86	0.71	2.29	0.37	0.64	0.67	2.31	0.42	0.3	0.43	1.87	0.36	0.5	0.52	1.94	0.35	0.16	8.14	0.65	0.79	0.83	2.53	0.52	0.31	2.42	2.62	2.57	7.83	2.26	1.53	0.97	0.56	2.36	0.32	0.34	0.68	2.75	0.4	0.28	6.99	0.77	0.24	2.26	1.49	0.32
1	501	1	0.88	0.7	2.2	0.34	0.59	0.7	2.27	0.42	0.29	0.44	1.95	0.33	0.48	0.53	1.99	0.4	0.19	8.02	0.62	0.78	0.85	2.58	0.55	0.32	2.43	2.63	2.56	7.6	2.3	1.57	0.89	0.57	2.41	0.3	0.3	0.59	2.59	0.36	0.24	7.06	0.78	0.24	2.21	1.46	0.32
1	502	1	0.85	0.7	2.16	0.33	0.55	0.67	2.27	0.41	0.28	0.44	1.94	0.33	0.44	0.55	2.07	0.36	0.19	8.17	0.55	0.76	0.84	2.61	0.54	0.33	2.43	2.47	2.55	7.56	2.33	1.56	0.87	0.56	2.29	0.3	0.29	0.59	2.42	0.34	0.28	7.2	0.79	0.24	2.22	1.44	0.29
1	503	1	0.85	0.68	2.15	0.35	0.49	0.68	2.24	0.39	0.29	0.43	1.91	0.32	0.37	0.55	2.08	0.37	0.21	8.12	0.6	0.77	0.82	2.64	0.53	0.29	2.34	2.36	2.58	7.52	2.32	1.51	0.78	0.57	2.29	0.31	0.26	0.56	2.25	0.32	0.27	7.14	0.79	0.24	2.17	1.45	0.29
1	504	1	0.86	0.67	2.12	0.36	0.44	0.69	2.2	0.31	0.29	0.4	1.86	0.28	0.32	0.54	2.06	0.35	0.21	8.24	0.58	0.76	0.8	2.61	0.53	0.29	2.34	2.35	2.66	7.48	2.31	1.52	0.76	0.57	2.23	0.31	0.25	0.59	2.21	0.31	0.26	7.18	0.76	0.24	2.21	1.44	0.3
1	505	1	0.85	0.64	2.03	0.34	0.34	0.64	2.18	0.34	0.27	0.39	1.84	0.28	0.31	0.54	2.02	0.35	0.19	8.12	0.56	0.75	0.81	2.59	0.51	0.3	2.32	2.36	2.68	7.53	2.28	1.53	0.66	0.55	2.2	0.31	0.23	0.6	2.19	0.26	0.24	7.05	0.78	0.25	2.24	1.44	0.32
1	506	1	0.85	0.67	2.06	0.35	0.31	0.64	2.21	0.34	0.25	0.41	1.79	0.29	0.31	0.51	2.03	0.35	0.19	8.05	0.56	0.75	0.85	2.55	0.52	0.31	2.29	2.24	2.74	7.56	2.31	1.58	0.61	0.56	2.16	0.32	0.21	0.55	2.11	0.26	0.23	7	0.71	0.24	2.24	1.43	0.29
1	507	1	0.86	0.58	2.01	0.35	0.29	0.63	2.18	0.34	0.25	0.4	1.74	0.29	0.31	0.54	1.97	0.35	0.19	7.86	0.55	0.74	0.85	2.52	0.52	0.31	2.21	2.2	2.77	7.52	2.31	1.55	0.61	0.54	2.12	0.34	0.2	0.51	2	0.25	0.21	7.11	0.7	0.24	2.25	1.48	0.31
1	508	1	0.86	0.57	2	0.35	0.29	0.65	2.15	0.37	0.22	0.39	1.72	0.29	0.31	0.55	1.97	0.35	0.19	7.62	0.53	0.72	0.8	2.53	0.53	0.27	2.25	2.17	2.69	7.49	2.32	1.58	0.63	0.54	2.14	0.34	0.19	0.5	1.99	0.24	0.2	7.12	0.73	0.24	2.32	1.5	0.29
1	509	1	0.86	0.54	1.99	0.35	0.29	0.63	2.1	0.38	0.23	0.36	1.67	0.29	0.3	0.54	1.9	0.36	0.19	7.53	0.53	0.68	0.77	2.54	0.52	0.25	2.24	2.13	2.68	7.42	2.3	1.59	0.62	0.55	2.06	0.34	0.16	0.48	1.99	0.23	0.19	7.22	0.71	0.21	2.32	1.53	0.27
1	510	1	0.86	0.48	1.98	0.33	0.28	0.61	2.08	0.38	0.22	0.29	1.61	0.26	0.32	0.53	1.83	0.33	0.19	7.54	0.53	0.65	0.8	2.53	0.52	0.26	2.2	2.14	2.69	7.3	2.3	1.59	0.6	0.54	2.04	0.36	0.16	0.54	1.93	0.24	0.19	7.28	0.71	0.23	2.29	1.58	0.26
1	511	1	0.86	0.48	1.98	0.34	0.29	0.61	2.03	0.38	0.21	0.29	1.6	0.26	0.32	0.54	1.89	0.33	0.18	7.51	0.52	0.64	0.81	2.42	0.46	0.26	2.16	2.09	2.72	7.28	2.3	1.61	0.59	0.53	2.02	0.35	0.15	0.56	1.95	0.23	0.19	7.28	0.75	0.23	2.25	1.57	0.25
1	512	1	0.83	0.47	1.96	0.33	0.28	0.6	2.01	0.38	0.21	0.29	1.59	0.26	0.27	0.54	1.9	0.34	0.18	7.49	0.51	0.64	0.81	2.39	0.47	0.23	2.13	2.1	2.74	7.14	2.24	1.55	0.62	0.55	2.04	0.35	0.14	0.59	1.87	0.24	0.19	7.34	0.76	0.24	2.23	1.6	0.24
1	513	1	0.82	0.47	1.93	0.32	0.27	0.61	2	0.39	0.21	0.29	1.55	0.26	0.29	0.58	1.96	0.34	0.18	7.41	0.49	0.62	0.81	2.44	0.47	0.22	2.09	2.09	2.68	7.09	2.2	1.55	0.62	0.51	1.96	0.35	0.14	0.59	1.84	0.22	0.19	7.36	0.73	0.27	2.28	1.61	0.24
1	514	1	0.85	0.48	1.84	0.32	0.25	0.63	1.95	0.35	0.21	0.27	1.55	0.24	0.27	0.6	1.94	0.35	0.18	7.26	0.48	0.6	0.79	2.37	0.48	0.21	2.03	2.05	2.65	6.89	2.12	1.53	0.66	0.51	1.99	0.34	0.15	0.59	1.87	0.22	0.18	7.24	0.71	0.29	2.3	1.62	0.24
1	515	1	0.85	0.44	1.8	0.32	0.23	0.63	1.93	0.35	0.2	0.26	1.48	0.24	0.27	0.6	1.91	0.35	0.18	7.2	0.48	0.6	0.8	2.34	0.47	0.19	1.94	2.07	2.64	6.77	2.1	1.48	0.65	0.53	2.01	0.34	0.14	0.59	1.89	0.2	0.18	7.22	0.68	0.32	2.28	1.63	0.24
1	516	1	0.78	0.46	1.75	0.32	0.23	0.62	1.93	0.34	0.19	0.25	1.42	0.22	0.26	0.58	1.86	0.32	0.18	6.94	0.48	0.6	0.79	2.36	0.43	0.18	1.93	2.05	2.64	6.7	2.04	1.45	0.65	0.54	1.96	0.34	0.14	0.56	1.94	0.2	0.17	7.17	0.67	0.33	2.29	1.63	0.25
1	517	1	0.78	0.44	1.71	0.32	0.21	0.57	1.94	0.34	0.2	0.27	1.35	0.22	0.26	0.55	1.86	0.32	0.19	6.87	0.48	0.62	0.78	2.36	0.45	0.17	1.89	1.97	2.62	6.63	2	1.45	0.65	0.54	1.96	0.33	0.13	0.56	1.93	0.2	0.18	7.04	0.67	0.33	2.26	1.59	0.24
1	518	1	0.75	0.44	1.67	0.33	0.21	0.57	1.91	0.34	0.18	0.26	1.35	0.21	0.25	0.55	1.82	0.33	0.19	6.81	0.47	0.64	0.77	2.3	0.46	0.15	1.86	1.95	2.57	6.49	1.93	1.43	0.65	0.55	1.94	0.34	0.13	0.57	1.93	0.21	0.18	7.13	0.67	0.31	2.28	1.59	0.24
1	519	1	0.71	0.41	1.67	0.34	0.22	0.55	1.83	0.34	0.18	0.25	1.24	0.23	0.24	0.55	1.8	0.33	0.19	6.68	0.45	0.65	0.75	2.29	0.5	0.16	1.8	1.94	2.56	6.28	1.9	1.36	0.65	0.55	1.91	0.34	0.13	0.57	2	0.21	0.17	7.12	0.67	0.32	2.28	1.61	0.24
1	520	1	0.67	0.41	1.58	0.35	0.22	0.53	1.85	0.32	0.14	0.25	1.24	0.23	0.24	0.56	1.8	0.34	0.18	6.52	0.45	0.65	0.72	2.35	0.51	0.15	1.74	1.94	2.56	6.26	1.81	1.36	0.65	0.55	1.95	0.34	0.12	0.57	2.05	0.21	0.17	7.09	0.68	0.29	2.25	1.59	0.24
1	521	1	0.67	0.4	1.54	0.33	0.22	0.54	1.84	0.33	0.14	0.25	1.21	0.23	0.22	0.57	1.83	0.33	0.17	6.22	0.45	0.65	0.72	2.35	0.49	0.16	1.73	1.9	2.45	6.15	1.75	1.35	0.65	0.55	1.96	0.35	0.12	0.57	2.09	0.2	0.14	7.1	0.68	0.29	2.3	1.56	0.24
1	522	1	0.69	0.4	1.52	0.31	0.22	0.53	1.87	0.34	0.14	0.25	1.16	0.22	0.22	0.57	1.88	0.31	0.17	6.08	0.45	0.66	0.69	2.27	0.48	0.16	1.69	1.9	2.43	5.99	1.74	1.32	0.66	0.54	2.07	0.35	0.12	0.59	2.1	0.19	0.14	7.13	0.67	0.29	2.38	1.56	0.24
1	523	1	0.71	0.4	1.52	0.31	0.23	0.53	1.87	0.34	0.14	0.23	1.15	0.22	0.16	0.56	1.86	0.31	0.16	5.97	0.44	0.64	0.7	2.31	0.48	0.15	1.62	1.88	2.38	5.78	1.72	1.3	0.66	0.5	2.03	0.35	0.12	0.61	2.14	0.19	0.14	6.96	0.66	0.3	2.36	1.56	0.24
1	524	1	0.72	0.4	1.5	0.31	0.22	0.53	1.85	0.35	0.14	0.23	1.12	0.22	0.18	0.56	1.9	0.29	0.16	5.67	0.41	0.64	0.71	2.27	0.44	0.16	1.59	1.84	2.36	5.66	1.71	1.29	0.66	0.49	2.09	0.34	0.12	0.55	2.09	0.2	0.14	7.04	0.64	0.33	2.33	1.58	0.24
1	525	1	0.72	0.4	1.5	0.3	0.22	0.54	1.86	0.35	0.14	0.23	1.09	0.22	0.2	0.56	1.9	0.29	0.16	5.55	0.41	0.63	0.7	2.29	0.42	0.16	1.49	1.8	2.35	5.57	1.68	1.24	0.66	0.49	2.13	0.35	0.12	0.54	2.11	0.2	0.14	7.12	0.62	0.33	2.27	1.56	0.22
1	526	1	0.7	0.4	1.46	0.3	0.23	0.47	1.86	0.35	0.14	0.23	1.04	0.23	0.2	0.55	1.9	0.28	0.17	5.44	0.4	0.65	0.71	2.29	0.42	0.16	1.45	1.77	2.29	5.51	1.61	1.19	0.66	0.47	2.15	0.32	0.12	0.54	2.11	0.2	0.14	7.11	0.63	0.33	2.23	1.56	0.22
1	527	1	0.69	0.39	1.43	0.27	0.23	0.47	1.86	0.35	0.13	0.22	1.03	0.23	0.2	0.54	1.88	0.25	0.17	5.3	0.39	0.64	0.69	2.26	0.42	0.16	1.42	1.75	2.26	5.43	1.54	1.16	0.7	0.47	2.19	0.32	0.12	0.56	2.07	0.2	0.13	7.07	0.64	0.33	2.26	1.58	0.22
1	528	1	0.67	0.36	1.39	0.27	0.23	0.47	1.87	0.36	0.13	0.2	0.98	0.26	0.19	0.54	1.92	0.23	0.17	5.08	0.37	0.61	0.67	2.38	0.42	0.16	1.4	1.72	2.21	5.33	1.5	1.15	0.7	0.49	2.21	0.32	0.11	0.56	2.09	0.2	0.13	7.05	0.63	0.32	2.23	1.61	0.22
1	529	1	0.67	0.36	1.36	0.28	0.23	0.48	1.82	0.35	0.14	0.18	0.94	0.27	0.21	0.52	1.92	0.21	0.15	4.88	0.36	0.57	0.65	2.4	0.44	0.16	1.39	1.6	2.16	5.27	1.37	1.08	0.7	0.48	2.21	0.31	0.11	0.54	2.11	0.2	0.13	7.03	0.64	0.31	2.25	1.68	0.22
1	530	1	0.67	0.36	1.34	0.28	0.22	0.48	1.79	0.34	0.12	0.19	0.92	0.28	0.2	0.51	1.96	0.21	0.15	4.75	0.32	0.55	0.62	2.37	0.42	0.16	1.36	1.55	2.12	5.15	1.3	1.03	0.7	0.48	2.21	0.31	0.11	0.54	2.08	0.2	0.13	6.92	0.64	0.31	2.25	1.67	0.24
1	531	1	0.65	0.36	1.3	0.29	0.21	0.48	1.81	0.33	0.12	0.19	0.9	0.28	0.2	0.51	1.95	0.2	0.15	4.75	0.32	0.49	0.6	2.31	0.41	0.18	1.34	1.46	2.03	5.04	1.28	0.99	0.67	0.48	2.21	0.31	0.12	0.55	2.08	0.19	0.13	6.99	0.62	0.32	2.21	1.67	0.24
1	532	1	0.64	0.36	1.23	0.29	0.2	0.47	1.85	0.32	0.12	0.18	0.87	0.28	0.2	0.51	1.94	0.2	0.15	4.65	0.32	0.47	0.62	2.3	0.41	0.17	1.3	1.43	1.91	4.84	1.26	0.92	0.66	0.48	2.2	0.31	0.12	0.55	2.07	0.17	0.13	7	0.62	0.32	2.25	1.66	0.24
1	533	1	0.64	0.36	1.17	0.25	0.2	0.47	1.82	0.32	0.12	0.19	0.85	0.27	0.2	0.51	1.93	0.2	0.15	4.57	0.32	0.47	0.55	2.29	0.41	0.17	1.27	1.4	1.86	4.67	1.25	0.88	0.61	0.47	2.22	0.31	0.12	0.54	2.09	0.16	0.13	7.14	0.65	0.31	2.28	1.62	0.26
1	534	1	0.58	0.36	1.16	0.24	0.19	0.45	1.82	0.31	0.11	0.19	0.84	0.27	0.2	0.51	1.91	0.2	0.16	4.35	0.3	0.44	0.55	2.25	0.41	0.17	1.14	1.38	1.82	4.6	1.23	0.88	0.58	0.47	2.21	0.29	0.11	0.54	2.12	0.15	0.12	6.99	0.66	0.3	2.28	1.56	0.26
1	535	1	0.58	0.34	1.14	0.24	0.18	0.43	1.82	0.28	0.09	0.19	0.84	0.27	0.2	0.51	1.88	0.19	0.16	4.03	0.3	0.41	0.51	2.22	0.4	0.17	1.08	1.31	1.81	4.55	1.19	0.87	0.54	0.41	2.22	0.28	0.11	0.54	2.09	0.13	0.12	6.9	0.66	0.3	2.28	1.48	0.25
1	536	1	0.58	0.34	1.07	0.22	0.18	0.44	1.83	0.28	0.06	0.19	0.82	0.26	0.2	0.51	1.87	0.21	0.14	3.82	0.27	0.4	0.46	2.18	0.38	0.17	1.03	1.26	1.8	4.46	1.13	0.82	0.51	0.43	2.23	0.28	0.11	0.51	2.07	0.12	0.12	6.92	0.67	0.3	2.29	1.5	0.25
1	537	1	0.58	0.33	1.05	0.22	0.18	0.43	1.83	0.28	0.06	0.17	0.78	0.26	0.2	0.5	1.92	0.21	0.14	3.55	0.27	0.39	0.41	2.2	0.38	0.17	1.01	1.25	1.68	4.19	1.08	0.8	0.51	0.48	2.19	0.28	0.1	0.5	2.12	0.12	0.12	6.76	0.67	0.29	2.24	1.45	0.25
1	538	1	0.56	0.31	1	0.21	0.18	0.35	1.83	0.28	0.06	0.17	0.75	0.25	0.2	0.53	1.92	0.21	0.14	3.37	0.23	0.39	0.39	2.19	0.37	0.17	0.97	1.23	1.58	4.09	1.05	0.77	0.51	0.48	2.17	0.28	0.1	0.49	2.1	0.14	0.12	6.84	0.67	0.28	2.2	1.45	0.24
1	539	1	0.55	0.31	0.99	0.17	0.14	0.37	1.87	0.27	0.06	0.17	0.69	0.24	0.21	0.5	1.89	0.19	0.14	3.27	0.23	0.39	0.38	2.16	0.36	0.16	0.96	1.19	1.57	3.98	1.04	0.75	0.47	0.46	2.24	0.26	0.1	0.48	2.11	0.14	0.11	6.87	0.67	0.28	2.13	1.4	0.24
1	540	1	0.57	0.31	0.97	0.17	0.14	0.37	1.88	0.29	0.06	0.17	0.68	0.24	0.21	0.49	1.91	0.2	0.14	3.22	0.22	0.34	0.38	2.12	0.35	0.15	0.93	1.16	1.52	4	0.99	0.71	0.45	0.46	2.27	0.26	0.08	0.48	2.14	0.14	0.1	6.88	0.59	0.28	2.15	1.47	0.24
1	541	1	0.52	0.27	0.96	0.17	0.14	0.37	1.85	0.29	0.06	0.17	0.66	0.25	0.21	0.48	1.98	0.2	0.13	3.09	0.22	0.33	0.42	2.08	0.33	0.15	0.9	1.1	1.49	3.87	0.97	0.73	0.41	0.46	2.38	0.24	0.08	0.48	2.17	0.13	0.1	6.84	0.56	0.27	2.15	1.43	0.27
1	542	1	0.52	0.27	0.91	0.17	0.14	0.36	1.84	0.29	0.06	0.18	0.65	0.25	0.23	0.51	1.97	0.2	0.13	2.96	0.22	0.33	0.43	2.07	0.33	0.15	0.85	1.03	1.33	3.7	0.95	0.7	0.37	0.45	2.4	0.22	0.07	0.46	2.21	0.15	0.1	6.89	0.46	0.28	2.13	1.46	0.3
1	543	1	0.5	0.26	0.84	0.17	0.13	0.34	1.84	0.29	0.06	0.19	0.59	0.22	0.23	0.51	1.97	0.19	0.13	2.84	0.23	0.33	0.44	2.06	0.33	0.15	0.81	0.95	1.3	3.54	0.89	0.68	0.35	0.45	2.37	0.18	0.07	0.45	2.25	0.14	0.1	6.85	0.48	0.28	2.14	1.46	0.3
1	544	1	0.5	0.25	0.72	0.17	0.12	0.34	1.83	0.28	0.06	0.21	0.55	0.21	0.23	0.48	1.95	0.19	0.12	2.64	0.22	0.31	0.43	2.08	0.32	0.14	0.73	0.92	1.26	3.4	0.81	0.67	0.35	0.44	2.4	0.18	0.09	0.45	2.21	0.17	0.1	6.88	0.46	0.28	2.1	1.56	0.26
1	545	1	0.45	0.17	0.71	0.17	0.12	0.35	1.8	0.28	0.06	0.22	0.53	0.21	0.25	0.48	1.93	0.19	0.12	2.41	0.21	0.31	0.43	2.12	0.31	0.14	0.71	0.9	1.21	3.31	0.8	0.62	0.29	0.43	2.48	0.18	0.07	0.45	2.13	0.17	0.1	6.79	0.44	0.28	2.05	1.58	0.26
1	546	1	0.42	0.18	0.66	0.17	0.13	0.35	1.78	0.28	0.04	0.22	0.51	0.21	0.25	0.48	1.91	0.19	0.12	2.3	0.21	0.32	0.43	2.06	0.31	0.13	0.67	0.86	1.18	3.18	0.75	0.59	0.32	0.44	2.48	0.18	0.07	0.44	2.13	0.16	0.1	6.9	0.44	0.28	2.04	1.63	0.26
1	547	1	0.44	0.17	0.57	0.17	0.13	0.36	1.77	0.26	0.04	0.2	0.5	0.21	0.26	0.48	1.96	0.19	0.12	2.12	0.19	0.32	0.41	2.03	0.3	0.12	0.6	0.81	1.18	3.07	0.7	0.57	0.3	0.41	2.47	0.17	0.07	0.44	2.11	0.15	0.1	6.59	0.45	0.28	2.04	1.63	0.23
1	548	1	0.4	0.16	0.53	0.17	0.13	0.34	1.76	0.26	0.04	0.18	0.46	0.21	0.24	0.46	1.99	0.19	0.11	1.84	0.19	0.3	0.41	1.96	0.3	0.12	0.56	0.74	1.07	3.01	0.71	0.55	0.34	0.41	2.43	0.17	0.06	0.46	2.16	0.15	0.1	6.52	0.41	0.28	2.06	1.59	0.26
1	549	1	0.39	0.16	0.48	0.17	0.13	0.32	1.76	0.26	0.04	0.18	0.36	0.21	0.22	0.47	1.87	0.19	0.11	1.71	0.19	0.27	0.42	1.91	0.25	0.11	0.51	0.76	1.04	2.89	0.68	0.54	0.34	0.43	2.31	0.17	0.05	0.45	2.17	0.15	0.1	6.26	0.41	0.29	2.08	1.65	0.28
1	550	1	0.37	0.14	0.45	0.15	0.14	0.31	1.77	0.26	0.04	0.18	0.35	0.21	0.22	0.42	1.86	0.19	0.11	1.47	0.19	0.27	0.38	1.88	0.24	0.11	0.49	0.68	0.97	2.85	0.66	0.54	0.31	0.39	2.28	0.17	0.05	0.45	2.19	0.15	0.1	6.26	0.4	0.26	2.07	1.67	0.3
1	551	1	0.35	0.14	0.42	0.15	0.14	0.25	1.8	0.27	0.04	0.17	0.27	0.2	0.21	0.41	1.81	0.14	0.08	1.34	0.18	0.27	0.35	1.79	0.21	0.1	0.46	0.6	0.92	2.79	0.61	0.49	0.29	0.34	2.3	0.17	0.07	0.46	2.2	0.15	0.1	6.23	0.39	0.26	2.07	1.64	0.3
1	552	1	0.33	0.15	0.41	0.16	0.14	0.27	1.78	0.27	0.05	0.17	0.23	0.19	0.21	0.4	1.78	0.14	0.08	1.15	0.18	0.25	0.35	1.85	0.21	0.09	0.43	0.59	0.86	2.73	0.55	0.49	0.29	0.34	2.31	0.17	0.07	0.46	2.19	0.15	0.05	6.11	0.37	0.26	2.04	1.68	0.3
1	553	1	0.37	0.18	0.39	0.14	0.15	0.25	1.75	0.27	0.04	0.16	0.21	0.18	0.21	0.4	1.76	0.13	0.06	1.03	0.11	0.23	0.38	1.86	0.21	0.09	0.42	0.52	0.74	2.65	0.5	0.49	0.32	0.35	2.32	0.15	0.07	0.49	2.21	0.14	0.07	6.22	0.38	0.26	2.01	1.67	0.3
1	554	1	0.35	0.16	0.33	0.12	0.16	0.23	1.79	0.27	0.04	0.17	0.16	0.18	0.21	0.43	1.78	0.12	0.06	0.87	0.1	0.23	0.36	1.85	0.21	0.12	0.35	0.49	0.65	2.53	0.45	0.45	0.32	0.33	2.35	0.15	0.09	0.44	2.18	0.13	0.09	6.09	0.38	0.26	1.98	1.68	0.29
1	555	1	0.37	0.15	0.3	0.12	0.15	0.24	1.78	0.24	0.05	0.17	0.14	0.18	0.23	0.43	1.81	0.12	0.07	0.75	0.11	0.2	0.35	1.87	0.21	0.11	0.32	0.46	0.6	2.34	0.41	0.42	0.34	0.34	2.43	0.14	0.09	0.41	2.16	0.13	0.09	6.05	0.33	0.25	1.93	1.67	0.27
1	556	1	0.36	0.11	0.23	0.11	0.15	0.23	1.74	0.24	0.06	0.15	0.13	0.16	0.22	0.43	1.91	0.12	0.07	0.72	0.15	0.2	0.31	1.82	0.21	0.1	0.27	0.44	0.52	2.3	0.35	0.33	0.32	0.37	2.47	0.13	0.09	0.41	2.19	0.13	0.1	5.98	0.32	0.25	1.88	1.66	0.27
1	557	1	0.34	0.11	0.2	0.1	0.15	0.23	1.72	0.21	0.06	0.15	0.12	0.16	0.22	0.4	1.91	0.13	0.07	0.65	0.16	0.2	0.31	1.91	0.19	0.1	0.23	0.4	0.44	2.15	0.32	0.31	0.28	0.37	2.47	0.11	0.09	0.42	2.19	0.13	0.1	5.89	0.32	0.25	1.85	1.64	0.24
1	558	1	0.36	0.11	0.18	0.09	0.15	0.21	1.75	0.18	0.06	0.16	0.11	0.15	0.23	0.39	1.88	0.13	0.07	0.64	0.16	0.2	0.31	1.88	0.17	0.1	0.18	0.39	0.44	2.12	0.28	0.28	0.26	0.37	2.47	0.11	0.09	0.43	2.2	0.13	0.1	5.9	0.29	0.27	1.82	1.6	0.24
1	559	1	0.36	0.11	0.16	0.09	0.15	0.24	1.8	0.17	0.05	0.16	0.1	0.15	0.23	0.38	1.87	0.12	0.07	0.58	0.14	0.2	0.34	1.93	0.18	0.11	0.13	0.37	0.41	2.02	0.25	0.27	0.26	0.36	2.48	0.11	0.09	0.42	2.17	0.13	0.1	5.79	0.29	0.28	1.78	1.57	0.22
1	560	1	0.36	0.11	0.15	0.09	0.15	0.26	1.79	0.17	0.05	0.16	0.08	0.15	0.21	0.39	1.9	0.13	0.07	0.52	0.14	0.19	0.31	1.94	0.19	0.1	0.12	0.34	0.34	1.95	0.19	0.2	0.28	0.36	2.49	0.07	0.09	0.36	2.21	0.11	0.1	5.85	0.29	0.26	1.79	1.53	0.22
1	561	1	0.36	0.12	0.14	0.08	0.14	0.26	1.81	0.17	0.05	0.16	0.05	0.15	0.2	0.38	1.85	0.13	0.07	0.45	0.14	0.18	0.29	1.92	0.19	0.1	0.12	0.26	0.27	1.9	0.13	0.16	0.28	0.39	2.45	0.07	0.09	0.31	2.19	0.11	0.1	5.96	0.27	0.26	1.83	1.51	0.22
1	562	1	0.36	0.13	0.13	0.08	0.14	0.29	1.83	0.19	0.05	0.16	0.04	0.14	0.2	0.37	1.87	0.12	0.07	0.35	0.14	0.18	0.29	1.94	0.17	0.1	0.13	0.21	0.24	1.98	0.13	0.16	0.25	0.38	2.46	0.08	0.09	0.27	2.18	0.1	0.09	6.04	0.26	0.25	1.86	1.46	0.21
1	563	1	0.36	0.13	0.12	0.08	0.14	0.28	1.81	0.18	0.05	0.16	0.04	0.15	0.18	0.34	1.85	0.12	0.08	0.35	0.14	0.19	0.28	1.89	0.19	0.1	0.12	0.17	0.27	1.92	0.13	0.12	0.24	0.38	2.47	0.09	0.11	0.27	2.19	0.1	0.08	6.3	0.23	0.22	1.82	1.44	0.23
1	564	1	0.28	0.11	0.1	0.08	0.14	0.27	1.79	0.19	0.05	0.16	0.03	0.17	0.17	0.32	1.91	0.11	0.09	0.31	0.14	0.19	0.3	1.86	0.18	0.11	0.12	0.16	0.23	1.88	0.12	0.11	0.2	0.43	2.46	0.09	0.09	0.27	2.16	0.1	0.08	6.27	0.22	0.25	1.79	1.42	0.21
1	565	1	0.3	0.11	0.09	0.08	0.14	0.27	1.78	0.19	0.05	0.16	0.03	0.17	0.18	0.31	1.97	0.11	0.09	0.28	0.14	0.19	0.3	1.85	0.18	0.1	0.12	0.12	0.26	1.87	0.11	0.11	0.2	0.41	2.45	0.09	0.09	0.26	2.15	0.11	0.08	6.24	0.23	0.23	1.81	1.46	0.23
1	566	1	0.31	0.11	0.09	0.08	0.12	0.28	1.73	0.23	0.05	0.16	0.04	0.17	0.18	0.33	1.98	0.11	0.11	0.27	0.14	0.18	0.31	1.89	0.18	0.1	0.12	0.12	0.27	1.81	0.11	0.1	0.2	0.42	2.46	0.09	0.09	0.26	2.07	0.12	0.08	6.23	0.24	0.24	1.81	1.48	0.22
1	567	1	0.31	0.11	0.1	0.08	0.12	0.28	1.73	0.21	0.04	0.16	0.04	0.17	0.18	0.33	2.01	0.12	0.11	0.28	0.14	0.16	0.32	1.84	0.16	0.1	0.12	0.12	0.27	1.87	0.1	0.1	0.2	0.42	2.45	0.09	0.09	0.26	2.04	0.17	0.07	6.25	0.27	0.25	1.81	1.5	0.22
1	568	1	0.33	0.11	0.1	0.07	0.12	0.28	1.69	0.21	0.04	0.16	0.04	0.17	0.19	0.33	2.02	0.11	0.12	0.28	0.14	0.15	0.34	1.87	0.15	0.1	0.13	0.12	0.28	1.92	0.11	0.1	0.2	0.41	2.48	0.08	0.09	0.25	2.02	0.18	0.07	6.15	0.28	0.24	1.81	1.51	0.25
1	569	1	0.33	0.11	0.1	0.06	0.11	0.27	1.74	0.21	0.04	0.16	0.04	0.15	0.2	0.33	2.04	0.12	0.12	0.28	0.14	0.15	0.34	1.88	0.12	0.09	0.13	0.12	0.3	1.96	0.12	0.1	0.2	0.39	2.49	0.07	0.09	0.27	1.95	0.18	0.08	6.1	0.31	0.25	1.76	1.5	0.25
1	570	1	0.33	0.11	0.11	0.06	0.11	0.28	1.77	0.21	0.04	0.16	0.04	0.15	0.21	0.35	2.04	0.11	0.12	0.28	0.14	0.15	0.34	1.81	0.11	0.09	0.13	0.11	0.3	2	0.12	0.1	0.23	0.4	2.4	0.07	0.09	0.27	1.96	0.19	0.08	6.22	0.3	0.25	1.85	1.5	0.25
1	571	1	0.33	0.11	0.1	0.06	0.12	0.27	1.76	0.2	0.06	0.15	0.05	0.14	0.21	0.36	2.06	0.11	0.12	0.3	0.14	0.15	0.33	1.81	0.11	0.08	0.1	0.13	0.31	2.03	0.13	0.12	0.24	0.4	2.39	0.06	0.09	0.27	1.9	0.19	0.08	6.28	0.3	0.24	1.83	1.49	0.27
1	572	1	0.31	0.11	0.1	0.05	0.12	0.3	1.73	0.19	0.06	0.17	0.05	0.14	0.22	0.36	2.01	0.11	0.12	0.29	0.14	0.13	0.34	1.87	0.1	0.08	0.1	0.11	0.32	2.01	0.12	0.12	0.23	0.4	2.27	0.06	0.09	0.25	1.91	0.19	0.08	6.17	0.3	0.23	1.82	1.49	0.27
1	573	1	0.3	0.11	0.1	0.05	0.11	0.3	1.81	0.19	0.06	0.17	0.05	0.14	0.22	0.36	2.03	0.12	0.12	0.33	0.16	0.14	0.32	1.83	0.1	0.09	0.1	0.09	0.33	1.98	0.12	0.12	0.23	0.41	2.3	0.06	0.09	0.2	1.88	0.19	0.11	6.19	0.38	0.22	1.83	1.52	0.27
1	574	1	0.29	0.12	0.11	0.06	0.13	0.31	1.89	0.18	0.06	0.17	0.05	0.14	0.21	0.34	1.99	0.12	0.12	0.33	0.16	0.15	0.33	1.84	0.12	0.08	0.1	0.1	0.33	2.02	0.11	0.11	0.23	0.42	2.27	0.06	0.12	0.26	1.91	0.18	0.11	6.16	0.37	0.2	1.81	1.55	0.27
1	575	1	0.29	0.13	0.11	0.06	0.13	0.33	1.9	0.18	0.07	0.16	0.06	0.14	0.19	0.31	1.95	0.12	0.16	0.33	0.17	0.16	0.34	1.81	0.12	0.08	0.1	0.1	0.36	2.08	0.11	0.11	0.23	0.42	2.24	0.05	0.12	0.26	1.87	0.21	0.11	6.04	0.37	0.2	1.86	1.56	0.27
1	576	1	0.3	0.13	0.11	0.06	0.12	0.35	1.88	0.18	0.07	0.16	0.06	0.13	0.19	0.31	1.96	0.12	0.15	0.33	0.17	0.13	0.33	1.78	0.13	0.08	0.1	0.1	0.36	2.1	0.11	0.11	0.23	0.42	2.21	0.05	0.12	0.26	1.89	0.21	0.11	6.21	0.36	0.21	1.87	1.54	0.27
1	577	1	0.3	0.13	0.1	0.06	0.12	0.35	1.88	0.18	0.08	0.16	0.06	0.13	0.2	0.31	1.96	0.14	0.14	0.29	0.17	0.13	0.33	1.79	0.13	0.08	0.1	0.09	0.38	2.12	0.11	0.11	0.19	0.42	2.19	0.07	0.12	0.23	1.91	0.21	0.11	6.35	0.34	0.21	1.84	1.59	0.27
1	578	1	0.34	0.14	0.1	0.06	0.12	0.38	1.81	0.17	0.08	0.16	0.05	0.1	0.2	0.31	1.89	0.14	0.14	0.29	0.17	0.13	0.33	1.67	0.13	0.08	0.09	0.08	0.38	2.08	0.11	0.11	0.19	0.41	2.16	0.07	0.12	0.26	1.87	0.22	0.11	6.41	0.34	0.23	1.79	1.56	0.27
1	579	1	0.4	0.16	0.1	0.05	0.12	0.37	1.8	0.17	0.07	0.16	0.05	0.09	0.18	0.31	1.86	0.14	0.14	0.29	0.17	0.13	0.33	1.68	0.11	0.08	0.09	0.08	0.38	2.05	0.12	0.11	0.19	0.43	2.2	0.07	0.12	0.26	1.89	0.22	0.11	6.46	0.34	0.24	1.79	1.52	0.27
1	580	1	0.4	0.16	0.13	0.06	0.12	0.38	1.82	0.19	0.07	0.16	0.05	0.08	0.18	0.32	1.83	0.14	0.14	0.27	0.17	0.13	0.33	1.67	0.11	0.09	0.1	0.08	0.38	2.08	0.12	0.11	0.19	0.43	2.21	0.07	0.12	0.26	1.85	0.22	0.1	6.6	0.37	0.25	1.81	1.6	0.25
1	581	1	0.4	0.16	0.15	0.06	0.11	0.38	1.78	0.19	0.07	0.17	0.11	0.08	0.18	0.32	1.89	0.15	0.14	0.25	0.17	0.13	0.34	1.65	0.11	0.07	0.1	0.09	0.38	2.06	0.12	0.09	0.19	0.45	2.22	0.07	0.11	0.28	1.83	0.22	0.1	6.57	0.37	0.26	1.81	1.57	0.25
1	582	1	0.41	0.16	0.15	0.06	0.11	0.4	1.87	0.19	0.08	0.17	0.14	0.1	0.18	0.34	1.93	0.15	0.14	0.27	0.17	0.13	0.32	1.66	0.11	0.07	0.12	0.09	0.38	2.08	0.12	0.09	0.19	0.47	2.22	0.07	0.11	0.29	1.84	0.22	0.1	6.52	0.37	0.26	1.77	1.59	0.25
1	583	1	0.41	0.17	0.15	0.07	0.11	0.42	1.86	0.21	0.08	0.16	0.14	0.09	0.2	0.34	1.92	0.15	0.14	0.27	0.2	0.13	0.32	1.7	0.11	0.07	0.14	0.09	0.38	2.09	0.12	0.09	0.22	0.46	2.22	0.08	0.12	0.29	1.81	0.22	0.1	6.44	0.34	0.27	1.74	1.61	0.23
1	584	1	0.43	0.17	0.14	0.08	0.11	0.42	1.86	0.21	0.08	0.15	0.14	0.09	0.2	0.34	1.92	0.15	0.13	0.27	0.2	0.13	0.33	1.72	0.11	0.07	0.14	0.09	0.38	2.1	0.12	0.09	0.23	0.46	2.22	0.09	0.12	0.29	1.76	0.22	0.1	6.54	0.33	0.27	1.72	1.61	0.23
1	585	1	0.43	0.17	0.14	0.08	0.14	0.42	1.93	0.21	0.14	0.15	0.14	0.09	0.2	0.34	1.95	0.15	0.13	0.27	0.2	0.13	0.37	1.72	0.12	0.07	0.13	0.09	0.38	2.06	0.12	0.09	0.25	0.47	2.2	0.09	0.12	0.29	1.79	0.22	0.1	6.66	0.34	0.27	1.76	1.62	0.22
1	586	1	0.43	0.17	0.14	0.08	0.14	0.42	1.93	0.22	0.14	0.15	0.14	0.09	0.22	0.35	1.99	0.13	0.13	0.27	0.2	0.13	0.37	1.72	0.12	0.07	0.14	0.09	0.38	2.06	0.12	0.09	0.25	0.45	2.21	0.09	0.12	0.29	1.84	0.22	0.1	6.63	0.33	0.28	1.77	1.64	0.22
1	587	1	0.43	0.19	0.14	0.11	0.14	0.41	1.86	0.22	0.14	0.15	0.14	0.09	0.24	0.34	1.97	0.13	0.13	0.27	0.2	0.13	0.37	1.72	0.12	0.07	0.14	0.09	0.38	2.1	0.12	0.09	0.25	0.4	2.18	0.11	0.12	0.3	1.78	0.22	0.1	6.67	0.34	0.28	1.73	1.67	0.22
1	588	1	0.42	0.19	0.14	0.11	0.14	0.42	1.81	0.24	0.14	0.15	0.14	0.1	0.26	0.32	1.95	0.13	0.13	0.27	0.2	0.13	0.37	1.76	0.15	0.07	0.14	0.09	0.38	2.09	0.12	0.12	0.25	0.4	2.18	0.11	0.12	0.32	1.81	0.2	0.1	6.56	0.36	0.28	1.75	1.73	0.22
1	589	1	0.41	0.18	0.12	0.11	0.13	0.39	1.81	0.24	0.14	0.15	0.14	0.12	0.26	0.32	2.04	0.12	0.13	0.27	0.2	0.13	0.36	1.79	0.15	0.09	0.14	0.09	0.39	2.1	0.12	0.09	0.25	0.43	2.11	0.11	0.12	0.31	1.78	0.2	0.1	6.51	0.36	0.28	1.74	1.76	0.22
1	590	1	0.39	0.18	0.12	0.11	0.13	0.39	1.85	0.21	0.14	0.19	0.16	0.12	0.26	0.3	2.06	0.1	0.13	0.27	0.2	0.13	0.36	1.78	0.15	0.09	0.14	0.09	0.39	2.02	0.11	0.09	0.25	0.44	2.07	0.12	0.12	0.31	1.77	0.2	0.1	6.56	0.36	0.28	1.75	1.7	0.22
1	591	1	0.4	0.18	0.1	0.11	0.13	0.43	1.92	0.21	0.14	0.19	0.16	0.11	0.26	0.31	2.07	0.1	0.12	0.27	0.2	0.13	0.32	1.82	0.15	0.09	0.14	0.09	0.39	2.05	0.1	0.05	0.25	0.44	1.9	0.12	0.12	0.34	1.78	0.2	0.12	6.58	0.38	0.28	1.78	1.7	0.19
1	592	1	0.4	0.18	0.1	0.11	0.13	0.43	2.01	0.24	0.14	0.18	0.15	0.11	0.24	0.31	2.12	0.1	0.13	0.27	0.2	0.13	0.3	1.8	0.15	0.09	0.14	0.09	0.4	2.06	0.11	0.05	0.25	0.44	1.85	0.1	0.13	0.34	1.7	0.18	0.13	6.56	0.38	0.27	1.79	1.64	0.16
1	593	1	0.4	0.18	0.1	0.11	0.13	0.43	2.07	0.24	0.14	0.16	0.17	0.1	0.24	0.32	2.17	0.1	0.13	0.25	0.18	0.13	0.28	1.81	0.15	0.09	0.13	0.1	0.4	2.07	0.1	0.05	0.25	0.44	1.88	0.1	0.13	0.35	1.71	0.18	0.13	6.58	0.36	0.27	1.77	1.61	0.16
1	594	1	0.43	0.18	0.1	0.11	0.14	0.47	2.06	0.24	0.14	0.13	0.17	0.1	0.25	0.32	2.31	0.1	0.13	0.25	0.18	0.13	0.28	1.8	0.15	0.09	0.13	0.1	0.4	2.02	0.1	0.05	0.25	0.44	1.86	0.09	0.11	0.34	1.7	0.16	0.13	6.62	0.36	0.27	1.88	1.54	0.16
1	595	1	0.42	0.18	0.1	0.14	0.14	0.46	2.07	0.24	0.14	0.12	0.17	0.1	0.23	0.33	2.31	0.13	0.15	0.24	0.18	0.13	0.28	1.79	0.15	0.1	0.14	0.1	0.4	2.02	0.1	0.05	0.25	0.45	1.77	0.09	0.11	0.35	1.73	0.16	0.13	6.63	0.37	0.27	1.95	1.51	0.18
1	596	1	0.39	0.16	0.1	0.14	0.13	0.49	2.04	0.23	0.15	0.12	0.17	0.1	0.23	0.34	2.37	0.13	0.15	0.24	0.18	0.11	0.28	1.78	0.15	0.1	0.14	0.1	0.4	1.97	0.11	0.05	0.22	0.44	1.78	0.1	0.11	0.35	1.74	0.16	0.12	6.41	0.37	0.27	1.99	1.53	0.18
1	597	1	0.37	0.16	0.1	0.13	0.13	0.48	2.02	0.23	0.15	0.13	0.17	0.1	0.21	0.34	2.37	0.13	0.15	0.23	0.18	0.1	0.29	1.78	0.15	0.1	0.14	0.1	0.38	1.96	0.11	0.05	0.22	0.44	1.76	0.1	0.11	0.35	1.74	0.17	0.12	6.5	0.36	0.27	2.03	1.52	0.18
1	598	1	0.37	0.16	0.1	0.14	0.13	0.46	1.99	0.23	0.15	0.13	0.17	0.1	0.21	0.34	2.38	0.13	0.16	0.25	0.18	0.1	0.33	1.8	0.17	0.1	0.14	0.1	0.38	1.95	0.08	0.05	0.18	0.45	1.79	0.1	0.11	0.33	1.74	0.18	0.12	6.56	0.37	0.27	2.02	1.52	0.15
1	599	1	0.37	0.16	0.12	0.14	0.13	0.46	1.97	0.23	0.15	0.13	0.17	0.1	0.21	0.33	2.4	0.12	0.15	0.25	0.19	0.1	0.32	1.81	0.17	0.1	0.14	0.07	0.32	1.96	0.08	0.05	0.18	0.43	1.78	0.11	0.11	0.33	1.74	0.21	0.12	6.65	0.37	0.28	2.06	1.45	0.13
1	600	1	0.37	0.16	0.12	0.14	0.11	0.46	1.93	0.23	0.15	0.13	0.17	0.1	0.21	0.32	2.4	0.15	0.15	0.23	0.17	0.11	0.32	1.79	0.17	0.1	0.14	0.07	0.32	2.02	0.11	0.05	0.18	0.43	1.74	0.11	0.11	0.36	1.69	0.21	0.12	6.62	0.37	0.29	2.04	1.4	0.12
1	601	1	0.37	0.16	0.11	0.14	0.11	0.46	1.92	0.22	0.15	0.13	0.17	0.1	0.21	0.32	2.41	0.17	0.15	0.28	0.17	0.14	0.32	1.79	0.17	0.1	0.14	0.07	0.32	1.99	0.11	0.05	0.18	0.47	1.73	0.11	0.09	0.35	1.7	0.21	0.12	6.6	0.36	0.29	2.03	1.43	0.12
1	602	1	0.37	0.15	0.11	0.13	0.13	0.44	1.95	0.22	0.14	0.15	0.17	0.1	0.23	0.3	2.35	0.17	0.15	0.28	0.18	0.14	0.32	1.76	0.17	0.1	0.13	0.06	0.32	2.03	0.11	0.05	0.2	0.47	1.73	0.11	0.09	0.35	1.69	0.21	0.12	6.51	0.36	0.29	2.04	1.42	0.12
1	603	1	0.33	0.13	0.11	0.13	0.11	0.44	1.96	0.21	0.14	0.15	0.17	0.1	0.23	0.3	2.38	0.18	0.15	0.28	0.18	0.14	0.29	1.76	0.17	0.1	0.13	0.06	0.31	2.01	0.11	0.05	0.17	0.45	1.76	0.11	0.09	0.33	1.66	0.21	0.1	6.47	0.35	0.29	2.04	1.45	0.12
1	604	1	0.36	0.13	0.11	0.14	0.1	0.44	1.93	0.21	0.15	0.14	0.17	0.09	0.23	0.27	2.37	0.18	0.15	0.31	0.17	0.15	0.29	1.74	0.18	0.07	0.13	0.06	0.34	2.04	0.12	0.05	0.17	0.45	1.76	0.11	0.07	0.33	1.63	0.21	0.08	6.52	0.35	0.29	2.05	1.47	0.12
1	605	1	0.34	0.13	0.11	0.14	0.1	0.43	1.9	0.21	0.14	0.14	0.16	0.09	0.21	0.27	2.39	0.18	0.14	0.36	0.16	0.16	0.29	1.74	0.18	0.07	0.13	0.05	0.34	2.02	0.12	0.05	0.17	0.44	1.69	0.11	0.07	0.33	1.71	0.21	0.08	6.56	0.36	0.29	2.08	1.49	0.12
1	606	1	0.34	0.13	0.11	0.15	0.1	0.43	1.92	0.22	0.13	0.14	0.16	0.09	0.21	0.28	2.32	0.18	0.14	0.36	0.12	0.16	0.29	1.78	0.17	0.07	0.13	0.06	0.35	2	0.12	0.05	0.17	0.41	1.63	0.11	0.07	0.33	1.71	0.22	0.07	6.66	0.36	0.29	2.08	1.5	0.12
1	607	1	0.34	0.14	0.12	0.15	0.1	0.43	1.95	0.22	0.13	0.14	0.16	0.1	0.22	0.3	2.34	0.17	0.14	0.32	0.1	0.16	0.29	1.76	0.18	0.07	0.13	0.06	0.34	1.98	0.11	0.05	0.18	0.41	1.68	0.11	0.07	0.32	1.72	0.22	0.07	6.71	0.36	0.3	2.06	1.49	0.12
1	608	1	0.32	0.14	0.12	0.15	0.12	0.43	1.94	0.22	0.13	0.15	0.16	0.1	0.2	0.3	2.38	0.17	0.14	0.39	0.09	0.16	0.29	1.74	0.18	0.07	0.13	0.06	0.34	1.9	0.11	0.05	0.2	0.42	1.65	0.11	0.07	0.32	1.73	0.22	0.07	6.67	0.36	0.28	2.03	1.52	0.12
1	609	1	0.32	0.14	0.12	0.16	0.12	0.4	1.89	0.22	0.13	0.15	0.16	0.1	0.2	0.31	2.42	0.17	0.14	0.39	0.09	0.16	0.27	1.76	0.17	0.06	0.13	0.06	0.34	1.9	0.11	0.05	0.2	0.41	1.64	0.11	0.07	0.32	1.74	0.22	0.07	6.72	0.35	0.28	2.06	1.55	0.12
1	610	1	0.32	0.15	0.13	0.17	0.12	0.38	1.9	0.23	0.13	0.15	0.17	0.1	0.2	0.3	2.37	0.16	0.14	0.32	0.09	0.16	0.27	1.76	0.16	0.07	0.14	0.06	0.34	1.91	0.1	0.05	0.26	0.41	1.6	0.11	0.07	0.33	1.72	0.22	0.07	6.7	0.38	0.28	2.04	1.56	0.12
1	611	1	0.35	0.16	0.13	0.17	0.15	0.38	1.91	0.23	0.13	0.15	0.17	0.1	0.2	0.3	2.38	0.16	0.14	0.32	0.09	0.16	0.27	1.74	0.15	0.08	0.12	0.06	0.34	1.89	0.12	0.05	0.25	0.38	1.65	0.11	0.08	0.33	1.72	0.22	0.08	6.62	0.34	0.31	1.98	1.61	0.12
1	612	1	0.36	0.16	0.13	0.17	0.15	0.35	1.91	0.19	0.13	0.15	0.17	0.1	0.2	0.32	2.35	0.16	0.14	0.32	0.12	0.16	0.28	1.78	0.15	0.08	0.12	0.06	0.34	1.81	0.12	0.05	0.25	0.37	1.64	0.1	0.08	0.33	1.7	0.21	0.08	6.57	0.34	0.3	1.95	1.66	0.12
1	613	1	0.36	0.16	0.13	0.17	0.15	0.36	1.93	0.19	0.13	0.15	0.17	0.09	0.2	0.31	2.39	0.16	0.13	0.32	0.12	0.15	0.27	1.76	0.13	0.08	0.11	0.06	0.3	1.83	0.12	0.05	0.25	0.37	1.62	0.09	0.06	0.33	1.7	0.21	0.08	6.34	0.34	0.3	1.94	1.66	0.1
1	614	1	0.36	0.16	0.13	0.17	0.15	0.36	1.96	0.18	0.13	0.15	0.17	0.08	0.21	0.31	2.3	0.16	0.12	0.32	0.12	0.15	0.26	1.78	0.13	0.07	0.12	0.06	0.29	1.86	0.12	0.05	0.25	0.32	1.61	0.09	0.06	0.35	1.7	0.21	0.08	6.51	0.34	0.25	2.04	1.62	0.1
1	615	1	0.35	0.16	0.13	0.19	0.15	0.37	1.95	0.18	0.13	0.15	0.17	0.08	0.2	0.31	2.24	0.17	0.12	0.32	0.12	0.16	0.24	1.83	0.16	0.07	0.12	0.06	0.26	1.87	0.12	0.05	0.25	0.32	1.62	0.09	0.06	0.35	1.7	0.2	0.08	6.52	0.34	0.24	2.03	1.59	0.1
1	616	1	0.34	0.14	0.13	0.19	0.15	0.35	1.99	0.14	0.13	0.15	0.16	0.08	0.2	0.3	2.23	0.17	0.1	0.34	0.14	0.16	0.24	1.84	0.15	0.08	0.12	0.06	0.25	1.96	0.12	0.05	0.26	0.3	1.62	0.09	0.06	0.36	1.72	0.19	0.08	6.65	0.33	0.22	2.03	1.58	0.11
1	617	1	0.38	0.14	0.12	0.19	0.16	0.4	2.02	0.14	0.13	0.13	0.16	0.08	0.2	0.3	2.21	0.16	0.09	0.33	0.14	0.16	0.23	1.84	0.17	0.08	0.12	0.06	0.29	2.1	0.12	0.05	0.26	0.31	1.63	0.09	0.06	0.38	1.74	0.14	0.08	6.73	0.3	0.21	2.05	1.58	0.11
1	618	1	0.34	0.15	0.13	0.19	0.16	0.4	2.05	0.14	0.13	0.14	0.16	0.07	0.19	0.39	2.25	0.16	0.08	0.33	0.14	0.14	0.21	1.82	0.17	0.08	0.11	0.06	0.28	2.06	0.11	0.05	0.27	0.32	1.59	0.09	0.06	0.4	1.72	0.12	0.08	6.83	0.32	0.23	2.01	1.6	0.08
1	619	1	0.34	0.15	0.13	0.2	0.17	0.4	2	0.16	0.14	0.14	0.16	0.07	0.18	0.38	2.25	0.14	0.08	0.33	0.14	0.13	0.22	1.83	0.17	0.08	0.11	0.07	0.27	2.05	0.11	0.05	0.28	0.32	1.58	0.09	0.06	0.38	1.76	0.12	0.07	6.83	0.29	0.21	2.01	1.64	0.08
1	620	1	0.34	0.15	0.12	0.2	0.17	0.39	1.99	0.16	0.14	0.14	0.16	0.07	0.17	0.35	2.29	0.15	0.08	0.34	0.14	0.14	0.23	1.83	0.17	0.08	0.11	0.07	0.26	2.08	0.11	0.05	0.26	0.29	1.61	0.09	0.06	0.38	1.72	0.11	0.07	6.69	0.32	0.23	1.96	1.66	0.08
1	621	1	0.34	0.15	0.12	0.2	0.16	0.39	1.96	0.19	0.12	0.14	0.15	0.07	0.17	0.35	2.24	0.15	0.08	0.33	0.14	0.15	0.23	1.85	0.17	0.08	0.11	0.07	0.25	2.06	0.1	0.03	0.25	0.3	1.59	0.09	0.06	0.39	1.72	0.11	0.07	6.54	0.32	0.23	1.9	1.67	0.06
1	622	1	0.34	0.15	0.12	0.22	0.16	0.36	2.01	0.19	0.12	0.12	0.16	0.07	0.17	0.37	2.26	0.15	0.09	0.33	0.14	0.15	0.22	1.84	0.17	0.1	0.11	0.08	0.25	2.11	0.1	0.04	0.25	0.3	1.59	0.09	0.06	0.39	1.69	0.13	0.07	6.48	0.32	0.23	1.89	1.67	0.06
1	623	1	0.33	0.15	0.13	0.22	0.19	0.36	1.94	0.19	0.12	0.12	0.17	0.07	0.17	0.35	2.22	0.15	0.09	0.32	0.12	0.14	0.24	1.88	0.18	0.09	0.11	0.08	0.24	2.15	0.1	0.04	0.27	0.28	1.58	0.09	0.06	0.42	1.7	0.13	0.04	6.61	0.24	0.23	1.93	1.66	0.06
1	624	1	0.37	0.14	0.12	0.21	0.17	0.36	1.85	0.19	0.12	0.12	0.17	0.07	0.18	0.35	2.25	0.16	0.09	0.32	0.12	0.12	0.22	1.86	0.16	0.09	0.12	0.08	0.25	2.12	0.14	0.04	0.27	0.28	1.54	0.09	0.03	0.36	1.65	0.13	0.04	6.68	0.24	0.23	1.99	1.62	0.06
1	625	1	0.37	0.13	0.12	0.21	0.19	0.34	1.88	0.19	0.11	0.12	0.16	0.08	0.18	0.36	2.26	0.17	0.05	0.39	0.11	0.11	0.21	1.86	0.16	0.09	0.13	0.08	0.23	2.08	0.14	0.04	0.27	0.28	1.53	0.09	0.03	0.35	1.69	0.13	0.04	6.63	0.24	0.23	1.97	1.64	0.06
1	626	1	0.37	0.13	0.16	0.21	0.19	0.32	1.94	0.19	0.11	0.12	0.16	0.09	0.18	0.36	2.28	0.17	0.06	0.39	0.11	0.11	0.21	1.9	0.15	0.09	0.13	0.09	0.23	2.03	0.14	0.04	0.29	0.27	1.53	0.09	0.04	0.34	1.68	0.13	0.04	6.5	0.26	0.22	1.96	1.63	0.06
1	627	1	0.37	0.13	0.16	0.21	0.19	0.32	1.92	0.19	0.1	0.12	0.16	0.09	0.17	0.36	2.23	0.15	0.07	0.39	0.11	0.11	0.21	1.95	0.15	0.09	0.13	0.1	0.21	2.02	0.15	0.04	0.29	0.27	1.5	0.09	0.04	0.34	1.71	0.13	0.04	6.49	0.26	0.22	1.95	1.6	0.06
1	628	1	0.33	0.13	0.16	0.21	0.19	0.3	1.95	0.2	0.1	0.14	0.16	0.09	0.18	0.39	2.21	0.16	0.07	0.39	0.13	0.11	0.21	1.95	0.15	0.09	0.13	0.11	0.24	2.03	0.15	0.04	0.29	0.26	1.52	0.09	0.05	0.31	1.7	0.12	0.04	6.57	0.26	0.2	1.97	1.61	0.06
1	629	1	0.26	0.11	0.16	0.21	0.19	0.3	2.01	0.2	0.1	0.14	0.16	0.09	0.18	0.39	2.27	0.17	0.11	0.39	0.13	0.11	0.23	1.95	0.15	0.09	0.13	0.11	0.24	2.07	0.14	0.04	0.3	0.25	1.56	0.1	0.05	0.32	1.62	0.13	0.04	6.56	0.25	0.19	1.97	1.57	0.08
1	630	1	0.26	0.12	0.13	0.21	0.19	0.31	1.98	0.19	0.1	0.13	0.17	0.09	0.19	0.38	2.28	0.17	0.11	0.39	0.13	0.11	0.23	2	0.15	0.08	0.12	0.11	0.24	2.08	0.14	0.04	0.31	0.29	1.53	0.11	0.05	0.33	1.61	0.14	0.04	6.47	0.22	0.18	1.93	1.49	0.08
1	631	1	0.26	0.12	0.11	0.21	0.19	0.31	2.04	0.19	0.1	0.12	0.11	0.09	0.19	0.38	2.25	0.16	0.11	0.39	0.13	0.12	0.22	1.99	0.15	0.08	0.12	0.1	0.25	2.1	0.16	0.04	0.36	0.28	1.51	0.11	0.05	0.3	1.63	0.14	0.04	6.47	0.22	0.16	1.96	1.5	0.08
1	632	1	0.25	0.13	0.11	0.21	0.19	0.29	1.96	0.19	0.09	0.12	0.08	0.07	0.22	0.39	2.2	0.16	0.11	0.37	0.13	0.12	0.22	1.98	0.15	0.08	0.1	0.11	0.25	2.08	0.16	0.04	0.38	0.27	1.51	0.13	0.05	0.29	1.63	0.15	0.04	6.46	0.22	0.16	1.97	1.48	0.08
1	633	1	0.27	0.12	0.11	0.2	0.19	0.27	1.94	0.17	0.09	0.12	0.08	0.08	0.22	0.39	2.18	0.16	0.11	0.37	0.13	0.12	0.22	1.96	0.15	0.08	0.1	0.11	0.24	2.07	0.16	0.04	0.35	0.33	1.49	0.14	0.04	0.3	1.66	0.15	0.04	6.46	0.22	0.16	1.99	1.45	0.08
1	634	1	0.26	0.13	0.11	0.19	0.19	0.27	1.91	0.18	0.09	0.12	0.08	0.08	0.22	0.39	2.2	0.16	0.11	0.37	0.13	0.12	0.21	1.95	0.15	0.08	0.1	0.14	0.24	2.08	0.16	0.04	0.34	0.33	1.47	0.16	0.04	0.3	1.67	0.15	0.04	6.42	0.22	0.16	1.97	1.47	0.08
1	635	1	0.26	0.13	0.13	0.19	0.16	0.27	1.84	0.18	0.03	0.14	0.08	0.08	0.22	0.39	2.2	0.16	0.11	0.37	0.13	0.12	0.17	1.98	0.14	0.08	0.1	0.14	0.24	2.09	0.16	0.04	0.32	0.32	1.54	0.16	0.04	0.3	1.67	0.15	0.04	6.38	0.21	0.16	1.98	1.47	0.08
1	636	1	0.26	0.13	0.13	0.19	0.15	0.26	1.84	0.17	0.03	0.15	0.08	0.08	0.2	0.38	2.17	0.17	0.12	0.37	0.13	0.12	0.18	2.02	0.14	0.08	0.08	0.15	0.25	2.08	0.16	0.04	0.32	0.32	1.5	0.16	0.04	0.3	1.62	0.16	0.04	6.4	0.21	0.15	1.99	1.44	0.08
1	637	1	0.26	0.11	0.13	0.16	0.15	0.25	1.87	0.16	0.03	0.15	0.08	0.08	0.18	0.38	2.16	0.17	0.12	0.37	0.13	0.12	0.19	2.01	0.14	0.08	0.09	0.15	0.25	2.06	0.16	0.04	0.33	0.36	1.53	0.14	0.04	0.3	1.71	0.16	0.05	6.39	0.21	0.15	1.99	1.44	0.08
1	638	1	0.26	0.11	0.13	0.16	0.15	0.24	1.86	0.14	0.03	0.15	0.08	0.07	0.16	0.36	2.19	0.17	0.12	0.37	0.13	0.12	0.19	1.95	0.11	0.08	0.09	0.15	0.26	2.06	0.17	0.01	0.38	0.38	1.57	0.15	0.05	0.31	1.69	0.16	0.11	6.45	0.19	0.16	2.01	1.41	0.08
1	639	1	0.26	0.11	0.13	0.16	0.15	0.24	1.81	0.14	0.03	0.15	0.08	0.05	0.17	0.36	2.13	0.17	0.12	0.37	0.13	0.12	0.19	1.96	0.11	0.06	0.1	0.16	0.25	2.04	0.17	0.01	0.38	0.35	1.59	0.15	0.05	0.31	1.69	0.16	0.11	6.56	0.19	0.19	2	1.39	0.08
1	640	1	0.26	0.11	0.13	0.16	0.15	0.24	1.72	0.14	0.03	0.11	0.06	0.05	0.18	0.36	2.13	0.17	0.12	0.37	0.13	0.12	0.22	1.97	0.11	0.06	0.1	0.16	0.25	2.03	0.17	0.01	0.38	0.34	1.63	0.16	0.05	0.33	1.66	0.16	0.11	6.62	0.19	0.19	2.02	1.37	0.11
1	641	1	0.26	0.11	0.14	0.16	0.15	0.2	1.65	0.14	0.03	0.11	0.06	0.06	0.18	0.35	2.07	0.17	0.12	0.37	0.14	0.12	0.23	2.08	0.11	0.06	0.1	0.16	0.25	1.99	0.17	0.01	0.42	0.34	1.65	0.16	0.05	0.31	1.63	0.16	0.09	6.65	0.17	0.19	2.04	1.35	0.11
1	642	1	0.26	0.11	0.14	0.16	0.15	0.24	1.55	0.11	0.03	0.11	0.06	0.07	0.2	0.32	2.02	0.17	0.11	0.38	0.14	0.15	0.24	2.07	0.11	0.06	0.1	0.16	0.26	2	0.16	0.01	0.45	0.34	1.7	0.16	0.04	0.35	1.65	0.16	0.08	6.76	0.18	0.2	2.02	1.38	0.11
1	643	1	0.26	0.11	0.14	0.16	0.15	0.24	1.52	0.11	0.03	0.11	0.04	0.07	0.2	0.36	2	0.2	0.11	0.39	0.15	0.15	0.25	2.05	0.11	0.06	0.1	0.15	0.28	1.98	0.16	0.01	0.45	0.34	1.68	0.16	0.04	0.34	1.62	0.16	0.08	6.67	0.18	0.2	1.98	1.38	0.11
1	644	1	0.23	0.11	0.14	0.16	0.14	0.2	1.52	0.11	0.03	0.12	0.04	0.08	0.19	0.37	1.97	0.2	0.11	0.39	0.15	0.15	0.25	2.03	0.11	0.06	0.1	0.15	0.28	1.99	0.16	0.02	0.48	0.34	1.74	0.16	0.04	0.34	1.61	0.15	0.08	6.59	0.19	0.21	1.88	1.35	0.14
1	645	1	0.23	0.11	0.14	0.13	0.14	0.22	1.51	0.11	0.03	0.12	0.04	0.08	0.22	0.36	2	0.17	0.09	0.42	0.17	0.15	0.27	1.99	0.11	0.05	0.09	0.15	0.29	2.07	0.17	0.02	0.48	0.34	1.74	0.16	0.04	0.33	1.62	0.15	0.08	6.57	0.18	0.23	1.79	1.37	0.12
1	646	1	0.23	0.11	0.14	0.13	0.14	0.19	1.5	0.11	0.02	0.12	0.04	0.09	0.25	0.37	1.97	0.17	0.09	0.45	0.17	0.15	0.27	2	0.11	0.05	0.1	0.15	0.29	2.13	0.16	0.02	0.51	0.34	1.76	0.15	0.04	0.32	1.64	0.15	0.08	6.64	0.18	0.25	1.78	1.31	0.12
1	647	1	0.23	0.11	0.14	0.13	0.15	0.23	1.53	0.11	0.02	0.11	0.04	0.1	0.25	0.37	1.93	0.17	0.09	0.45	0.17	0.15	0.3	1.97	0.12	0.06	0.1	0.15	0.29	2.14	0.16	0.02	0.51	0.34	1.8	0.15	0.04	0.32	1.68	0.14	0.08	6.64	0.18	0.25	1.77	1.31	0.13
1	648	1	0.23	0.11	0.14	0.12	0.15	0.24	1.58	0.11	0.02	0.11	0.04	0.1	0.25	0.37	1.92	0.17	0.08	0.42	0.17	0.16	0.26	1.97	0.11	0.06	0.1	0.15	0.29	2.16	0.16	0.02	0.51	0.33	1.86	0.15	0.04	0.35	1.65	0.13	0.08	6.6	0.17	0.26	1.79	1.36	0.13
1	649	1	0.23	0.11	0.12	0.14	0.16	0.24	1.59	0.12	0.03	0.11	0.04	0.13	0.25	0.37	1.9	0.17	0.08	0.43	0.16	0.16	0.29	1.97	0.11	0.06	0.12	0.17	0.3	2.18	0.16	0.02	0.54	0.34	1.89	0.14	0.04	0.35	1.66	0.1	0.08	6.59	0.17	0.23	1.76	1.41	0.13
1	650	1	0.23	0.14	0.12	0.14	0.16	0.26	1.61	0.12	0.03	0.12	0.04	0.13	0.26	0.38	1.89	0.14	0.08	0.43	0.16	0.15	0.31	2	0.13	0.06	0.12	0.17	0.34	2.13	0.14	0.02	0.54	0.36	1.94	0.14	0.05	0.33	1.65	0.1	0.08	6.78	0.16	0.22	1.81	1.47	0.15
1	651	1	0.23	0.14	0.12	0.14	0.16	0.26	1.72	0.12	0.03	0.13	0.04	0.13	0.26	0.43	1.89	0.13	0.08	0.4	0.18	0.12	0.33	2	0.13	0.06	0.12	0.17	0.36	2.12	0.14	0.02	0.56	0.32	1.88	0.14	0.05	0.34	1.61	0.1	0.08	6.86	0.16	0.23	1.81	1.5	0.15
1	652	1	0.23	0.14	0.12	0.14	0.14	0.26	1.71	0.12	0.03	0.11	0.04	0.13	0.24	0.43	1.96	0.13	0.09	0.4	0.17	0.12	0.34	1.95	0.13	0.06	0.13	0.17	0.36	2.16	0.14	0.02	0.54	0.34	1.89	0.14	0.05	0.34	1.6	0.1	0.08	6.97	0.16	0.25	1.76	1.46	0.15
1	653	1	0.27	0.13	0.12	0.14	0.14	0.28	1.75	0.12	0.03	0.11	0.06	0.13	0.24	0.43	1.93	0.12	0.1	0.44	0.17	0.12	0.33	1.9	0.13	0.06	0.13	0.17	0.37	2.15	0.14	0.04	0.54	0.34	1.84	0.14	0.05	0.33	1.6	0.1	0.08	7.03	0.16	0.25	1.75	1.47	0.15
1	654	1	0.24	0.13	0.12	0.13	0.14	0.29	1.77	0.12	0.02	0.11	0.06	0.13	0.25	0.43	1.95	0.12	0.1	0.42	0.18	0.11	0.33	1.96	0.12	0.06	0.15	0.17	0.34	2.14	0.13	0.04	0.56	0.34	1.89	0.14	0.05	0.33	1.6	0.1	0.08	7.29	0.16	0.26	1.72	1.44	0.15
1	655	1	0.24	0.13	0.12	0.13	0.15	0.29	1.86	0.11	0.02	0.11	0.07	0.16	0.27	0.45	1.94	0.13	0.1	0.37	0.18	0.1	0.33	1.93	0.12	0.06	0.15	0.17	0.35	2.14	0.13	0.04	0.58	0.34	1.87	0.14	0.05	0.33	1.54	0.1	0.08	7.26	0.15	0.26	1.72	1.43	0.15
1	656	1	0.28	0.13	0.12	0.13	0.15	0.29	1.85	0.1	0.02	0.11	0.07	0.16	0.29	0.44	1.91	0.13	0.1	0.37	0.18	0.09	0.33	1.91	0.12	0.06	0.15	0.16	0.33	2.11	0.15	0.05	0.58	0.38	1.94	0.14	0.05	0.33	1.55	0.09	0.08	7.21	0.18	0.26	1.76	1.49	0.15
1	657	1	0.28	0.12	0.11	0.13	0.16	0.3	1.83	0.11	0.02	0.11	0.07	0.15	0.28	0.42	1.9	0.13	0.1	0.4	0.18	0.09	0.33	1.86	0.11	0.06	0.16	0.16	0.34	2.18	0.15	0.05	0.6	0.38	1.97	0.14	0.05	0.33	1.51	0.09	0.08	7.24	0.18	0.25	1.77	1.51	0.15
1	658	1	0.28	0.12	0.11	0.14	0.14	0.3	1.83	0.11	0.02	0.09	0.09	0.15	0.28	0.42	1.87	0.13	0.1	0.33	0.18	0.11	0.33	1.85	0.11	0.06	0.17	0.18	0.35	2.19	0.15	0.05	0.62	0.37	1.98	0.14	0.05	0.32	1.58	0.1	0.08	7.32	0.19	0.26	1.79	1.53	0.15
1	659	1	0.32	0.12	0.11	0.13	0.14	0.32	1.81	0.11	0.02	0.12	0.09	0.15	0.28	0.42	1.9	0.13	0.1	0.33	0.18	0.11	0.32	1.77	0.12	0.06	0.17	0.18	0.39	2.19	0.15	0.05	0.62	0.37	2	0.14	0.05	0.39	1.58	0.11	0.08	7.33	0.22	0.25	1.8	1.55	0.15
1	660	1	0.32	0.11	0.11	0.13	0.14	0.32	1.79	0.1	0.02	0.12	0.08	0.15	0.28	0.45	1.95	0.13	0.12	0.33	0.18	0.11	0.32	1.81	0.12	0.05	0.16	0.18	0.39	2.19	0.15	0.05	0.54	0.37	2.06	0.14	0.05	0.39	1.57	0.11	0.08	7.32	0.2	0.25	1.86	1.55	0.15
1	661	1	0.29	0.09	0.12	0.13	0.11	0.34	1.78	0.1	0.02	0.12	0.08	0.15	0.29	0.45	1.94	0.14	0.12	0.33	0.18	0.11	0.37	1.84	0.12	0.04	0.16	0.18	0.4	2.2	0.13	0.06	0.54	0.37	2.02	0.14	0.04	0.41	1.55	0.11	0.07	7.29	0.2	0.22	1.87	1.54	0.15
1	662	1	0.28	0.09	0.12	0.13	0.11	0.34	1.75	0.1	0.02	0.12	0.08	0.15	0.3	0.43	1.97	0.14	0.12	0.34	0.14	0.11	0.37	1.77	0.12	0.05	0.15	0.18	0.4	2.2	0.13	0.06	0.54	0.37	1.98	0.14	0.05	0.41	1.58	0.11	0.07	7.34	0.2	0.22	1.85	1.51	0.15
1	663	1	0.28	0.09	0.11	0.13	0.11	0.37	1.7	0.1	0.02	0.12	0.08	0.15	0.3	0.44	1.89	0.14	0.12	0.34	0.14	0.12	0.37	1.87	0.13	0.05	0.15	0.18	0.41	2.2	0.13	0.06	0.54	0.37	2	0.14	0.05	0.41	1.56	0.11	0.07	7.39	0.23	0.22	1.87	1.52	0.15
1	664	1	0.28	0.09	0.12	0.13	0.11	0.37	1.67	0.1	0.02	0.12	0.08	0.14	0.29	0.45	1.94	0.14	0.12	0.34	0.14	0.12	0.39	1.89	0.13	0.05	0.14	0.18	0.41	2.23	0.13	0.06	0.54	0.37	2	0.14	0.05	0.39	1.57	0.14	0.09	7.28	0.23	0.24	1.77	1.56	0.15
1	665	1	0.27	0.09	0.12	0.11	0.12	0.38	1.68	0.11	0.02	0.12	0.09	0.14	0.29	0.45	2.05	0.13	0.12	0.36	0.15	0.11	0.39	1.9	0.1	0.05	0.14	0.18	0.41	2.23	0.14	0.06	0.54	0.37	1.99	0.14	0.05	0.39	1.58	0.14	0.09	7.38	0.22	0.24	1.79	1.59	0.13
1	666	1	0.27	0.1	0.13	0.11	0.12	0.38	1.65	0.11	0.02	0.13	0.09	0.14	0.29	0.47	2.05	0.13	0.12	0.34	0.13	0.12	0.38	1.9	0.1	0.04	0.15	0.18	0.41	2.22	0.14	0.06	0.53	0.37	2.01	0.14	0.05	0.41	1.58	0.15	0.09	7.17	0.23	0.24	1.79	1.59	0.12
1	667	1	0.23	0.11	0.13	0.11	0.11	0.34	1.58	0.11	0.02	0.13	0.1	0.14	0.29	0.46	2.05	0.13	0.12	0.44	0.13	0.12	0.38	1.94	0.09	0.04	0.15	0.18	0.37	2.05	0.14	0.06	0.53	0.35	1.97	0.14	0.05	0.41	1.54	0.15	0.09	7.06	0.23	0.24	1.83	1.64	0.12
1	668	1	0.23	0.1	0.12	0.11	0.11	0.34	1.58	0.12	0.02	0.12	0.1	0.14	0.29	0.37	2.05	0.13	0.12	0.49	0.13	0.12	0.38	1.95	0.1	0.04	0.16	0.18	0.42	2.06	0.14	0.06	0.52	0.34	1.99	0.14	0.05	0.39	1.55	0.15	0.09	7.05	0.2	0.22	1.83	1.62	0.13
1	669	1	0.23	0.1	0.15	0.1	0.1	0.38	1.61	0.1	0.01	0.12	0.1	0.14	0.29	0.37	2.06	0.14	0.12	0.51	0.13	0.12	0.37	1.96	0.11	0.04	0.17	0.18	0.41	2.04	0.13	0.06	0.51	0.34	2	0.14	0.05	0.41	1.6	0.15	0.09	7.08	0.2	0.24	1.8	1.57	0.13
1	670	1	0.27	0.1	0.15	0.1	0.1	0.38	1.57	0.1	0.01	0.12	0.1	0.14	0.29	0.37	2.05	0.13	0.12	0.53	0.13	0.11	0.36	1.92	0.11	0.04	0.18	0.18	0.43	2.06	0.13	0.06	0.5	0.35	1.98	0.15	0.05	0.41	1.61	0.16	0.09	7.09	0.19	0.22	1.75	1.58	0.13
1	671	1	0.27	0.1	0.15	0.1	0.1	0.39	1.57	0.07	0.01	0.13	0.1	0.14	0.29	0.35	2.09	0.13	0.13	0.52	0.13	0.13	0.35	1.96	0.11	0.04	0.21	0.18	0.45	2.07	0.13	0.06	0.57	0.34	2.01	0.15	0.05	0.4	1.64	0.16	0.1	7.14	0.19	0.22	1.8	1.61	0.13
1	672	1	0.27	0.1	0.15	0.08	0.1	0.39	1.57	0.07	0.01	0.13	0.09	0.14	0.28	0.33	2.15	0.14	0.12	0.52	0.13	0.13	0.35	1.99	0.11	0.02	0.21	0.17	0.44	2.03	0.13	0.05	0.62	0.35	2.08	0.15	0.05	0.4	1.65	0.14	0.1	7.25	0.2	0.24	1.76	1.58	0.13
1	673	1	0.3	0.1	0.14	0.08	0.08	0.39	1.62	0.07	0.01	0.13	0.08	0.16	0.28	0.33	2.18	0.13	0.12	0.49	0.13	0.13	0.35	2.01	0.12	0.02	0.21	0.17	0.45	1.98	0.13	0.05	0.61	0.35	2.08	0.15	0.06	0.37	1.68	0.14	0.1	7.2	0.2	0.24	1.71	1.58	0.13
1	674	1	0.26	0.1	0.14	0.1	0.08	0.38	1.64	0.07	0.01	0.13	0.08	0.17	0.26	0.35	2.15	0.13	0.12	0.49	0.13	0.13	0.4	2.1	0.14	0.02	0.2	0.16	0.43	2.06	0.1	0.06	0.64	0.36	2.05	0.15	0.06	0.37	1.71	0.15	0.11	7.1	0.21	0.23	1.66	1.59	0.13
1	675	1	0.26	0.1	0.14	0.1	0.08	0.37	1.64	0.07	0.01	0.14	0.09	0.18	0.26	0.34	2.12	0.12	0.12	0.44	0.13	0.13	0.41	2.09	0.15	0.02	0.19	0.16	0.43	2.04	0.1	0.06	0.64	0.36	2.09	0.15	0.06	0.38	1.71	0.12	0.11	7.14	0.23	0.26	1.67	1.61	0.13
1	676	1	0.26	0.1	0.11	0.1	0.1	0.37	1.65	0.07	0.01	0.14	0.09	0.17	0.26	0.34	2.12	0.12	0.11	0.45	0.15	0.13	0.43	2.07	0.17	0.02	0.19	0.15	0.44	2.01	0.1	0.06	0.64	0.37	2.09	0.15	0.05	0.37	1.69	0.12	0.11	7.27	0.21	0.27	1.69	1.61	0.17
1	677	1	0.27	0.1	0.16	0.1	0.1	0.37	1.72	0.07	0.04	0.14	0.1	0.17	0.27	0.34	2.16	0.12	0.1	0.48	0.15	0.13	0.43	2.05	0.19	0.02	0.21	0.14	0.45	1.98	0.09	0.06	0.64	0.37	2.12	0.13	0.05	0.37	1.66	0.12	0.11	7.11	0.23	0.27	1.72	1.61	0.17
1	678	1	0.27	0.09	0.16	0.1	0.12	0.36	1.8	0.06	0.04	0.12	0.1	0.18	0.26	0.31	2.16	0.11	0.1	0.49	0.13	0.13	0.43	2.06	0.19	0.03	0.21	0.13	0.43	1.98	0.11	0.06	0.64	0.37	2.1	0.15	0.04	0.37	1.64	0.12	0.11	7.05	0.23	0.27	1.72	1.63	0.17
1	679	1	0.27	0.09	0.16	0.1	0.12	0.37	1.73	0.06	0.04	0.12	0.14	0.18	0.26	0.31	2.16	0.12	0.06	0.49	0.13	0.13	0.42	2.05	0.19	0.03	0.22	0.13	0.46	1.98	0.11	0.06	0.64	0.36	2.09	0.14	0.04	0.36	1.74	0.12	0.11	7.01	0.26	0.27	1.72	1.72	0.15
1	680	1	0.29	0.08	0.16	0.09	0.12	0.36	1.74	0.06	0.04	0.14	0.14	0.18	0.25	0.31	2.13	0.13	0.06	0.49	0.13	0.13	0.42	2.04	0.19	0.03	0.22	0.13	0.48	1.93	0.14	0.06	0.63	0.34	2.11	0.13	0.04	0.36	1.81	0.11	0.11	7.11	0.26	0.27	1.75	1.74	0.15
1	681	1	0.29	0.08	0.16	0.08	0.12	0.36	1.72	0.06	0.04	0.14	0.16	0.18	0.26	0.31	2.14	0.14	0.06	0.53	0.13	0.12	0.42	2.04	0.19	0.03	0.22	0.13	0.49	1.89	0.12	0.06	0.6	0.33	2.15	0.13	0.04	0.37	1.82	0.13	0.11	7.17	0.26	0.27	1.72	1.73	0.15
1	682	1	0.29	0.07	0.16	0.08	0.12	0.36	1.66	0.06	0.04	0.14	0.17	0.2	0.23	0.28	2.13	0.14	0.06	0.53	0.13	0.12	0.42	2.07	0.19	0.03	0.23	0.12	0.52	1.88	0.12	0.06	0.6	0.32	2.13	0.11	0.04	0.37	1.87	0.12	0.11	7.2	0.26	0.27	1.73	1.73	0.15
1	683	1	0.27	0.07	0.17	0.08	0.12	0.36	1.69	0.06	0.04	0.15	0.17	0.19	0.21	0.28	2.16	0.14	0.06	0.53	0.1	0.12	0.44	2.09	0.19	0.03	0.21	0.12	0.52	1.9	0.12	0.06	0.6	0.26	2.17	0.09	0.04	0.36	1.85	0.12	0.11	7.15	0.26	0.26	1.75	1.81	0.15
1	684	1	0.26	0.06	0.17	0.1	0.13	0.36	1.68	0.05	0.05	0.15	0.17	0.19	0.22	0.29	2.15	0.14	0.06	0.55	0.11	0.12	0.47	2.13	0.19	0.03	0.21	0.1	0.52	1.91	0.12	0.06	0.6	0.26	2.18	0.08	0.05	0.37	1.84	0.12	0.11	7.24	0.27	0.26	1.8	1.78	0.15
1	685	1	0.28	0.06	0.15	0.1	0.13	0.36	1.72	0.05	0.05	0.13	0.17	0.19	0.22	0.32	2.17	0.14	0.06	0.55	0.11	0.12	0.47	2.12	0.19	0.03	0.21	0.14	0.52	1.96	0.12	0.06	0.6	0.26	2.14	0.08	0.05	0.37	1.8	0.14	0.11	7.27	0.3	0.26	1.82	1.8	0.16
1	686	1	0.28	0.06	0.15	0.1	0.13	0.37	1.73	0.05	0.05	0.13	0.17	0.19	0.23	0.34	2.13	0.14	0.05	0.56	0.11	0.12	0.46	2.11	0.19	0.03	0.22	0.13	0.55	1.96	0.13	0.06	0.6	0.26	2.19	0.08	0.05	0.39	1.83	0.13	0.12	7.25	0.3	0.26	1.8	1.9	0.2
1	687	1	0.32	0.08	0.15	0.1	0.15	0.38	1.73	0.05	0.05	0.13	0.18	0.19	0.23	0.34	2.15	0.14	0.05	0.56	0.13	0.14	0.45	2.11	0.2	0.03	0.21	0.13	0.58	1.96	0.16	0.06	0.59	0.22	2.14	0.08	0.05	0.38	1.73	0.14	0.11	7.36	0.29	0.26	1.82	1.86	0.2
1	688	1	0.32	0.08	0.15	0.1	0.15	0.39	1.77	0.05	0.05	0.13	0.18	0.19	0.23	0.34	2.13	0.14	0.05	0.56	0.13	0.14	0.45	2.14	0.2	0.03	0.21	0.13	0.57	1.97	0.15	0.06	0.55	0.2	2.11	0.08	0.04	0.35	1.7	0.14	0.05	7.26	0.29	0.25	1.85	1.81	0.2
1	689	1	0.32	0.09	0.15	0.1	0.15	0.39	1.8	0.05	0.05	0.13	0.18	0.19	0.22	0.34	2.12	0.14	0.05	0.56	0.13	0.14	0.47	2.11	0.21	0.03	0.2	0.12	0.57	2.02	0.15	0.06	0.55	0.2	2.1	0.08	0.04	0.35	1.71	0.14	0.05	7.16	0.29	0.22	1.87	1.81	0.2
1	690	1	0.32	0.09	0.18	0.1	0.15	0.39	1.86	0.05	0.05	0.13	0.18	0.19	0.23	0.34	2.1	0.14	0.05	0.57	0.13	0.14	0.44	2.09	0.21	0.03	0.2	0.12	0.58	1.99	0.15	0.06	0.55	0.22	2.04	0.06	0.04	0.33	1.72	0.14	0.05	7.06	0.29	0.24	1.83	1.88	0.17
1	691	1	0.32	0.09	0.18	0.1	0.15	0.4	1.85	0.06	0.05	0.13	0.18	0.18	0.28	0.34	2.1	0.14	0.05	0.59	0.12	0.14	0.44	1.97	0.21	0.03	0.2	0.12	0.58	2.01	0.15	0.06	0.51	0.22	2.03	0.06	0.04	0.32	1.7	0.14	0.05	7.03	0.29	0.24	1.79	1.96	0.17
1	692	1	0.32	0.09	0.18	0.14	0.15	0.36	1.9	0.06	0.05	0.13	0.18	0.17	0.26	0.34	2.11	0.14	0.05	0.58	0.12	0.11	0.43	2.01	0.21	0.03	0.2	0.15	0.56	2.02	0.15	0.07	0.53	0.22	2.04	0.06	0.04	0.28	1.69	0.14	0.05	6.9	0.28	0.23	1.81	1.96	0.17
1	693	1	0.32	0.09	0.18	0.14	0.16	0.36	1.92	0.07	0.05	0.13	0.18	0.17	0.27	0.29	2.12	0.11	0.05	0.57	0.11	0.11	0.42	2.02	0.21	0.05	0.25	0.15	0.55	2.03	0.15	0.07	0.53	0.25	2.05	0.06	0.04	0.28	1.69	0.14	0.05	7	0.29	0.23	1.89	1.97	0.17
1	694	1	0.32	0.09	0.18	0.15	0.16	0.36	1.96	0.1	0.05	0.12	0.18	0.16	0.28	0.29	1.98	0.11	0.05	0.6	0.11	0.11	0.43	1.99	0.21	0.05	0.25	0.15	0.59	2.03	0.15	0.06	0.5	0.24	2.02	0.06	0.04	0.29	1.71	0.16	0.05	6.98	0.28	0.22	1.86	1.97	0.14
1	695	1	0.35	0.1	0.18	0.16	0.16	0.34	1.95	0.1	0.05	0.12	0.18	0.19	0.3	0.29	1.99	0.11	0.05	0.57	0.09	0.13	0.43	1.99	0.21	0.05	0.25	0.15	0.58	2.01	0.15	0.06	0.5	0.23	2.03	0.06	0.04	0.3	1.66	0.16	0.06	7.04	0.28	0.2	1.88	1.97	0.14
1	696	1	0.36	0.1	0.19	0.16	0.16	0.34	1.97	0.11	0.05	0.12	0.18	0.18	0.27	0.27	2.04	0.11	0.05	0.55	0.09	0.13	0.44	1.98	0.22	0.05	0.25	0.15	0.58	1.97	0.15	0.06	0.51	0.23	2.04	0.06	0.04	0.3	1.62	0.16	0.06	7.12	0.3	0.18	1.86	1.99	0.14
1	697	1	0.38	0.1	0.19	0.16	0.15	0.31	1.97	0.11	0.05	0.12	0.18	0.17	0.27	0.27	2.05	0.11	0.05	0.57	0.09	0.13	0.4	2.02	0.23	0.04	0.25	0.15	0.57	2.04	0.19	0.06	0.55	0.25	2.03	0.08	0.04	0.31	1.62	0.16	0.06	7.11	0.3	0.2	1.85	2	0.13
1	698	1	0.38	0.1	0.19	0.17	0.15	0.3	1.95	0.11	0.05	0.14	0.18	0.17	0.27	0.27	2.06	0.11	0.05	0.59	0.09	0.12	0.4	2.02	0.22	0.04	0.27	0.16	0.57	1.98	0.19	0.06	0.59	0.25	1.93	0.08	0.04	0.28	1.61	0.16	0.07	7	0.3	0.19	1.83	1.96	0.13
1	699	1	0.38	0.1	0.19	0.15	0.14	0.35	1.96	0.1	0.04	0.14	0.19	0.15	0.27	0.27	2.05	0.14	0.05	0.58	0.11	0.12	0.39	1.98	0.22	0.04	0.25	0.14	0.56	2	0.21	0.06	0.57	0.24	1.91	0.08	0.04	0.28	1.62	0.16	0.08	6.94	0.3	0.2	1.89	1.94	0.13
1	700	1	0.38	0.07	0.19	0.15	0.14	0.33	1.92	0.1	0.04	0.13	0.21	0.15	0.26	0.26	2.01	0.16	0.05	0.58	0.11	0.14	0.39	2	0.2	0.04	0.25	0.14	0.58	2.03	0.2	0.06	0.57	0.22	1.87	0.08	0.03	0.27	1.7	0.16	0.08	7	0.31	0.2	1.88	1.91	0.1
1	701	1	0.38	0.07	0.2	0.15	0.14	0.34	1.81	0.1	0.04	0.12	0.23	0.15	0.26	0.21	2.03	0.15	0.05	0.63	0.1	0.13	0.38	1.99	0.2	0.04	0.25	0.14	0.59	2.06	0.2	0.06	0.6	0.24	1.92	0.08	0.03	0.26	1.71	0.17	0.08	7	0.32	0.23	1.92	1.86	0.1
1	702	1	0.38	0.07	0.2	0.15	0.14	0.34	1.82	0.1	0.04	0.13	0.23	0.17	0.26	0.21	2	0.15	0.04	0.63	0.11	0.13	0.42	2.02	0.2	0.06	0.24	0.14	0.59	1.99	0.2	0.06	0.63	0.22	1.93	0.09	0.03	0.26	1.72	0.18	0.08	7.01	0.34	0.21	1.97	1.86	0.12
1	703	1	0.37	0.08	0.23	0.15	0.14	0.32	1.81	0.1	0.04	0.15	0.21	0.17	0.26	0.21	2.02	0.15	0.03	0.6	0.11	0.13	0.42	2.04	0.2	0.07	0.24	0.14	0.58	1.98	0.2	0.04	0.63	0.24	1.97	0.09	0.03	0.28	1.71	0.18	0.08	6.97	0.34	0.21	1.94	1.84	0.12
1	704	1	0.39	0.08	0.24	0.16	0.14	0.31	1.8	0.1	0.05	0.15	0.21	0.17	0.25	0.21	2	0.17	0.03	0.59	0.1	0.13	0.42	1.99	0.2	0.07	0.22	0.16	0.58	1.99	0.2	0.04	0.63	0.25	1.92	0.09	0.03	0.28	1.73	0.18	0.08	6.67	0.35	0.2	1.95	1.84	0.12
1	705	1	0.39	0.08	0.24	0.16	0.13	0.31	1.71	0.13	0.06	0.17	0.21	0.14	0.23	0.19	2.02	0.16	0.03	0.6	0.1	0.13	0.42	2.02	0.2	0.07	0.24	0.16	0.57	2.05	0.2	0.04	0.59	0.27	1.96	0.09	0.03	0.28	1.72	0.19	0.08	6.79	0.35	0.2	1.93	1.86	0.14
1	706	1	0.35	0.08	0.24	0.15	0.13	0.31	1.7	0.13	0.06	0.17	0.21	0.14	0.21	0.19	2.04	0.16	0.04	0.6	0.1	0.13	0.43	2.01	0.2	0.07	0.26	0.16	0.57	2.08	0.18	0.03	0.66	0.22	2	0.09	0.03	0.28	1.65	0.2	0.08	6.87	0.32	0.2	1.9	1.81	0.14
1	707	1	0.35	0.08	0.24	0.15	0.12	0.3	1.7	0.12	0.06	0.17	0.21	0.14	0.21	0.19	2.03	0.16	0.04	0.57	0.1	0.13	0.46	2.04	0.2	0.08	0.26	0.17	0.56	2.01	0.18	0.03	0.63	0.26	1.94	0.09	0.04	0.29	1.67	0.2	0.08	6.84	0.32	0.2	1.88	1.88	0.14
1	708	1	0.35	0.08	0.24	0.14	0.13	0.3	1.73	0.12	0.06	0.17	0.19	0.16	0.21	0.19	2.02	0.16	0.04	0.57	0.1	0.11	0.46	2.04	0.2	0.08	0.25	0.15	0.57	2.08	0.18	0.03	0.59	0.27	1.94	0.09	0.04	0.29	1.62	0.19	0.09	6.76	0.32	0.19	1.85	1.86	0.14
1	709	1	0.31	0.08	0.24	0.14	0.13	0.28	1.75	0.12	0.06	0.14	0.19	0.16	0.23	0.18	1.98	0.17	0.04	0.63	0.1	0.12	0.46	2.08	0.19	0.08	0.25	0.17	0.53	2.11	0.18	0.04	0.59	0.27	1.99	0.09	0.04	0.22	1.59	0.18	0.1	6.77	0.29	0.21	1.8	1.85	0.14
1	710	1	0.31	0.08	0.24	0.13	0.13	0.29	1.76	0.12	0.06	0.14	0.19	0.17	0.25	0.16	1.91	0.17	0.02	0.63	0.1	0.13	0.46	2.05	0.2	0.09	0.25	0.17	0.55	2.13	0.18	0.04	0.59	0.27	1.96	0.09	0.04	0.21	1.59	0.18	0.1	6.68	0.31	0.24	1.8	1.86	0.14
1	711	1	0.31	0.08	0.23	0.13	0.13	0.29	1.78	0.13	0.06	0.14	0.19	0.18	0.24	0.16	1.93	0.16	0.02	0.64	0.1	0.13	0.42	2.11	0.2	0.09	0.25	0.17	0.55	2.11	0.18	0.03	0.59	0.27	2.01	0.09	0.04	0.22	1.64	0.18	0.1	6.72	0.31	0.28	1.87	1.84	0.17
1	712	1	0.31	0.07	0.26	0.13	0.13	0.29	1.81	0.13	0.06	0.15	0.19	0.18	0.23	0.17	1.88	0.16	0.02	0.65	0.1	0.14	0.41	2.16	0.2	0.08	0.25	0.17	0.55	2.12	0.18	0.03	0.59	0.27	2.06	0.09	0.03	0.22	1.65	0.19	0.1	6.61	0.33	0.28	1.94	1.9	0.17
1	713	1	0.31	0.07	0.28	0.13	0.13	0.25	1.82	0.13	0.06	0.15	0.19	0.18	0.23	0.16	1.92	0.16	0.05	0.65	0.1	0.13	0.41	2.07	0.2	0.1	0.25	0.17	0.54	2.1	0.18	0.03	0.59	0.27	2.07	0.09	0.03	0.22	1.66	0.19	0.1	6.51	0.3	0.28	1.92	1.91	0.17
1	714	1	0.31	0.07	0.29	0.22	0.13	0.24	1.88	0.13	0.06	0.15	0.19	0.2	0.23	0.15	1.89	0.16	0.05	0.65	0.1	0.14	0.38	2.04	0.2	0.1	0.26	0.19	0.54	2.06	0.18	0.03	0.59	0.27	2.14	0.09	0.03	0.22	1.66	0.16	0.09	6.46	0.3	0.26	1.93	1.89	0.17
1	715	1	0.32	0.07	0.3	0.24	0.12	0.24	1.88	0.14	0.06	0.15	0.18	0.2	0.24	0.15	1.81	0.16	0.05	0.66	0.09	0.14	0.38	1.98	0.2	0.1	0.26	0.19	0.55	2.03	0.17	0.04	0.61	0.28	2.26	0.1	0.03	0.22	1.65	0.16	0.09	6.37	0.3	0.27	1.97	1.91	0.17
1	716	1	0.32	0.06	0.29	0.24	0.14	0.24	1.89	0.14	0.06	0.14	0.18	0.2	0.24	0.13	1.88	0.16	0.05	0.66	0.09	0.13	0.4	1.97	0.2	0.1	0.25	0.19	0.55	2.01	0.17	0.04	0.61	0.28	2.28	0.1	0.03	0.19	1.62	0.15	0.09	6.39	0.3	0.27	1.97	1.91	0.19
1	717	1	0.32	0.07	0.31	0.24	0.15	0.23	1.91	0.14	0.07	0.14	0.17	0.2	0.24	0.13	1.9	0.16	0.05	0.56	0.11	0.13	0.4	2.02	0.19	0.1	0.25	0.19	0.55	2.02	0.17	0.04	0.61	0.28	2.31	0.1	0.03	0.17	1.67	0.15	0.09	6.46	0.32	0.27	1.93	1.89	0.19
1	718	1	0.38	0.07	0.34	0.24	0.17	0.23	1.9	0.13	0.07	0.14	0.17	0.2	0.25	0.15	1.86	0.16	0.05	0.52	0.12	0.13	0.4	2.09	0.18	0.11	0.26	0.2	0.5	2.06	0.17	0.04	0.61	0.29	2.3	0.1	0.03	0.18	1.65	0.15	0.09	6.56	0.32	0.27	1.94	1.89	0.18
1	719	1	0.39	0.07	0.31	0.26	0.17	0.24	1.98	0.13	0.09	0.14	0.2	0.24	0.25	0.17	1.84	0.16	0.05	0.5	0.12	0.13	0.42	2.08	0.16	0.11	0.25	0.19	0.5	2.05	0.17	0.04	0.61	0.29	2.26	0.1	0.03	0.16	1.55	0.15	0.09	6.56	0.33	0.25	1.95	1.98	0.18
1	720	1	0.35	0.07	0.32	0.25	0.17	0.27	1.99	0.13	0.09	0.14	0.22	0.24	0.25	0.17	1.8	0.18	0.06	0.5	0.12	0.13	0.42	2.06	0.16	0.11	0.24	0.19	0.51	1.98	0.17	0.04	0.64	0.28	2.24	0.1	0.03	0.16	1.55	0.15	0.09	6.72	0.32	0.26	2.01	1.96	0.18
1	721	1	0.35	0.07	0.32	0.25	0.17	0.27	1.99	0.13	0.09	0.14	0.23	0.24	0.25	0.19	1.77	0.18	0.06	0.5	0.12	0.1	0.44	2.02	0.17	0.11	0.21	0.18	0.49	1.99	0.19	0.04	0.57	0.28	2.23	0.1	0.03	0.16	1.53	0.16	0.08	6.72	0.32	0.26	2	1.92	0.2
1	722	1	0.35	0.07	0.32	0.26	0.17	0.27	1.98	0.14	0.09	0.14	0.23	0.24	0.25	0.25	1.72	0.17	0.07	0.5	0.12	0.1	0.44	1.95	0.17	0.11	0.21	0.18	0.5	2.02	0.2	0.06	0.52	0.28	2.23	0.13	0.03	0.18	1.52	0.18	0.08	6.64	0.31	0.24	2.01	1.94	0.2
1	723	1	0.32	0.07	0.32	0.26	0.16	0.27	1.93	0.15	0.09	0.14	0.23	0.23	0.25	0.25	1.7	0.19	0.07	0.5	0.12	0.1	0.42	1.91	0.15	0.11	0.23	0.18	0.55	2.01	0.2	0.06	0.55	0.29	2.23	0.13	0.02	0.18	1.47	0.18	0.08	6.8	0.31	0.24	2.01	1.99	0.2
1	724	1	0.32	0.08	0.32	0.25	0.16	0.27	1.95	0.15	0.09	0.14	0.23	0.22	0.25	0.25	1.69	0.19	0.08	0.51	0.12	0.1	0.41	1.82	0.13	0.11	0.24	0.18	0.55	1.96	0.19	0.05	0.52	0.27	2.22	0.13	0.03	0.18	1.45	0.17	0.07	6.78	0.3	0.24	2.07	1.97	0.2
1	725	1	0.32	0.08	0.34	0.25	0.15	0.27	1.92	0.16	0.09	0.13	0.22	0.2	0.26	0.25	1.71	0.21	0.08	0.51	0.12	0.1	0.4	1.89	0.12	0.11	0.24	0.18	0.55	1.99	0.19	0.07	0.52	0.27	2.2	0.13	0.04	0.17	1.42	0.17	0.08	6.89	0.28	0.22	2.04	1.95	0.2
1	726	1	0.3	0.08	0.33	0.25	0.13	0.27	1.87	0.16	0.09	0.13	0.23	0.2	0.26	0.26	1.67	0.21	0.08	0.54	0.1	0.1	0.42	1.87	0.1	0.12	0.24	0.18	0.55	2.08	0.19	0.07	0.5	0.26	2.18	0.14	0.04	0.17	1.41	0.17	0.08	6.76	0.3	0.21	2.03	1.9	0.16
1	727	1	0.29	0.08	0.28	0.25	0.13	0.27	1.82	0.16	0.06	0.13	0.22	0.2	0.25	0.3	1.64	0.23	0.08	0.51	0.1	0.11	0.42	1.94	0.09	0.12	0.22	0.18	0.54	2.1	0.19	0.07	0.5	0.25	2.16	0.14	0.04	0.17	1.4	0.17	0.08	6.74	0.29	0.21	2.01	1.91	0.16
1	728	1	0.29	0.08	0.28	0.25	0.11	0.28	1.73	0.16	0.06	0.14	0.24	0.19	0.26	0.31	1.68	0.23	0.08	0.53	0.1	0.11	0.42	2	0.09	0.11	0.22	0.19	0.56	2.07	0.18	0.07	0.5	0.28	2.18	0.12	0.04	0.17	1.42	0.17	0.08	6.65	0.29	0.21	2.03	1.91	0.16
1	729	1	0.32	0.08	0.28	0.25	0.12	0.27	1.79	0.16	0.06	0.14	0.23	0.2	0.26	0.31	1.7	0.21	0.08	0.53	0.1	0.11	0.42	1.99	0.09	0.11	0.21	0.19	0.55	2.09	0.18	0.07	0.51	0.28	2.09	0.14	0.04	0.18	1.36	0.16	0.08	6.77	0.26	0.21	2.09	1.85	0.18
1	730	1	0.32	0.08	0.28	0.26	0.12	0.26	1.77	0.15	0.06	0.12	0.24	0.2	0.26	0.34	1.76	0.22	0.08	0.53	0.1	0.11	0.42	2.1	0.09	0.11	0.21	0.19	0.53	2.18	0.16	0.07	0.53	0.26	2.15	0.15	0.04	0.23	1.29	0.16	0.08	6.69	0.26	0.21	2.13	1.82	0.18
1	731	1	0.32	0.08	0.28	0.26	0.12	0.26	1.76	0.15	0.06	0.14	0.22	0.21	0.25	0.34	1.78	0.21	0.08	0.49	0.1	0.11	0.43	2.09	0.1	0.11	0.21	0.19	0.51	2.17	0.16	0.1	0.53	0.27	2.17	0.15	0.04	0.23	1.27	0.15	0.09	6.57	0.26	0.21	2.21	1.82	0.18
1	732	1	0.37	0.08	0.28	0.26	0.12	0.26	1.82	0.15	0.06	0.14	0.23	0.21	0.25	0.34	1.78	0.21	0.08	0.49	0.12	0.11	0.43	2.08	0.1	0.11	0.2	0.19	0.48	2.14	0.16	0.1	0.51	0.27	2.21	0.15	0.04	0.23	1.27	0.16	0.09	6.57	0.26	0.21	2.21	1.83	0.2
1	733	1	0.37	0.08	0.27	0.26	0.12	0.26	1.79	0.15	0.06	0.13	0.23	0.21	0.25	0.35	1.74	0.22	0.08	0.49	0.14	0.11	0.41	2.08	0.1	0.11	0.2	0.19	0.48	2.13	0.18	0.1	0.55	0.27	2.15	0.15	0.04	0.26	1.27	0.16	0.09	6.6	0.26	0.21	2.2	1.75	0.2
1	734	1	0.37	0.09	0.27	0.24	0.11	0.26	1.83	0.15	0.05	0.13	0.23	0.21	0.24	0.34	1.76	0.22	0.08	0.5	0.14	0.11	0.38	2.05	0.1	0.11	0.2	0.18	0.48	2.1	0.19	0.1	0.61	0.27	2.15	0.13	0.05	0.26	1.27	0.16	0.11	6.45	0.27	0.21	2.16	1.79	0.2
1	735	1	0.35	0.09	0.27	0.24	0.12	0.26	1.8	0.17	0.05	0.13	0.23	0.21	0.24	0.31	1.71	0.23	0.08	0.51	0.14	0.11	0.38	2.04	0.1	0.11	0.2	0.14	0.48	2.07	0.19	0.1	0.61	0.27	2.1	0.13	0.05	0.26	1.27	0.14	0.11	6.35	0.24	0.21	2.13	1.75	0.22
1	736	1	0.35	0.09	0.27	0.24	0.12	0.25	1.76	0.17	0.05	0.12	0.23	0.21	0.23	0.28	1.71	0.22	0.08	0.52	0.14	0.11	0.38	1.99	0.1	0.11	0.19	0.14	0.44	2.05	0.18	0.1	0.61	0.27	2.04	0.13	0.05	0.24	1.22	0.14	0.1	6.33	0.24	0.22	2.1	1.62	0.18
1	737	1	0.31	0.07	0.27	0.24	0.1	0.24	1.74	0.17	0.05	0.12	0.22	0.21	0.23	0.28	1.68	0.22	0.08	0.52	0.12	0.09	0.38	1.96	0.09	0.14	0.19	0.14	0.41	2.04	0.15	0.12	0.61	0.27	2.03	0.13	0.05	0.24	1.22	0.14	0.1	6.12	0.24	0.22	2.06	1.63	0.18
1	738	1	0.31	0.07	0.27	0.24	0.1	0.23	1.7	0.17	0.05	0.12	0.22	0.21	0.23	0.28	1.66	0.22	0.08	0.52	0.12	0.09	0.38	1.93	0.09	0.14	0.19	0.14	0.41	2	0.15	0.12	0.6	0.27	2	0.12	0.05	0.24	1.22	0.14	0.1	6.05	0.24	0.22	1.99	1.63	0.19
1	739	1	0.31	0.06	0.27	0.24	0.1	0.23	1.66	0.17	0.05	0.12	0.22	0.21	0.22	0.28	1.64	0.22	0.08	0.52	0.12	0.09	0.37	1.9	0.08	0.14	0.19	0.14	0.41	1.95	0.15	0.12	0.6	0.27	1.97	0.13	0.05	0.24	1.19	0.14	0.1	5.96	0.28	0.22	1.96	1.61	0.19
1	740	1	0.31	0.06	0.24	0.24	0.1	0.23	1.6	0.17	0.05	0.12	0.22	0.21	0.2	0.28	1.6	0.22	0.08	0.51	0.12	0.09	0.37	1.89	0.08	0.14	0.19	0.14	0.4	1.94	0.15	0.12	0.6	0.25	1.97	0.13	0.05	0.24	1.17	0.14	0.1	5.84	0.28	0.2	1.93	1.54	0.19
1	741	1	0.29	0.06	0.23	0.24	0.1	0.22	1.6	0.16	0.05	0.12	0.22	0.21	0.15	0.28	1.58	0.22	0.08	0.5	0.12	0.09	0.36	1.86	0.08	0.14	0.19	0.14	0.4	1.9	0.15	0.12	0.6	0.25	1.95	0.13	0.05	0.24	1.17	0.14	0.1	5.69	0.28	0.2	1.91	1.46	0.19
1	742	1	0.29	0.06	0.23	0.2	0.1	0.22	1.55	0.16	0.05	0.12	0.22	0.21	0.15	0.28	1.53	0.22	0.08	0.53	0.12	0.09	0.36	1.81	0.08	0.14	0.19	0.11	0.4	1.84	0.15	0.11	0.55	0.25	1.89	0.13	0.05	0.24	1.15	0.14	0.1	5.62	0.28	0.2	1.88	1.42	0.19
1	743	1	0.29	0.06	0.23	0.2	0.09	0.22	1.49	0.15	0.05	0.12	0.22	0.21	0.14	0.28	1.48	0.22	0.08	0.54	0.12	0.09	0.36	1.76	0.08	0.12	0.14	0.12	0.39	1.8	0.15	0.11	0.55	0.22	1.86	0.13	0.05	0.24	1.12	0.14	0.1	5.5	0.27	0.2	1.79	1.41	0.19
1	744	1	0.29	0.06	0.23	0.19	0.09	0.22	1.42	0.12	0.05	0.12	0.22	0.21	0.13	0.27	1.46	0.22	0.08	0.51	0.12	0.09	0.35	1.76	0.08	0.12	0.14	0.12	0.35	1.73	0.15	0.11	0.55	0.22	1.81	0.13	0.05	0.23	1.09	0.12	0.1	5.43	0.27	0.2	1.79	1.4	0.19
1	745	1	0.26	0.05	0.23	0.18	0.09	0.22	1.4	0.12	0.05	0.12	0.22	0.18	0.08	0.27	1.41	0.22	0.08	0.56	0.12	0.07	0.33	1.75	0.08	0.12	0.14	0.12	0.35	1.65	0.14	0.12	0.55	0.22	1.79	0.13	0.05	0.22	1.08	0.12	0.09	5.28	0.27	0.2	1.76	1.38	0.19
1	746	1	0.25	0.05	0.22	0.18	0.09	0.22	1.38	0.11	0.05	0.12	0.22	0.18	0.08	0.27	1.31	0.22	0.08	0.55	0.12	0.07	0.32	1.72	0.07	0.12	0.13	0.12	0.35	1.63	0.14	0.12	0.51	0.22	1.72	0.13	0.05	0.22	1.06	0.12	0.09	5.13	0.25	0.2	1.73	1.35	0.19
1	747	2	0.23	0.05	0.22	0.18	0.09	0.21	1.35	0.11	0.05	0.12	0.22	0.18	0.08	0.27	1.29	0.22	0.08	0.54	0.12	0.07	0.32	1.67	0.05	0.12	0.13	0.12	0.35	1.53	0.1	0.12	0.47	0.2	1.67	0.11	0.05	0.21	1	0.12	0.09	5	0.25	0.18	1.68	1.33	0.19
1	748	2	0.23	0.05	0.22	0.17	0.09	0.21	1.32	0.11	0.05	0.1	0.22	0.18	0.08	0.27	1.24	0.22	0.08	0.52	0.12	0.07	0.32	1.65	0.05	0.12	0.11	0.11	0.35	1.51	0.1	0.12	0.43	0.2	1.67	0.11	0.05	0.21	0.98	0.12	0.08	4.96	0.25	0.18	1.66	1.29	0.19
1	749	2	0.23	0.05	0.22	0.17	0.09	0.16	1.29	0.11	0.05	0.1	0.21	0.17	0.08	0.27	1.22	0.19	0.08	0.52	0.1	0.07	0.3	1.64	0.05	0.12	0.11	0.11	0.33	1.44	0.08	0.12	0.42	0.2	1.65	0.11	0.05	0.21	0.94	0.12	0.07	4.85	0.25	0.17	1.54	1.26	0.19
1	750	2	0.23	0.05	0.22	0.17	0.09	0.16	1.29	0.11	0.05	0.1	0.19	0.17	0.08	0.27	1.21	0.17	0.08	0.52	0.1	0.05	0.28	1.57	0.05	0.12	0.11	0.11	0.27	1.39	0.08	0.12	0.42	0.2	1.64	0.11	0.05	0.21	0.86	0.12	0.07	4.56	0.24	0.17	1.49	1.23	0.19
1	751	2	0.23	0.05	0.21	0.17	0.09	0.15	1.27	0.11	0.05	0.1	0.17	0.17	0.08	0.27	1.17	0.17	0.08	0.45	0.09	0.05	0.27	1.56	0.05	0.12	0.11	0.11	0.24	1.35	0.08	0.12	0.37	0.18	1.57	0.11	0.05	0.21	0.85	0.11	0.07	4.42	0.23	0.13	1.44	1.22	0.19
1	752	2	0.23	0.05	0.21	0.17	0.09	0.15	1.24	0.11	0.05	0.09	0.17	0.15	0.08	0.27	1.12	0.17	0.08	0.45	0.08	0.05	0.22	1.5	0.05	0.1	0.11	0.11	0.24	1.34	0.08	0.12	0.34	0.18	1.49	0.1	0.05	0.21	0.82	0.1	0.07	4.26	0.21	0.13	1.39	1.21	0.17
1	753	2	0.2	0.04	0.18	0.17	0.09	0.17	1.17	0.11	0.05	0.07	0.17	0.15	0.08	0.27	1.09	0.17	0.08	0.44	0.08	0.05	0.22	1.48	0.05	0.09	0.11	0.11	0.24	1.32	0.08	0.12	0.34	0.16	1.43	0.1	0.05	0.19	0.81	0.1	0.07	4.09	0.21	0.13	1.38	1.18	0.17
1	754	2	0.18	0.04	0.17	0.16	0.09	0.17	1.13	0.11	0.04	0.07	0.17	0.15	0.08	0.27	1.06	0.15	0.08	0.44	0.08	0.05	0.22	1.47	0.05	0.09	0.11	0.09	0.25	1.27	0.08	0.12	0.32	0.15	1.4	0.1	0.05	0.19	0.78	0.1	0.07	4.05	0.2	0.14	1.35	1.16	0.17
1	755	3	0.18	0.04	0.17	0.16	0.09	0.17	1.1	0.08	0.03	0.05	0.16	0.15	0.08	0.27	1	0.15	0.08	0.43	0.08	0.05	0.22	1.44	0.05	0.09	0.09	0.09	0.25	1.19	0.08	0.12	0.32	0.13	1.34	0.1	0.05	0.19	0.74	0.09	0.07	3.85	0.2	0.14	1.33	1.12	0.15
1	756	3	0.18	0.04	0.17	0.16	0.09	0.17	1.09	0.08	0.03	0.05	0.16	0.15	0.08	0.27	0.96	0.15	0.07	0.43	0.08	0.05	0.21	1.42	0.05	0.09	0.07	0.09	0.25	1.13	0.08	0.13	0.25	0.13	1.23	0.1	0.05	0.19	0.72	0.08	0.07	3.65	0.2	0.14	1.31	1.09	0.15
1	757	4	0.18	0.04	0.17	0.16	0.09	0.17	1.07	0.08	0.03	0.05	0.16	0.15	0.08	0.27	0.96	0.15	0.07	0.43	0.08	0.05	0.18	1.36	0.05	0.08	0.06	0.08	0.25	1.13	0.08	0.13	0.25	0.09	1.18	0.1	0.04	0.18	0.7	0.08	0.07	3.48	0.2	0.14	1.31	0.96	0.15
1	758	5	0.18	0.04	0.17	0.16	0.08	0.17	1	0.08	0.03	0.05	0.16	0.13	0.08	0.27	0.93	0.15	0.07	0.43	0.08	0.05	0.18	1.34	0.05	0.08	0.06	0.08	0.23	1.05	0.08	0.13	0.25	0.08	1.14	0.1	0.04	0.18	0.66	0.08	0.06	3.36	0.19	0.14	1.28	0.93	0.15
1	759	6	0.18	0.04	0.17	0.16	0.08	0.17	0.97	0.08	0.03	0.05	0.16	0.13	0.06	0.27	0.89	0.14	0.07	0.37	0.08	0.04	0.18	1.29	0.05	0.08	0.07	0.06	0.23	1	0.08	0.12	0.25	0.08	1.05	0.1	0.04	0.18	0.65	0.08	0.05	3.21	0.19	0.12	1.27	0.88	0.15
1	760	6	0.18	0.04	0.16	0.16	0.08	0.16	0.96	0.08	0.03	0.05	0.16	0.12	0.04	0.26	0.89	0.14	0.07	0.37	0.08	0.03	0.18	1.27	0.04	0.07	0.07	0.06	0.21	0.96	0.08	0.12	0.25	0.08	1.02	0.1	0.04	0.18	0.62	0.08	0.05	3.16	0.16	0.09	1.19	0.85	0.15
1	761	7	0.18	0.04	0.16	0.16	0.08	0.14	0.91	0.07	0.03	0.05	0.16	0.11	0.04	0.26	0.84	0.14	0.07	0.36	0.08	0.03	0.17	1.18	0.04	0.07	0.07	0.06	0.2	0.93	0.08	0.12	0.25	0.08	0.96	0.1	0.04	0.15	0.57	0.08	0.05	3.03	0.16	0.05	1.11	0.83	0.12
1	762	7	0.18	0.04	0.13	0.16	0.08	0.14	0.88	0.07	0.03	0.04	0.16	0.11	0.04	0.25	0.84	0.14	0.07	0.34	0.08	0.02	0.17	1.12	0.04	0.07	0.07	0.06	0.2	0.9	0.08	0.12	0.25	0.08	0.91	0.1	0.04	0.15	0.53	0.07	0.05	2.93	0.14	0.05	1.02	0.75	0.12
1	763	7	0.18	0.04	0.11	0.16	0.08	0.14	0.86	0.07	0.03	0.04	0.16	0.11	0.04	0.25	0.79	0.14	0.04	0.34	0.08	0.02	0.17	1.1	0.03	0.05	0.07	0.06	0.2	0.89	0.08	0.12	0.25	0.08	0.86	0.1	0.04	0.15	0.51	0.07	0.05	2.82	0.14	0.05	1.02	0.73	0.12
1	764	8	0.18	0.04	0.09	0.07	0.08	0.14	0.79	0.07	0.03	0.04	0.16	0.09	0.04	0.25	0.76	0.14	0.04	0.34	0.08	0.01	0.17	1.08	0.03	0.05	0.06	0.04	0.2	0.86	0.08	0.12	0.25	0.08	0.77	0.1	0.04	0.15	0.47	0.07	0.04	2.78	0.14	0.05	1	0.71	0.12
1	765	8	0.17	0.04	0.08	0.05	0.08	0.12	0.75	0.05	0.03	0.04	0.16	0.09	0.03	0.25	0.73	0.14	0.04	0.31	0.08	0.01	0.17	1.06	0.03	0.05	0.06	0.04	0.19	0.84	0.08	0.11	0.23	0.07	0.64	0.09	0.04	0.15	0.44	0.07	0.04	2.68	0.14	0.04	0.92	0.64	0.12
1	766	9	0.17	0.04	0.08	0.05	0.06	0.12	0.72	0.05	0.03	0.04	0.16	0.09	0.03	0.24	0.65	0.14	0.04	0.31	0.08	0.01	0.15	1	0.03	0.05	0.06	0.04	0.19	0.78	0.08	0.11	0.23	0.07	0.59	0.09	0.04	0.15	0.44	0.07	0.04	2.63	0.13	0.04	0.88	0.61	0.1
1	767	9	0.17	0.02	0.06	0.05	0.05	0.12	0.69	0.05	0.02	0.04	0.16	0.09	0.03	0.24	0.59	0.14	0.04	0.31	0.06	0.01	0.15	0.91	0.03	0.05	0.06	0.04	0.19	0.73	0.08	0.11	0.23	0.07	0.55	0.09	0.04	0.15	0.39	0.07	0.04	2.5	0.11	0.04	0.85	0.55	0.1
1	768	9	0.11	0.02	0.03	0.05	0.03	0.12	0.67	0.05	0.02	0.04	0.16	0.09	0.02	0.22	0.56	0.14	0.04	0.3	0.05	0.01	0.15	0.81	0.03	0.04	0.04	0.03	0.19	0.67	0.08	0.11	0.23	0.06	0.53	0.09	0.04	0.14	0.38	0.07	0.04	2.25	0.11	0.04	0.81	0.53	0.1
1	769	9	0.1	0.02	0.03	0.03	0.03	0.07	0.55	0.05	0	0.04	0.13	0.05	0.02	0.2	0.55	0.13	0.04	0.3	0.05	0.01	0.13	0.78	0.03	0.04	0.04	0.03	0.19	0.62	0.08	0.11	0.23	0.06	0.51	0.09	0.04	0.14	0.38	0.07	0.04	2.14	0.1	0.04	0.79	0.43	0.1
1	770	9	0.1	0.02	0.02	0.03	0.03	0.04	0.52	0.05	0	0.04	0.11	0.05	0.02	0.2	0.53	0.11	0.03	0.27	0.05	0.01	0.13	0.78	0.03	0.04	0.04	0.03	0.16	0.58	0.08	0.11	0.2	0.06	0.5	0.08	0.04	0.14	0.34	0.06	0.04	1.94	0.09	0.03	0.7	0.39	0.1
1	771	9	0.1	0.02	0.02	0.03	0.03	0.03	0.51	0.05	0	0.03	0.1	0.05	0.02	0.18	0.5	0.11	0.02	0.27	0.05	0.01	0.11	0.74	0.02	0.04	0.04	0.02	0.16	0.53	0.06	0.11	0.2	0.06	0.47	0.08	0.04	0.14	0.31	0.05	0.04	1.85	0.09	0.03	0.65	0.38	0.08
1	772	9	0.1	0.02	0.02	0.02	0.03	0.03	0.47	0.04	0	0.03	0.1	0.05	0.02	0.12	0.45	0.11	0.01	0.27	0.05	0.01	0.11	0.71	0.02	0.04	0.04	0.02	0.15	0.49	0.05	0.09	0.2	0.05	0.39	0.05	0.04	0.12	0.29	0.03	0.04	1.77	0.09	0.03	0.62	0.35	0.08
1	773	9	0.1	0.02	0.02	0.02	0.03	0.03	0.44	0.03	0	0.03	0.1	0.04	0.02	0.12	0.42	0.09	0.01	0.27	0.05	0.01	0.11	0.67	0.02	0.04	0.02	0.02	0.09	0.48	0.05	0.09	0.16	0.04	0.37	0.05	0.04	0.12	0.28	0.03	0.04	1.45	0.09	0.03	0.59	0.27	0.08
1	774	9	0.1	0.01	0.02	0.01	0.03	0.03	0.39	0.03	0	0.03	0.1	0.04	0.02	0.1	0.4	0.08	0	0.26	0.05	0.01	0.07	0.66	0.02	0.04	0.01	0.02	0.09	0.44	0.05	0.09	0.16	0.04	0.37	0.05	0.03	0.12	0.25	0.03	0.04	1.33	0.09	0.03	0.5	0.26	0.08
1	775	9	0.1	0.01	0	0.01	0.02	0.03	0.35	0.02	0	0.03	0.1	0.04	0.01	0.1	0.38	0.06	0	0.24	0.05	0.01	0.07	0.58	0.02	0.04	0.01	0.02	0.08	0.39	0.05	0.07	0.16	0.04	0.35	0.05	0.02	0.12	0.24	0.03	0.03	1.11	0.09	0.02	0.49	0.22	0.08
1	776	10	0.1	0.01	0	0.01	0.02	0.03	0.32	0.02	0	0.03	0.09	0.04	0.01	0.09	0.38	0.06	0	0.2	0.05	0.01	0.03	0.57	0.02	0.03	0.01	0.02	0.06	0.29	0.05	0.07	0.16	0.04	0.34	0.04	0.02	0.12	0.23	0.03	0.03	0.93	0.07	0.02	0.45	0.22	0.08
1	777	10	0.1	0.01	0	0.01	0.02	0.03	0.29	0.02	0	0.03	0.09	0.04	0.01	0.05	0.35	0.04	0	0.2	0.05	0	0.03	0.45	0.01	0.03	0.01	0.02	0.06	0.26	0.05	0.07	0.16	0.04	0.33	0.04	0.02	0.12	0.22	0.03	0.03	0.89	0.06	0.02	0.43	0.17	0.08
1	778	10	0.1	0.01	0	0.01	0.02	0.02	0.27	0.02	0	0.02	0.07	0.04	0	0.04	0.29	0.04	0	0.17	0.05	0	0.03	0.37	0.01	0.03	0.01	0.01	0.03	0.25	0.04	0.07	0.16	0.01	0.27	0.04	0.02	0.12	0.2	0.03	0.03	0.81	0.06	0.02	0.39	0.13	0.08
1	779	10	0.07	0.01	0	0.01	0.01	0.02	0.21	0.02	0	0.02	0.04	0.03	0	0.04	0.21	0.04	0	0.17	0.05	0	0.02	0.35	0.01	0.03	0.01	0.01	0.01	0.19	0.04	0.07	0.14	0.01	0.26	0.02	0.02	0.11	0.16	0.03	0.03	0.62	0.06	0.02	0.31	0.1	0.06
1	780	10	0.05	0.01	0	0	0.01	0.02	0.2	0.02	0	0.02	0.02	0.03	0	0.01	0.15	0.02	0	0.17	0.05	0	0.02	0.19	0.01	0.03	0.01	0.01	0.01	0.08	0.03	0.07	0.12	0.01	0.18	0.01	0.02	0.05	0.14	0.03	0.03	0.5	0.06	0.02	0.24	0.1	0.06
1	781	10	0.05	0.01	0	0	0.01	0.02	0.15	0.02	0	0	0.02	0.02	0	0.01	0.09	0.02	0	0.17	0.05	0	0.01	0.18	0	0.03	0.01	0.01	0.01	0.07	0.03	0.04	0.1	0	0.09	0.01	0.02	0.04	0.13	0.02	0.02	0.45	0.06	0.02	0.13	0.09	0.06
1	782	10	0	0.01	0	0	0.01	0.02	0.08	0.02	0	0	0	0	0	0.01	0.08	0.02	0	0.17	0.03	0	0.01	0.15	0	0.03	0.01	0.01	0.01	0.07	0.03	0.04	0.1	0	0.03	0.01	0.02	0.04	0.06	0.01	0.02	0.35	0.06	0.02	0.11	0.05	0.04
1	783	10	0	0.01	0	0	0.01	0.02	0.07	0.02	0	0	0	0	0	0	0.08	0.01	0	0.17	0.01	0	0.01	0.1	0	0.03	0.01	0.01	0.01	0.05	0.01	0.04	0.06	0	0.01	0.01	0.02	0.01	0.02	0.01	0.02	0.27	0.06	0.02	0.08	0.05	0.04
1	784	10	0	0	0	0	0.01	0.02	0.03	0.02	0	0	0	0	0	0	0.03	0.01	0	0.14	0	0	0.01	0.04	0	0.03	0.01	0.01	0.01	0.04	0	0.04	0	0	0	0.01	0	0	0.01	0.01	0	0.22	0.04	0.02	0.05	0.01	0.04
1	785	10	0	0	0	0	0	0.02	0.01	0	0	0	0	0	0	0	0.02	0	0	0.13	0	0	0.01	0.01	0	0.03	0.01	0.01	0.01	0.01	0	0.04	0	0	0	0.01	0	0	0	0.01	0	0.13	0.04	0.02	0.01	0.01	0.01
1	786	10	0	0	0	0	0	0.02	0.01	0	0	0	0	0	0	0	0.01	0	0	0.11	0	0	0.01	0	0	0.03	0.01	0.01	0.01	0.01	0	0.04	0	0	0	0.01	0	0	0	0.01	0	0.04	0.04	0.01	0.01	0.01	0.01
1	787	10	0	0	0	0	0	0.02	0	0	0	0	0	0	0	0	0	0	0	0.11	0	0	0.01	0	0	0	0.01	0.01	0.01	0	0	0.02	0	0	0	0.01	0	0	0	0	0	0.03	0.04	0.01	0.01	0	0.01
1	788	10	0	0	0	0	0	0.02	0	0	0	0	0	0	0	0	0	0	0	0.11	0	0	0.01	0	0	0	0.01	0.01	0.01	0	0	0.02	0	0	0	0.01	0	0	0	0	0	0.03	0.04	0.01	0.01	0	0
1	789	10	0	0	0	0	0	0.02	0	0	0	0	0	0	0	0	0	0	0	0.11	0	0	0	0	0	0	0.01	0.01	0.01	0	0	0.02	0	0	0	0	0	0	0	0	0	0	0	0.01	0	0	0
1	790	10	0	0	0	0	0	0.02	0	0	0	0	0	0	0	0	0	0	0	0.11	0	0	0	0	0	0	0.01	0.01	0.01	0	0	0.02	0	0	0	0	0	0	0	0	0	0	0	0.01	0	0	0
1	791	10	0	0	0	0	0	0.02	0	0	0	0	0	0	0	0	0	0	0	0.1	0	0	0	0	0	0	0.01	0.01	0.01	0	0	0.02	0	0	0	0	0	0	0	0	0	0	0	0.01	0	0	0
1	792	10	0	0	0	0	0	0.02	0	0	0	0	0	0	0	0	0	0	0	0.07	0	0	0	0	0	0	0.01	0.01	0.01	0	0	0.02	0	0	0	0	0	0	0	0	0	0	0	0.01	0	0	0
1	793	10	0	0	0	0	0	0.02	0	0	0	0	0	0	0	0	0	0	0	0.06	0	0	0	0	0	0	0.01	0	0.01	0	0	0.02	0	0	0	0	0	0	0	0	0	0	0	0.01	0	0	0
1	794	10	0	0	0	0	0	0.02	0	0	0	0	0	0	0	0	0	0	0	0.06	0	0	0	0	0	0	0.01	0	0.01	0	0	0.02	0	0	0	0	0	0	0	0	0	0	0	0.01	0	0	0
1	795	10	0	0	0	0	0	0.02	0	0	0	0	0	0	0	0	0	0	0	0.01	0	0	0	0	0	0	0.01	0	0.01	0	0	0.01	0	0	0	0	0	0	0	0	0	0	0	0.01	0	0	0
1	796	10	0	0	0	0	0	0.02	0	0	0	0	0	0	0	0	0	0	0	0.01	0	0	0	0	0	0	0.01	0	0.01	0	0	0.01	0	0	0	0	0	0	0	0	0	0	0	0.01	0	0	0
1	797	10	0	0	0	0	0	0.02	0	0	0	0	0	0	0	0	0	0	0	0	0	0	0	0	0	0	0.01	0	0.01	0	0	0.01	0	0	0	0	0	0	0	0	0	0	0	0.01	0	0	0
1	798	10	0	0	0	0	0	0.02	0	0	0	0	0	0	0	0	0	0	0	0	0	0	0	0	0	0	0.01	0	0.01	0	0	0.01	0	0	0	0	0	0	0	0	0	0	0	0.01	0	0	0
1	799	10	0	0	0	0	0	0.02	0	0	0	0	0	0	0	0	0	0	0	0	0	0	0	0	0	0	0.01	0	0.01	0	0	0.01	0	0	0	0	0	0	0	0	0	0	0	0.01	0	0	0
1	800	10	0	0	0	0	0	0.02	0	0	0	0	0	0	0	0	0	0	0	0	0	0	0	0	0	0	0.01	0	0.01	0	0	0.01	0	0	0	0	0	0	0	0	0	0	0	0.01	0	0	0
1	801	10	0	0	0	0	0	0.02	0	0	0	0	0	0	0	0	0	0	0	0	0	0	0	0	0	0	0.01	0	0.01	0	0	0.01	0	0	0	0	0	0	0	0	0	0	0	0.01	0	0	0
1	802	10	0	0	0	0	0	0.02	0	0	0	0	0	0	0	0	0	0	0	0	0	0	0	0	0	0	0.01	0	0.01	0	0	0.01	0	0	0	0	0	0	0	0	0	0	0	0.01	0	0	0
1	803	10	0	0	0	0	0	0	0	0	0	0	0	0	0	0	0	0	0	0	0	0	0	0	0	0	0.01	0	0.01	0	0	0.01	0	0	0	0	0	0	0	0	0	0	0	0.01	0	0	0
1	804	10	0	0	0	0	0	0	0	0	0	0	0	0	0	0	0	0	0	0	0	0	0	0	0	0	0.01	0	0	0	0	0.01	0	0	0	0	0	0	0	0	0	0	0	0	0	0	0
1	805	10	0	0	0	0	0	0	0	0	0	0	0	0	0	0	0	0	0	0	0	0	0	0	0	0	0.01	0	0	0	0	0.01	0	0	0	0	0	0	0	0	0	0	0	0	0	0	0
1	806	10	0	0	0	0	0	0	0	0	0	0	0	0	0	0	0	0	0	0	0	0	0	0	0	0	0.01	0	0	0	0	0	0	0	0	0	0	0	0	0	0	0	0	0	0	0	0
1	807	10	0	0	0	0	0	0	0	0	0	0	0	0	0	0	0	0	0	0	0	0	0	0	0	0	0.01	0	0	0	0	0	0	0	0	0	0	0	0	0	0	0	0	0	0	0	0
1	808	10	0	0	0	0	0	0	0	0	0	0	0	0	0	0	0	0	0	0	0	0	0	0	0	0	0.01	0	0	0	0	0	0	0	0	0	0	0	0	0	0	0	0	0	0	0	0
1	809	10	0	0	0	0	0	0	0	0	0	0	0	0	0	0	0	0	0	0	0	0	0	0	0	0	0	0	0	0	0	0	0	0	0	0	0	0	0	0	0	0	0	0	0	0	0
1	810	10	0	0	0	0	0	0	0	0	0	0	0	0	0	0	0	0	0	0	0	0	0	0	0	0	0	0	0	0	0	0	0	0	0	0	0	0	0	0	0	0	0	0	0	0	0
1	811	10	0	0	0	0	0	0	0	0	0	0	0	0	0	0	0	0	0	0	0	0	0	0	0	0	0	0	0	0	0	0	0	0	0	0	0	0	0	0	0	0	0	0	0	0	0
1	812	10	0	0	0	0	0	0	0	0	0	0	0	0	0	0	0	0	0	0	0	0	0	0	0	0	0	0	0	0	0	0	0	0	0	0	0	0	0	0	0	0	0	0	0	0	0
1	813	10	0	0	0	0	0	0	0	0	0	0	0	0	0	0	0	0	0	0	0	0	0	0	0	0	0	0	0	0	0	0	0	0	0	0	0	0	0	0	0	0	0	0	0	0	0
1	814	10	0	0	0	0	0	0	0	0	0	0	0	0	0	0	0	0	0	0	0	0	0	0	0	0	0	0	0	0	0	0	0	0	0	0	0	0	0	0	0	0	0	0	0	0	0
1	815	10	0	0	0	0	0	0	0	0	0	0	0	0	0	0	0	0	0	0	0	0	0	0	0	0	0	0	0	0	0	0	0	0	0	0	0	0	0	0	0	0	0	0	0	0	0
1	816	10	0	0	0	0	0	0	0	0	0	0	0	0	0	0	0	0	0	0	0	0	0	0	0	0	0	0	0	0	0	0	0	0	0	0	0	0	0	0	0	0	0	0	0	0	0
1	817	10	0	0	0	0	0	0	0	0	0	0	0	0	0	0	0	0	0	0	0	0	0	0	0	0	0	0	0	0	0	0	0	0	0	0	0	0	0	0	0	0	0	0	0	0	0
1	818	10	0	0	0	0	0	0	0	0	0	0	0	0	0	0	0	0	0	0	0	0	0	0	0	0	0	0	0	0	0	0	0	0	0	0	0	0	0	0	0	0	0	0	0	0	0
1	819	10	0	0	0	0	0	0	0	0	0	0	0	0	0	0	0	0	0	0	0	0	0	0	0	0	0	0	0	0	0	0	0	0	0	0	0	0	0	0	0	0	0	0	0	0	0
1	820	10	0	0	0	0	0	0	0	0	0	0	0	0	0	0	0	0	0	0	0	0	0	0	0	0	0	0	0	0	0	0	0	0	0	0	0	0	0	0	0	0	0	0	0	0	0
1	821	10	0	0	0	0	0	0	0	0	0	0	0	0	0	0	0	0	0	0	0	0	0	0	0	0	0	0	0	0	0	0	0	0	0	0	0	0	0	0	0	0	0	0	0	0	0
1	822	10	0	0	0	0	0	0	0	0	0	0	0	0	0	0	0	0	0	0	0	0	0	0	0	0	0	0	0	0	0	0	0	0	0	0	0	0	0	0	0	0	0	0	0	0	0
1	823	10	0	0	0	0	0	0	0	0	0	0	0	0	0	0	0	0	0	0	0	0	0	0	0	0	0	0	0	0	0	0	0	0	0	0	0	0	0	0	0	0	0	0	0	0	0
1	824	10	0	0	0	0	0	0	0	0	0	0	0	0	0	0	0	0	0	0	0	0	0	0	0	0	0	0	0	0	0	0	0	0	0	0	0	0	0	0	0	0	0	0	0	0	0
1	825	10	0	0	0	0	0	0	0	0	0	0	0	0	0	0	0	0	0	0	0	0	0	0	0	0	0	0	0	0	0	0	0	0	0	0	0	0	0	0	0	0	0	0	0	0	0
1	826	10	0	0	0	0	0	0	0	0	0	0	0	0	0	0	0	0	0	0	0	0	0	0	0	0	0	0	0	0	0	0	0	0	0	0	0	0	0	0	0	0	0	0	0	0	0
1	827	10	0	0	0	0	0	0	0	0	0	0	0	0	0	0	0	0	0	0	0	0	0	0	0	0	0	0	0	0	0	0	0	0	0	0	0	0	0	0	0	0	0	0	0	0	0
1	828	10	0	0	0	0	0	0	0	0	0	0	0	0	0	0	0	0	0	0	0	0	0	0	0	0	0	0	0	0	0	0	0	0	0	0	0	0	0	0	0	0	0	0	0	0	0
1	829	10	0	0	0	0	0	0	0	0	0	0	0	0	0	0	0	0	0	0	0	0	0	0	0	0	0	0	0	0	0	0	0	0	0	0	0	0	0	0	0	0	0	0	0	0	0
1	830	10	0	0	0	0	0	0	0	0	0	0	0	0	0	0	0	0	0	0	0	0	0	0	0	0	0	0	0	0	0	0	0	0	0	0	0	0	0	0	0	0	0	0	0	0	0
1	831	10	0	0	0	0	0	0	0	0	0	0	0	0	0	0	0	0	0	0	0	0	0	0	0	0	0	0	0	0	0	0	0	0	0	0	0	0	0	0	0	0	0	0	0	0	0
1	832	10	0	0	0	0	0	0	0	0	0	0	0	0	0	0	0	0	0	0	0	0	0	0	0	0	0	0	0	0	0	0	0	0	0	0	0	0	0	0	0	0	0	0	0	0	0
1	833	10	0	0	0	0	0	0	0	0	0	0	0	0	0	0	0	0	0	0	0	0	0	0	0	0	0	0	0	0	0	0	0	0	0	0	0	0	0	0	0	0	0	0	0	0	0
1	834	10	0	0	0	0	0	0	0	0	0	0	0	0	0	0	0	0	0	0	0	0	0	0	0	0	0	0	0	0	0	0	0	0	0	0	0	0	0	0	0	0	0	0	0	0	0
1	835	10	0	0	0	0	0	0	0	0	0	0	0	0	0	0	0	0	0	0	0	0	0	0	0	0	0	0	0	0	0	0	0	0	0	0	0	0	0	0	0	0	0	0	0	0	0
1	836	10	0	0	0	0	0	0	0	0	0	0	0	0	0	0	0	0	0	0	0	0	0	0	0	0	0	0	0	0	0	0	0	0	0	0	0	0	0	0	0	0	0	0	0	0	0
1	837	10	0	0	0	0	0	0	0	0	0	0	0	0	0	0	0	0	0	0	0	0	0	0	0	0	0	0	0	0	0	0	0	0	0	0	0	0	0	0	0	0	0	0	0	0	0
1	838	10	0	0	0	0	0	0	0	0	0	0	0	0	0	0	0	0	0	0	0	0	0	0	0	0	0	0	0	0	0	0	0	0	0	0	0	0	0	0	0	0	0	0	0	0	0
1	839	10	0	0	0	0	0	0	0	0	0	0	0	0	0	0	0	0	0	0	0	0	0	0	0	0	0	0	0	0	0	0	0	0	0	0	0	0	0	0	0	0	0	0	0	0	0
1	840	10	0	0	0	0	0	0	0	0	0	0	0	0	0	0	0	0	0	0	0	0	0	0	0	0	0	0	0	0	0	0	0	0	0	0	0	0	0	0	0	0	0	0	0	0	0
1	841	10	0	0	0	0	0	0	0	0	0	0	0	0	0	0	0	0	0	0	0	0	0	0	0	0	0	0	0	0	0	0	0	0	0	0	0	0	0	0	0	0	0	0	0	0	0
1	842	10	0	0	0	0	0	0	0	0	0	0	0	0	0	0	0	0	0	0	0	0	0	0	0	0	0	0	0	0	0	0	0	0	0	0	0	0	0	0	0	0	0	0	0	0	0
1	843	10	0	0	0	0	0	0	0	0	0	0	0	0	0	0	0	0	0	0	0	0	0	0	0	0	0	0	0	0	0	0	0	0	0	0	0	0	0	0	0	0	0	0	0	0	0
1	844	10	0	0	0	0	0	0	0	0	0	0	0	0	0	0	0	0	0	0	0	0	0	0	0	0	0	0	0	0	0	0	0	0	0	0	0	0	0	0	0	0	0	0	0	0	0
1	845	10	0	0	0	0	0	0	0	0	0	0	0	0	0	0	0	0	0	0	0	0	0	0	0	0	0	0	0	0	0	0	0	0	0	0	0	0	0	0	0	0	0	0	0	0	0
1	846	10	0	0	0	0	0	0	0	0	0	0	0	0	0	0	0	0	0	0	0	0	0	0	0	0	0	0	0	0	0	0	0	0	0	0	0	0	0	0	0	0	0	0	0	0	0
1	847	10	0	0	0	0	0	0	0	0	0	0	0	0	0	0	0	0	0	0	0	0	0	0	0	0	0	0	0	0	0	0	0	0	0	0	0	0	0	0	0	0	0	0	0	0	0
1	848	10	0	0	0	0	0	0	0	0	0	0	0	0	0	0	0	0	0	0	0	0	0	0	0	0	0	0	0	0	0	0	0	0	0	0	0	0	0	0	0	0	0	0	0	0	0
1	849	10	0	0	0	0	0	0	0	0	0	0	0	0	0	0	0	0	0	0	0	0	0	0	0	0	0	0	0	0	0	0	0	0	0	0	0	0	0	0	0	0	0	0	0	0	0
1	850	10	0	0	0	0	0	0	0	0	0	0	0	0	0	0	0	0	0	0	0	0	0	0	0	0	0	0	0	0	0	0	0	0	0	0	0	0	0	0	0	0	0	0	0	0	0
1	851	10	0	0	0	0	0	0	0	0	0	0	0	0	0	0	0	0	0	0	0	0	0	0	0	0	0	0	0	0	0	0	0	0	0	0	0	0	0	0	0	0	0	0	0	0	0
1	852	10	0	0	0	0	0	0	0	0	0	0	0	0	0	0	0	0	0	0	0	0	0	0	0	0	0	0	0	0	0	0	0	0	0	0	0	0	0	0	0	0	0	0	0	0	0
1	853	10	0	0	0	0	0	0	0	0	0	0	0	0	0	0	0	0	0	0	0	0	0	0	0	0	0	0	0	0	0	0	0	0	0	0	0	0	0	0	0	0	0	0	0	0	0
1	854	10	0	0	0	0	0	0	0	0	0	0	0	0	0	0	0	0	0	0	0	0	0	0	0	0	0	0	0	0	0	0	0	0	0	0	0	0	0	0	0	0	0	0	0	0	0
1	855	10	0	0	0	0	0	0	0	0	0	0	0	0	0	0	0	0	0	0	0	0	0	0	0	0	0	0	0	0	0	0	0	0	0	0	0	0	0	0	0	0	0	0	0	0	0
1	856	10	0	0	0	0	0	0	0	0	0	0	0	0	0	0	0	0	0	0	0	0	0	0	0	0	0	0	0	0	0	0	0	0	0	0	0	0	0	0	0	0	0	0	0	0	0
1	857	10	0	0	0	0	0	0	0	0	0	0	0	0	0	0	0	0	0	0	0	0	0	0	0	0	0	0	0	0	0	0	0	0	0	0	0	0	0	0	0	0	0	0	0	0	0
1	858	10	0	0	0	0	0	0	0	0	0	0	0	0	0	0	0	0	0	0	0	0	0	0	0	0	0	0	0	0	0	0	0	0	0	0	0	0	0	0	0	0	0	0	0	0	0
1	859	10	0	0	0	0	0	0	0	0	0	0	0	0	0	0	0	0	0	0	0	0	0	0	0	0	0	0	0	0	0	0	0	0	0	0	0	0	0	0	0	0	0	0	0	0	0
1	860	10	0	0	0	0	0	0	0	0	0	0	0	0	0	0	0	0	0	0	0	0	0	0	0	0	0	0	0	0	0	0	0	0	0	0	0	0	0	0	0	0	0	0	0	0	0
1	861	10	0	0	0	0	0	0	0	0	0	0	0	0	0	0	0	0	0	0	0	0	0	0	0	0	0	0	0	0	0	0	0	0	0	0	0	0	0	0	0	0	0	0	0	0	0
1	862	10	0	0	0	0	0	0	0	0	0	0	0	0	0	0	0	0	0	0	0	0	0	0	0	0	0	0	0	0	0	0	0	0	0	0	0	0	0	0	0	0	0	0	0	0	0
1	863	10	0	0	0	0	0	0	0	0	0	0	0	0	0	0	0	0	0	0	0	0	0	0	0	0	0	0	0	0	0	0	0	0	0	0	0	0	0	0	0	0	0	0	0	0	0
1	864	10	0	0	0	0	0	0	0	0	0	0	0	0	0	0	0	0	0	0	0	0	0	0	0	0	0	0	0	0	0	0	0	0	0	0	0	0	0	0	0	0	0	0	0	0	0
1	865	10	0	0	0	0	0	0	0	0	0	0	0	0	0	0	0	0	0	0	0	0	0	0	0	0	0	0	0	0	0	0	0	0	0	0	0	0	0	0	0	0	0	0	0	0	0
1	866	10	0	0	0	0	0	0	0	0	0	0	0	0	0	0	0	0	0	0	0	0	0	0	0	0	0	0	0	0	0	0	0	0	0	0	0	0	0	0	0	0	0	0	0	0	0
1	867	10	0	0	0	0	0	0	0	0	0	0	0	0	0	0	0	0	0	0	0	0	0	0	0	0	0	0	0	0	0	0	0	0	0	0	0	0	0	0	0	0	0	0	0	0	0
1	868	10	0	0	0	0	0	0	0	0	0	0	0	0	0	0	0	0	0	0	0	0	0	0	0	0	0	0	0	0	0	0	0	0	0	0	0	0	0	0	0	0	0	0	0	0	0
1	869	10	0	0	0	0	0	0	0	0	0	0	0	0	0	0	0	0	0	0	0	0	0	0	0	0	0	0	0	0	0	0	0	0	0	0	0	0	0	0	0	0	0	0	0	0	0
1	870	10	0	0	0	0	0	0	0	0	0	0	0	0	0	0	0	0	0	0	0	0	0	0	0	0	0	0	0	0	0	0	0	0	0	0	0	0	0	0	0	0	0	0	0	0	0
1	871	10	0	0	0	0	0	0	0	0	0	0	0	0	0	0	0	0	0	0	0	0	0	0	0	0	0	0	0	0	0	0	0	0	0	0	0	0	0	0	0	0	0	0	0	0	0
1	872	10	0	0	0	0	0	0	0	0	0	0	0	0	0	0	0	0	0	0	0	0	0	0	0	0	0	0	0	0	0	0	0	0	0	0	0	0	0	0	0	0	0	0	0	0	0
1	873	10	0	0	0	0	0	0	0	0	0	0	0	0	0	0	0	0	0	0	0	0	0	0	0	0	0	0	0	0	0	0	0	0	0	0	0	0	0	0	0	0	0	0	0	0	0
1	874	10	0	0	0	0	0	0	0	0	0	0	0	0	0	0	0	0	0	0	0	0	0	0	0	0	0	0	0	0	0	0	0	0	0	0	0	0	0	0	0	0	0	0	0	0	0
1	875	10	0	0	0	0	0	0	0	0	0	0	0	0	0	0	0	0	0	0	0	0	0	0	0	0	0	0	0	0	0	0	0	0	0	0	0	0	0	0	0	0	0	0	0	0	0
1	876	10	0	0	0	0	0	0	0	0	0	0	0	0	0	0	0	0	0	0	0	0	0	0	0	0	0	0	0	0	0	0	0	0	0	0	0	0	0	0	0	0	0	0	0	0	0
1	877	10	0	0	0	0	0	0	0	0	0	0	0	0	0	0	0	0	0	0	0	0	0	0	0	0	0	0	0	0	0	0	0	0	0	0	0	0	0	0	0	0	0	0	0	0	0
2	50	1	11.14	11.85	11.34	11.15	11.03	11.71	10.99	11.47	5.19	12.04	11.07	11.72	11.29	11.12	12.23	11.23	5.58	10.26	10.95	11.04	10.64	10.8	9.37	5.61	12.38	11.82	11.68	11.08	11.61	5.23	9.84	10.96	10.07	9.91	5.32	11.37	10.47	10.74	5.19	10.58	11.29	6.01	11.61	6.24	5.31
2	51	1	11.31	11.57	11.26	11.08	11.17	11.89	10.94	11.44	5.17	11.94	11.04	11.85	11.27	11.03	12.26	11.12	5.57	10.21	10.86	10.92	10.76	10.89	9.3	5.64	12.34	11.78	11.44	11.11	11.62	5.25	9.85	10.82	10.13	10.2	5.33	11.42	10.61	10.77	5.23	10.63	11.3	6	11.63	6.16	5.3
2	52	1	11.24	11.64	11.37	11.03	11.27	11.86	10.8	11.47	5.13	11.89	11	11.85	11.05	11.06	12.34	11.13	5.42	10.1	10.81	11.01	10.93	11.01	9.28	5.53	12.31	11.75	11.29	11.26	11.46	5.32	9.88	10.96	9.95	10.25	5.4	11.48	10.62	10.7	5.21	10.57	11.34	6.06	11.46	6.09	5.3
2	53	1	11.2	11.59	11.28	10.95	10.95	11.8	10.77	11.5	5.1	12.02	10.98	12.03	11.08	11.07	12.28	11.17	5.39	10.03	10.76	10.98	10.95	11.04	9.26	5.56	12.12	11.73	11.42	11.29	11.44	5.29	9.93	10.97	10.08	10.31	5.4	11.51	10.57	10.8	5.12	10.6	11.31	5.95	11.42	6.33	5.27
2	54	1	11.11	11.56	11.3	10.96	10.93	11.76	10.86	11.37	5.07	11.9	10.93	12.27	11.04	11.03	12.3	11.33	5.41	9.95	10.84	11.01	10.93	10.97	9.3	5.65	12.11	11.58	11.36	11.3	11.45	5.36	9.99	10.82	10.16	10.17	5.36	11.66	10.86	11.05	5.29	10.69	11.36	5.97	11.16	6.37	5.14
2	55	1	11.12	11.52	11.25	10.97	10.85	11.83	10.98	11.45	5	11.8	10.96	12.37	11.05	11.03	12.27	11.24	5.32	9.89	10.79	10.9	10.83	11.05	9.42	5.69	11.86	11.48	11.3	11.38	11.44	5.33	9.93	10.68	10.22	10.21	5.36	11.6	10.82	11.23	5.27	10.69	11.28	6.01	11.01	6.24	5.2
2	56	1	11.1	11.4	11.2	10.93	10.77	11.71	11.05	11.42	4.91	11.97	10.87	12.38	11.14	11.08	12.32	11.29	5.35	9.97	10.78	10.86	10.71	10.87	9.3	5.84	11.89	11.31	11.36	11.22	11.49	5.43	9.88	10.56	10.3	10.28	5.35	11.86	11.08	11.26	5.3	10.68	11.24	5.95	10.97	6.16	5.1
2	57	1	11.2	11.4	10.97	11.1	10.93	11.83	11.09	11.36	4.96	11.98	10.78	12.33	11.18	10.81	12.25	11.39	5.45	9.9	10.78	11.04	10.85	10.86	9.41	5.84	11.93	11.29	11.4	11.19	11.69	5.48	10	10.61	10.35	10.1	5.33	11.83	11.15	10.98	5.35	10.74	11.15	5.98	10.86	6.21	4.92
2	58	1	11.18	11.35	10.85	11.02	11	11.85	11.07	11.31	4.94	11.67	10.92	12.43	11.13	10.65	12.2	11.38	5.43	10.05	10.74	10.93	10.87	10.98	9.29	5.67	12.06	11.23	11.2	11.12	11.64	5.51	10.08	10.78	10.57	10.29	5.32	11.77	11.05	11	5.36	10.65	11.2	6.07	10.97	6.18	4.85
2	59	1	11.18	11.32	10.78	10.96	10.83	11.99	11.2	11.24	4.84	11.43	10.92	12.41	11.16	10.78	12.24	11.35	5.43	10.03	10.75	10.97	10.96	11.02	9.4	5.63	12.03	11.26	11.1	11.36	11.46	5.49	10.17	10.77	10.67	10.17	5.44	11.85	11.09	11.15	5.36	10.74	11.05	6.16	10.78	5.97	4.82
2	60	1	11.27	11.23	10.64	10.88	10.67	11.87	11.07	11.25	4.89	11.52	10.81	12.34	11.38	10.79	12.14	11.32	5.42	10.15	10.85	10.86	11.01	11.14	9.27	5.34	11.83	10.96	11.18	11.44	11.37	5.41	10.21	10.88	10.63	10.09	5.46	11.94	11.34	11.02	5.31	10.84	11.05	6.16	10.69	5.82	4.97
2	61	1	11.24	11.07	10.48	11	10.63	11.82	10.94	11.18	4.89	11.34	10.83	12.22	11.29	10.74	12.13	11.52	5.34	10.34	11.06	10.9	11.01	11.06	9.45	5.24	11.71	10.97	11.31	11.37	11.41	5.37	10.01	10.83	10.6	10.19	5.59	11.93	11.41	10.92	5.29	10.66	10.83	6.15	10.57	5.93	5
2	62	1	11.35	10.98	10.38	10.97	10.54	11.84	10.89	11.16	4.86	11.34	10.8	12.03	11.26	10.8	12.3	11.12	5.48	10.17	10.83	10.91	11.03	10.89	9.65	5.14	11.39	10.89	11.53	11.38	11.53	5.24	10.25	10.78	10.65	10.1	5.53	11.97	11.33	10.83	5.32	10.71	11.01	6.15	10.61	5.85	5
2	63	1	11.46	10.88	10.34	10.88	10.52	11.7	10.98	11.14	4.76	11.4	10.57	11.81	11.46	10.92	12.21	11.06	5.44	10.37	10.69	10.94	10.99	11.12	9.59	5.1	11.32	10.97	11.74	11.07	11.7	5.32	10.02	10.8	10.68	10.19	5.5	11.99	11.27	10.92	5.35	10.84	10.98	6.06	10.59	5.7	4.97
2	64	1	11.7	10.8	10.35	10.95	10.48	11.77	10.93	11.07	4.71	11.34	10.59	11.56	11.46	10.63	12.17	10.95	5.41	10.54	10.79	11.03	11.19	11.12	9.55	5.06	11.15	10.84	11.64	11.11	11.63	5.16	10	10.99	10.78	10.15	5.66	11.88	11.11	10.94	5.36	10.96	11.04	5.88	10.66	5.62	5.09
2	65	1	12.02	10.7	10.35	10.96	10.55	11.53	11.07	10.97	4.68	11.33	10.49	11.37	11.43	10.55	12.3	10.81	5.39	10.71	10.69	11.13	11.21	11	9.52	4.98	11.04	10.77	11.65	10.95	11.67	5.09	10.03	10.99	10.74	10.13	5.77	11.62	11.03	11.16	5.33	10.94	11.18	5.88	10.74	5.65	5.14
2	66	1	12.18	10.62	10.28	10.94	10.5	11.66	11.29	10.76	4.7	11.21	10.36	11.47	11.29	10.49	12.21	10.86	5.36	11	10.77	11.09	11.14	10.96	9.46	4.92	10.97	10.65	11.72	10.96	11.77	5.02	10.13	10.96	10.84	10.28	5.74	11.66	10.89	11.4	5.22	10.95	11.11	5.81	10.86	5.64	5.15
2	67	1	12.34	10.32	10.16	10.98	10.54	11.53	11.36	10.48	4.69	11.16	10.41	11.38	11.2	10.38	12.13	10.68	5.27	11.06	10.81	11	11.26	10.93	9.51	4.88	10.8	10.53	11.74	11	11.72	4.91	10.28	10.88	10.63	10.27	5.7	11.62	10.97	11.55	5.18	10.88	11.18	5.81	10.89	5.52	5.04
2	68	1	12.33	10.29	10.32	10.81	10.57	11.25	11.44	10.45	4.6	11.03	10.23	11.45	11.26	10.4	12	10.68	5.33	10.93	10.66	10.77	11.14	11.07	9.58	4.78	10.86	10.53	11.56	10.6	11.47	4.8	10.42	10.84	10.55	10.2	5.67	11.55	10.9	11.5	5.21	10.96	11.03	5.75	11.02	5.44	5.13
2	69	1	12.59	10.11	10.21	10.69	10.66	11.33	11.42	10.32	4.54	11.03	9.87	11.4	11.02	10.44	12.03	10.5	5.25	10.96	10.74	10.78	11.22	11.1	9.46	4.71	10.69	10.59	11.54	10.56	11.4	4.71	10.35	10.67	10.64	10.4	5.55	11.69	10.93	11.5	5.12	10.85	10.93	5.64	11.03	5.5	5.15
2	70	1	12.68	10.08	10.09	10.71	10.81	11.27	11.41	10.19	4.46	11.02	9.79	11.52	10.92	10.53	11.93	10.41	5.3	10.96	10.62	10.62	11	11.15	9.44	4.75	10.7	10.55	11.48	10.7	11.26	4.68	10.4	10.41	10.58	10.41	5.46	11.57	11	11.34	5.09	10.95	10.98	5.61	10.98	5.48	5.06
2	71	1	12.57	9.91	9.96	10.74	10.7	11.34	11.31	10.02	4.4	11.09	9.61	11.32	11.06	10.53	11.92	10.3	5.3	10.92	10.55	10.71	10.99	11.17	9.41	4.62	10.83	10.51	11.31	10.64	11.08	4.73	10.37	10.44	10.68	10.55	5.37	11.59	10.98	11.36	5.09	10.93	11.03	5.55	10.92	5.47	5.06
2	72	1	12.47	9.8	9.76	10.8	10.72	11.26	11.37	9.95	4.38	10.88	9.56	11.32	10.94	10.36	11.95	10.31	5.32	10.84	10.39	10.83	11.12	11.2	9.42	4.57	10.75	10.4	11.28	10.76	10.98	4.63	10.33	10.53	10.76	10.51	5.36	11.49	10.88	11.38	5.11	10.81	10.93	5.34	10.88	5.58	5.24
2	73	1	12.77	9.63	9.66	10.77	10.7	11.17	11.3	9.78	4.37	10.8	9.48	11.4	10.77	10.19	12.03	10.2	5.24	10.98	10.13	10.82	11.04	11.12	9.51	4.5	10.59	10.48	11.17	10.6	10.86	4.67	10.27	10.34	10.59	10.39	5.35	11.63	10.74	11.36	5.15	10.93	10.79	5.19	10.98	5.62	5.21
2	74	1	13.15	9.51	9.59	10.84	10.74	11.36	11.29	9.58	4.32	10.63	9.5	11.36	10.97	10.27	12.11	10.01	5.18	11.03	10.45	10.78	10.88	11.06	9.49	4.46	10.45	10.52	11.22	10.43	10.58	4.7	10.2	10.39	10.72	10.42	5.48	11.61	10.83	11.5	5.19	10.79	10.81	5.08	11.12	5.45	5.26
2	75	1	13.1	9.33	9.57	10.8	10.67	11.32	11.47	9.4	4.32	10.6	9.3	11.35	11.12	10.22	12.07	9.99	5.15	11.09	10.38	10.77	10.87	11.13	9.53	4.45	10.38	10.39	11.19	10.52	10.41	4.62	10.1	10.52	10.72	10.31	5.57	11.72	11	11.37	5.23	10.74	10.76	5.06	11.08	5.42	5.17
2	76	1	12.96	9.41	9.42	10.83	10.65	11.36	11.52	9.14	4.33	10.55	9.17	11.37	11.27	10.21	11.89	9.86	4.97	11.05	10.27	10.73	10.9	10.96	9.5	4.61	10.31	10.47	11.33	10.53	10.28	4.61	10.26	10.94	10.62	10.14	5.53	11.64	10.92	11.5	5.17	10.79	10.79	4.97	10.99	5.25	5.29
2	77	1	13.12	9.4	9.38	10.75	10.51	11.32	11.68	9.05	4.32	10.46	8.95	11.44	11.25	10.21	11.88	9.81	4.95	11.11	10.25	10.73	10.68	10.83	9.43	4.5	10.14	10.48	11.41	10.65	10.2	4.49	10.33	10.93	10.72	10.35	5.64	11.57	10.87	11.4	5.14	10.83	10.85	5.05	10.95	5.2	5.38
2	78	1	13.06	9.28	9.48	10.69	10.67	11.27	11.9	8.8	4.17	10.46	8.82	11.39	11.31	10.1	11.79	9.56	4.9	11.21	10.27	10.84	10.56	10.93	9.4	4.46	10.17	10.45	11.34	10.4	10.2	4.49	10.32	10.57	10.89	10.26	5.7	11.47	10.96	11.35	5.13	10.77	10.83	5.05	10.88	5.08	5.38
2	79	1	13.21	9.22	9.19	10.61	10.58	11.04	11.83	8.78	4.13	10.39	8.7	11.31	11.48	10.05	11.66	9.29	4.85	11.45	10.25	10.81	10.47	10.99	9.29	4.48	9.99	10.48	11.23	10.48	10.07	4.5	10.33	10.66	10.76	10.36	5.78	11.34	10.92	11.33	5.04	10.98	11.1	5.05	10.7	5.05	5.19
2	80	1	13.21	9.14	9.16	10.57	10.5	11.03	11.74	8.56	4.13	10.11	8.61	11.39	11.42	10.1	11.5	9.25	4.95	11.56	10.37	10.88	10.62	10.95	9.09	4.42	9.94	10.48	11.1	10.42	9.82	4.48	10.38	10.58	10.74	10.47	5.65	11.3	10.78	11.44	4.94	11.04	11.31	4.96	10.68	5.08	5.36
2	81	1	13.03	9.15	9.03	10.57	10.28	11.05	11.69	8.41	4.17	9.93	8.6	11.26	11.44	10.11	11.55	9.2	4.87	11.62	10.26	10.65	10.67	10.95	8.98	4.29	9.9	10.65	10.89	10.36	9.61	4.53	10.46	10.53	10.68	10.38	5.53	11.35	10.68	11.49	4.89	10.93	11.18	4.91	10.48	4.92	5.5
2	82	1	12.89	8.89	8.73	10.52	10.19	11.02	11.57	8.26	4.08	9.95	8.36	11.24	11.24	10.11	11.61	9.19	4.84	11.86	9.95	10.73	11	10.85	8.86	4.39	9.75	10.5	10.76	10.52	9.43	4.38	10.5	10.57	10.54	10.45	5.43	11.25	10.83	11.5	4.9	11.11	11.26	4.83	10.46	4.79	5.4
2	83	1	12.91	8.81	8.22	10.56	10.19	10.93	11.59	8.08	4.01	9.64	8.06	11.22	11.16	10.21	11.6	9.06	4.78	11.97	9.9	10.77	11.24	10.79	8.63	4.32	9.68	10.44	10.62	10.39	9.24	4.21	10.56	10.57	10.55	10.54	5.39	11.16	10.89	11.56	4.92	11.1	11.39	4.85	10.44	4.84	5.46
2	84	1	13.09	8.72	8.11	10.53	10.09	10.94	11.75	8.04	3.89	9.43	7.97	11.24	11.13	10.05	11.66	8.87	4.73	12.05	10.09	10.76	11.18	10.71	8.52	4.28	9.45	10.36	10.51	10.45	9.1	4.03	10.48	10.53	10.67	10.67	5.36	11.19	10.91	11.45	4.99	11.15	11.38	4.76	10.4	4.76	5.62
2	85	1	13.2	8.47	7.96	10.36	10.21	11.01	11.64	7.92	3.88	9.46	7.8	11.23	11.18	9.97	11.46	8.86	4.61	11.98	10.15	10.65	11.03	10.89	8.47	4.18	9.42	10.22	10.33	10.53	8.9	3.99	10.4	10.49	10.64	10.58	5.35	11.07	11.02	11.53	5.01	11.08	11.47	4.82	10.24	4.92	5.64
2	86	1	13.09	8.38	7.84	10.37	10.15	11.06	11.54	7.65	3.78	9.51	7.72	11.14	11.02	9.88	11.3	8.8	4.55	11.92	9.93	10.85	11.04	10.95	8.48	4.11	9.31	10.06	10.46	10.58	8.72	3.96	10.56	10.49	10.68	10.73	5.25	11.08	11.12	11.44	5.05	11.02	11.32	4.81	10.11	4.77	5.79
2	87	1	13.24	8.2	7.7	10.23	10.11	10.86	11.66	7.48	3.85	9.55	7.62	11	10.86	10.05	11.05	8.78	4.48	11.94	9.9	11	11.08	10.78	8.43	4.23	9.36	9.99	10.23	10.66	8.57	3.9	10.54	10.4	10.76	10.65	5.35	11	11.37	11.5	4.98	11.19	11.24	4.8	10.2	4.73	5.79
2	88	1	13.33	7.94	7.62	10.23	9.89	10.96	11.72	7.52	3.93	9.15	7.49	11	10.82	10.3	10.96	8.62	4.45	11.81	9.74	11.03	10.82	10.71	8.47	4.05	9.23	9.92	10.18	10.59	8.36	3.93	10.55	10.57	10.95	10.8	5.39	11.02	11.32	11.62	5.1	11.14	11.14	4.75	10.07	4.68	5.77
2	89	1	13.48	7.86	7.33	10.07	9.75	11.11	11.51	7.4	3.98	9.09	7.33	11.11	10.87	10.14	10.93	8.51	4.44	11.66	9.72	11	10.75	10.72	8.53	4.06	9.18	10.01	10.1	10.52	8.22	3.81	10.35	10.44	10.9	10.8	5.43	11.09	11.49	11.66	5.11	11.16	11.18	4.79	10.13	4.6	5.77
2	90	1	13.67	7.83	7.23	10.14	9.68	11.07	11.58	7.49	3.99	8.98	7.26	11.17	11.08	10.32	10.96	8.38	4.4	11.64	9.51	10.83	10.63	10.7	8.34	3.95	9.12	9.97	10.05	10.52	7.9	3.82	10.22	10.39	10.87	10.7	5.3	10.91	11.5	11.6	5.11	10.97	11.07	4.81	10.04	4.57	5.86
2	91	1	13.49	7.79	6.96	10.15	9.67	10.9	11.75	7.23	3.89	8.88	7.12	11.08	11.21	10.29	10.84	8.3	4.37	11.72	9.32	10.75	10.92	10.56	8.21	3.99	8.94	9.71	9.88	10.45	7.66	3.81	10.31	10.35	10.83	10.8	5.3	10.96	11.38	11.72	5.19	10.92	11.05	4.72	10.03	4.45	5.83
2	92	1	13.67	7.68	6.85	10.22	9.73	10.81	11.72	7.36	3.85	8.57	6.79	11.06	11.38	10.31	10.85	8.22	4.32	11.67	9.32	10.92	10.83	10.63	8.14	3.89	8.78	9.56	9.55	10.36	7.41	3.68	10.29	10.42	10.85	10.78	5.33	11.04	11.46	11.67	5.07	10.89	11.11	4.68	9.99	4.46	5.81
2	93	1	13.74	7.59	6.7	10.26	9.88	10.84	11.93	7.33	3.76	8.34	6.77	11.03	11.34	10.26	10.68	8.26	4.21	11.83	9.28	11.05	10.88	10.62	7.92	3.93	8.65	9.44	9.44	10.12	7.21	3.54	10.42	10.45	10.78	10.72	5.31	11	11.64	11.75	5.13	10.9	11.07	4.62	10.09	4.28	5.79
2	94	1	13.9	7.44	6.45	10.17	10	10.69	11.85	7.34	3.73	8.09	6.58	11.04	11.51	10.63	10.67	8.1	4.19	11.97	9.36	11.04	10.77	10.65	7.97	3.91	8.63	9.48	9.14	10.08	6.81	3.49	10.36	10.3	10.9	10.71	5.28	10.97	11.78	11.72	5.23	11.07	11.17	4.43	10.08	4.21	5.76
2	95	1	13.79	7.37	6.3	10.02	10.01	10.79	11.86	7.07	3.73	7.92	6.57	11.18	11.44	10.75	10.6	8.05	4.18	11.86	9.42	11.08	10.93	10.55	7.78	3.84	8.56	9.3	9.01	9.87	6.6	3.46	10.54	10.08	11.01	10.64	5.15	10.9	11.78	11.76	5.18	11.09	11.13	4.54	10.13	4.22	5.92
2	96	1	14.13	7.2	6.17	9.83	10.1	10.77	11.88	7.11	3.7	7.92	6.44	11.04	11.39	10.69	10.58	7.79	4.23	12.11	9.49	11.04	11	10.61	7.84	3.87	8.53	9.16	8.9	9.74	6.39	3.4	10.58	10.12	11.34	10.66	5.14	11.04	11.97	11.7	5.1	11.06	10.91	4.53	9.91	4.18	6.07
2	97	1	14.31	7.1	6.02	9.81	9.96	10.68	11.83	7.13	3.64	7.83	6.34	10.84	11.23	10.65	10.47	7.66	4.03	11.96	9.64	10.88	11.04	10.65	7.95	3.85	8.31	8.92	8.73	9.6	6.38	3.44	10.63	10.21	11.39	10.49	5.1	10.97	12.01	11.81	5.05	11.08	11.13	4.54	9.92	4.1	6.03
2	98	1	14.39	6.88	6	9.83	9.81	10.67	11.85	7.11	3.66	7.76	6.17	10.89	11.25	10.36	10.45	7.6	4.02	11.86	9.66	10.79	11.04	10.53	7.78	3.69	8.24	8.59	8.6	9.35	6.35	3.34	10.58	10.34	11.32	10.44	5.06	11.02	11.92	11.79	5.03	11.01	11.1	4.57	9.7	4.15	6.09
2	99	1	14.58	6.75	6.05	9.78	9.77	10.67	11.54	7.05	3.68	7.57	6.04	10.75	11.23	10.25	10.27	7.42	4.01	11.76	9.57	10.91	11.1	10.56	7.56	3.59	8.08	8.39	8.53	9.35	6.09	3.29	10.82	10.29	11.19	10.37	5.06	10.96	11.88	11.65	4.96	11	11.09	4.56	9.79	3.97	6.01
2	100	1	14.62	6.63	6.04	9.75	9.8	10.44	11.37	6.91	3.55	7.32	6.02	10.66	11.2	10.24	10.08	7.28	3.89	11.8	9.56	10.92	10.82	10.53	7.47	3.51	8.03	8.31	8.49	9.32	5.89	3.19	10.72	10.33	11.14	10.24	5.02	10.95	11.8	11.55	5.02	10.95	11.04	4.54	9.77	3.87	6.02
2	101	1	14.6	6.63	5.91	9.61	9.8	10.26	11.28	6.85	3.48	7.28	5.93	10.47	11.1	10.39	9.99	7.19	3.85	11.89	9.52	11.07	10.75	10.39	7.38	3.47	7.95	8.3	8.47	9.14	5.74	3.13	10.78	10.53	11.23	10.01	4.99	11.02	11.77	11.54	4.92	11.05	10.94	4.55	9.86	3.77	6.15
2	102	1	14.84	6.53	5.66	9.52	9.82	10.17	11.29	6.7	3.45	7.25	5.8	10.36	11.15	10.35	10.06	6.94	3.85	11.67	9.51	10.97	10.44	10.26	7.33	3.47	7.7	8.23	8.5	8.98	5.69	3.08	10.76	10.55	11.17	10.07	5.04	11.02	11.74	11.74	4.81	11.13	11.02	4.52	9.9	3.78	6.19
2	103	1	14.89	6.44	5.62	9.31	9.96	10.21	11.35	6.55	3.4	7.1	5.6	10.15	11	10.26	10.06	6.87	3.88	11.71	9.59	10.89	10.19	10.36	7.21	3.46	7.59	8.09	8.29	8.85	5.47	3.05	10.8	10.54	11.04	10.02	5.06	11.02	11.74	11.63	4.75	11.14	11.14	4.58	10.14	3.48	6.25
2	104	1	15.01	6.35	5.38	9.5	9.95	10.22	11.26	6.4	3.43	7.04	5.47	10.09	10.84	10.4	10.2	6.69	3.84	11.53	9.63	10.85	10.1	10.45	7.2	3.4	7.39	7.99	8.17	8.69	5.39	2.93	10.65	10.52	10.97	9.99	5.02	11.05	11.62	11.32	4.69	11.05	11.03	4.63	10.09	3.44	6.48
2	105	1	15.14	6.28	5.21	9.43	10.12	10.1	11.03	6.21	3.43	7.08	5.18	10.08	10.93	10.33	10.23	6.63	3.8	11.59	9.55	10.76	9.97	10.27	7.03	3.3	7.23	7.96	8.06	8.41	5.37	2.87	10.73	10.63	10.99	10.04	4.9	11.24	11.63	11.22	4.8	10.92	10.88	4.6	10.06	3.59	6.57
2	106	1	15.18	6.19	5.11	9.44	10.15	10.28	10.99	6.17	3.45	6.85	5.02	10.02	11.05	10.42	10.12	6.49	3.78	11.33	9.61	10.85	10.1	10.43	6.97	3.19	7.24	7.93	7.73	8.36	5.22	2.73	10.96	10.7	10.99	10.17	4.81	10.88	11.28	11.12	4.68	10.89	10.84	4.6	10.25	3.52	6.86
2	107	1	15.21	6.28	5	9.29	10.06	10.16	11.09	6.06	3.4	6.73	4.95	9.98	10.94	10.43	10.06	6.44	3.65	11.39	9.36	10.7	9.94	10.52	6.85	3.16	7.11	7.89	7.65	8.18	4.89	2.62	10.8	10.78	11.04	10.32	4.92	10.99	11.28	11.06	4.76	10.98	10.89	4.53	10.13	3.52	7.03
2	108	1	15.22	6.33	4.96	9.31	10.11	10.23	11.03	6.03	3.26	6.58	4.84	9.82	10.98	10.53	10.24	6.27	3.65	11.17	9.27	10.78	9.8	10.42	6.73	3.2	6.88	7.88	7.68	8.13	4.94	2.56	10.82	10.54	10.93	10.63	4.95	11.05	11.23	10.98	4.7	11.03	10.78	4.55	9.94	3.53	7.17
2	109	1	15.46	6.4	4.95	9.22	10.02	10.12	10.95	6.01	3.29	6.54	4.79	9.87	10.86	10.36	10.19	6.14	3.72	11.1	9.26	10.79	9.69	10.29	6.65	3.16	6.87	7.77	7.62	7.97	4.88	2.51	10.89	10.42	10.89	10.81	4.9	11.23	11.22	10.85	4.73	11.08	10.73	4.59	9.79	3.57	7.16
2	110	1	15.29	6.36	4.98	9.39	10.13	10.36	11.04	5.98	3.29	6.44	4.77	9.76	10.82	10.38	10.3	6.19	3.68	10.94	9.29	10.68	9.7	10.23	6.71	3.22	6.86	7.74	7.55	7.76	4.89	2.43	10.92	10.39	11.03	10.91	4.92	11	11.14	10.71	4.78	11.18	10.82	4.6	9.85	3.55	7.07
2	111	1	15.15	6.35	5.01	9.23	10.3	10.27	11.16	6.02	3.35	6.36	4.68	9.81	10.88	10.39	10.4	5.88	3.6	10.73	9.03	10.52	9.6	10.23	6.72	3.31	6.85	7.71	7.38	7.61	4.8	2.38	10.98	10.4	11.12	10.8	4.8	10.81	11.03	10.84	4.76	11.41	10.97	4.6	9.77	3.54	7.15
2	112	1	15.11	6.28	5.02	9.28	10.3	10.26	10.89	6.06	3.38	6.38	4.52	9.89	10.96	10.4	10.36	5.95	3.48	10.6	9.15	10.47	9.69	10.13	6.7	3.31	6.9	7.69	7.16	7.5	4.63	2.33	10.99	10.37	11.12	10.77	4.85	10.84	11.04	10.83	4.67	11.39	11.02	4.67	9.75	3.57	7.16
2	113	1	15.01	6.2	4.88	9.36	10.25	10.1	10.99	6.14	3.43	6.22	4.48	9.98	10.69	10.37	10.43	5.96	3.56	10.32	9.23	10.55	9.73	10.07	6.64	3.27	6.99	7.62	6.93	7.48	4.44	2.18	11.11	10.3	11.13	10.73	4.83	11.12	11.25	10.63	4.56	11.28	11.07	4.72	9.74	3.62	7.25
2	114	1	14.86	6.08	4.75	9.35	10.25	9.94	11.17	6.14	3.41	6.32	4.39	10.06	10.81	10.42	10.61	5.98	3.58	10.03	9.25	10.4	9.53	10	6.65	3.25	6.84	7.54	6.89	7.42	4.38	2.17	10.99	10.02	10.96	10.69	4.65	11.14	11.41	10.73	4.57	11.24	11.05	4.76	9.64	3.64	7.4
2	115	1	14.75	5.99	4.72	9.5	10.16	10.03	10.95	6.15	3.36	6.35	4.39	10.15	10.82	10.58	10.41	5.94	3.57	9.9	9.25	10.25	9.57	10.1	6.76	3.31	6.72	7.5	6.78	7.41	4.28	2.16	10.81	10.07	11.07	10.88	4.68	11.26	11.4	10.68	4.61	11.29	10.93	4.73	9.48	3.54	7.44
2	116	1	14.62	5.94	4.66	9.54	10.13	9.76	10.85	6.11	3.3	6.37	4.27	10.21	10.82	10.55	10.58	5.83	3.59	9.81	9.22	10.35	9.64	10.23	6.92	3.24	6.57	7.51	6.56	7.28	4.08	2.12	10.69	10.21	10.98	10.82	4.68	11.33	11.51	10.48	4.49	11.55	10.88	4.78	9.41	3.5	7.41
2	117	1	14.52	5.99	4.61	9.33	10.08	9.77	10.83	6.02	3.31	6.29	4.14	10.35	10.97	10.64	10.7	5.75	3.57	9.9	9.19	10.35	9.62	10.17	6.96	3.16	6.72	7.52	6.55	7.11	3.9	2.12	10.55	10.19	11.15	10.75	4.77	11.19	11.54	10.4	4.49	11.75	10.93	4.73	9.41	3.57	7.45
2	118	1	14.57	5.93	4.33	9.39	9.98	9.87	10.68	6.1	3.32	6.21	4.1	10.27	10.75	10.56	10.91	5.76	3.53	10.08	9.27	10.54	9.73	10.04	6.85	3.18	6.66	7.49	6.61	7.17	3.85	2.1	10.44	10.18	11.15	10.95	4.77	11.13	11.51	10.34	4.45	11.7	11.16	4.69	9.23	3.53	7.5
2	119	1	14.49	6	4.26	9.33	10.01	9.81	10.65	6	3.27	6.28	4.16	10.4	10.83	10.35	10.95	5.72	3.54	10	9.22	10.67	9.61	9.95	6.84	3.28	6.65	7.32	6.51	7.03	3.73	2.11	10.51	10.18	11.13	10.92	4.73	11.12	11.5	10.38	4.47	11.71	11.19	4.79	9.29	3.49	7.59
2	120	1	14.43	6.12	4.22	9.21	9.83	9.71	10.92	5.97	3.27	6.35	4.03	10.38	10.74	10.56	10.92	5.72	3.4	9.96	9.25	10.86	9.68	9.73	6.82	3.23	6.46	7.34	6.45	6.85	3.72	2	10.58	10.33	11.23	10.88	4.79	11.11	11.46	10.6	4.44	11.42	11.23	4.74	9.36	3.43	7.73
2	121	1	14.55	6.12	4.21	9.35	9.87	9.63	10.85	5.97	3.22	6.35	4.06	10.54	10.6	10.4	11.04	5.76	3.3	9.92	9.21	10.83	9.7	9.62	6.8	3.22	6.25	7.16	6.42	6.7	3.74	1.99	10.5	10.33	11.24	10.66	4.83	11.2	11.44	10.66	4.56	11.54	11.32	4.67	9.36	3.49	7.71
2	122	1	14.55	6.16	4.16	9.46	9.81	9.78	10.61	6.01	3.31	6.33	4	10.45	10.75	10.4	11.09	5.74	3.29	9.97	9.3	10.89	9.77	9.57	6.95	3.36	6.21	7.13	6.31	6.71	3.75	1.98	10.46	10.38	11.23	10.66	4.81	11.46	11.54	10.49	4.6	11.48	11.33	4.61	9.37	3.44	7.47
2	123	1	14.49	6.25	4.08	9.49	9.93	9.81	10.41	6.06	3.2	6.21	3.86	10.47	10.81	10.48	11.03	5.73	3.39	9.81	9.41	11.01	9.94	9.66	6.81	3.27	6.12	6.92	6.32	6.67	3.65	2	10.57	10.4	11.15	10.63	4.81	11.28	11.61	10.66	4.48	11.32	11.37	4.67	9.31	3.51	7.48
2	124	1	14.21	6.26	4.14	9.45	9.84	9.68	10.44	6.13	3.23	6.19	3.81	10.31	10.69	10.56	11.02	5.74	3.4	9.69	9.36	11.11	9.98	9.71	6.58	3.27	6.1	6.74	6.15	6.68	3.72	1.95	10.65	10.31	11.22	10.53	4.65	11.16	11.39	10.65	4.5	11.4	11.39	4.74	9.25	3.65	7.44
2	125	1	14.27	6.32	3.96	9.4	9.89	9.74	10.35	6.03	3.27	6.12	3.71	10.26	10.57	10.59	10.98	5.72	3.44	9.7	9.38	11.14	10.02	9.7	6.55	3.32	6.17	6.68	5.93	6.46	3.73	1.98	10.71	10.28	11.25	10.65	4.56	11.26	11.51	10.7	4.5	11.39	11.37	4.72	9.19	3.66	7.5
2	126	1	14.31	6.16	3.95	9.5	9.87	9.62	10.23	6.06	3.23	6.07	3.72	10.2	10.53	10.62	10.93	5.77	3.61	9.55	9.42	11.13	10.04	9.65	6.52	3.18	6.19	6.52	5.82	6.44	3.73	1.94	10.57	9.86	11.23	10.76	4.5	11.24	11.54	10.68	4.61	11.26	11.34	4.75	9.25	3.66	7.58
2	127	1	14.19	6.19	3.9	9.55	10.2	9.64	10.13	6.07	3.31	6.11	3.66	10.13	10.54	10.6	10.86	5.72	3.57	9.52	9.4	11.08	10.13	9.72	6.51	3.18	6.08	6.44	5.74	6.26	3.71	1.89	10.65	9.76	11.03	10.76	4.33	11.24	11.6	10.91	4.57	11.25	11.29	4.61	9.36	3.86	7.53
2	128	1	14.38	6.09	3.75	9.53	10.06	9.9	9.79	6.13	3.34	6.15	3.68	10.05	10.42	10.59	10.92	5.85	3.62	9.55	9.43	10.88	10.08	9.7	6.59	3.12	5.95	6.3	5.74	6.35	3.62	1.86	10.74	9.74	10.96	10.83	4.36	11.43	11.51	10.94	4.5	11.44	11.25	4.68	9.51	3.86	7.53
2	129	1	14.58	6.18	3.75	9.52	10.24	10.03	10	6.06	3.39	6.15	3.69	10.13	10.3	10.63	10.95	5.9	3.61	9.48	9.4	10.77	10	9.56	6.65	3.08	5.97	6.23	5.68	6.15	3.65	1.83	10.66	9.69	11.03	10.62	4.24	11.4	11.74	10.88	4.62	11.57	10.91	4.71	9.64	3.93	7.6
2	130	1	14.55	6.18	3.8	9.64	10.32	10.08	9.99	6.18	3.42	6.44	3.56	10.04	10.42	10.8	11.03	5.93	3.53	9.32	9.38	10.7	9.85	9.56	6.84	3.05	5.87	6.09	5.59	5.93	3.68	1.83	10.69	9.69	11.21	10.57	4.21	11.58	11.82	10.89	4.68	11.45	10.71	4.71	9.55	3.95	7.46
2	131	1	14.43	6.15	3.77	9.69	10.46	10.12	10.06	6.07	3.4	6.43	3.47	10.32	10.39	10.83	10.94	5.9	3.47	9.21	9.51	10.75	9.93	9.63	6.85	3.03	5.73	6.03	5.5	5.93	3.69	1.78	10.74	9.71	11.26	10.63	4.28	11.38	11.81	10.84	4.66	11.54	10.63	4.71	9.6	3.86	7.46
2	132	1	14.39	6.04	3.77	9.62	10.5	10.09	10.04	6.12	3.45	6.32	3.48	10.15	10.52	10.92	10.75	5.91	3.47	9.03	9.68	10.72	9.69	9.59	6.82	2.96	5.75	5.97	5.43	5.72	3.6	1.9	10.71	9.75	11.36	10.52	4.36	11.34	11.74	10.83	4.69	11.4	10.63	4.81	9.75	3.94	7.5
2	133	1	14.46	5.99	3.87	9.47	10.6	10.1	9.97	6.11	3.49	6.36	3.63	10.05	10.5	11.03	10.9	5.88	3.48	8.74	9.68	10.68	9.43	9.58	6.78	2.96	5.86	5.89	5.46	5.71	3.66	1.91	10.7	9.8	11.4	10.51	4.26	11.44	11.64	10.75	4.72	11.41	10.62	4.74	9.76	3.94	7.47
2	134	1	14.33	6.05	3.87	9.41	10.46	10.01	9.76	6.09	3.51	6.44	3.56	10.07	10.38	11.23	10.84	5.86	3.52	8.58	9.58	10.68	9.49	9.66	6.73	2.98	5.95	5.68	5.47	5.52	3.7	1.91	10.75	9.75	11.17	10.43	4.34	11.47	11.63	10.98	4.69	11.39	10.51	4.68	9.86	3.89	7.45
2	135	1	14.09	6.11	3.87	9.34	10.36	9.97	9.82	6.16	3.48	6.42	3.6	10.07	10.26	11.29	10.9	5.88	3.48	8.56	9.45	10.72	9.64	9.51	6.76	3.06	5.85	5.65	5.43	5.34	3.77	1.9	10.81	9.61	11.21	10.64	4.42	11.56	11.55	10.97	4.59	11.57	10.44	4.57	9.87	3.83	7.66
2	136	1	14.17	6.02	3.8	9.36	10.4	9.8	9.94	6.27	3.56	6.38	3.56	9.97	10.42	11.48	10.89	5.91	3.5	8.49	9.69	10.49	9.6	9.33	6.7	3.08	5.88	5.71	5.31	5.21	3.78	1.82	10.87	9.63	11.2	10.42	4.5	11.62	11.71	11.19	4.57	11.7	10.46	4.55	9.85	3.85	7.57
2	137	1	14.19	6.08	3.76	9.34	10.42	9.83	9.95	6.24	3.42	6.38	3.46	9.97	10.44	11.43	10.89	5.93	3.39	8.36	9.71	10.38	9.55	9.34	6.89	3.02	5.76	5.67	5.35	5.1	3.76	1.74	11.07	9.65	11.38	10.51	4.37	11.52	11.65	11.06	4.64	12.05	10.42	4.5	9.64	3.88	7.54
2	138	1	14.06	6.06	3.7	9.23	10.55	9.78	9.75	6.11	3.31	6.4	3.38	9.96	10.61	11.38	10.74	5.99	3.45	8.47	9.84	10.35	9.73	9.3	6.81	3.01	5.93	5.58	5.31	5.04	3.75	1.7	11.01	9.6	11.35	10.45	4.22	11.57	11.81	11.07	4.52	11.98	10.41	4.57	9.63	3.92	7.56
2	139	1	13.97	6.03	3.69	9.26	10.59	9.66	9.93	6.1	3.26	6.28	3.4	9.82	10.55	11.38	10.83	5.94	3.49	8.37	9.93	10.5	9.66	9.26	6.89	3.01	5.98	5.44	5.31	5.04	3.77	1.66	10.94	9.68	11.54	10.4	4.17	11.71	11.65	11	4.42	11.79	10.3	4.65	9.49	3.93	7.54
2	140	1	13.97	5.98	3.68	9.12	10.58	9.61	9.76	6.07	3.2	6.26	3.43	9.85	10.34	11.31	10.73	6	3.44	8.33	10.06	10.59	9.63	9.22	7.03	3.02	5.9	5.27	5.36	4.95	3.83	1.6	10.99	9.75	11.57	10.35	4.18	11.66	11.53	11.22	4.45	11.88	10.36	4.69	9.61	4.07	7.48
2	141	1	14.07	5.96	3.67	9.08	10.44	9.65	9.89	6.13	3.21	6.24	3.45	9.94	10.2	11.35	10.62	6.03	3.4	8.36	10.24	10.74	9.43	9.15	7.08	3.07	5.92	5.35	5.28	4.98	3.84	1.58	10.84	9.75	11.53	10.2	4.25	11.86	11.64	11.14	4.44	11.86	10.28	4.69	9.65	4.04	7.55
2	142	1	13.91	5.95	3.67	9.05	10.36	9.63	9.72	6.06	3.11	6.25	3.51	9.84	10.22	11.29	10.63	5.97	3.41	8.37	10.17	10.71	9.38	9.23	7.12	3.07	5.95	5.42	5.42	5.07	3.84	1.6	10.94	9.67	11.62	10.14	4.18	11.89	11.75	11.25	4.43	11.86	10.38	4.71	9.64	4.02	7.6
2	143	1	13.55	5.92	3.69	8.83	10.32	9.52	9.51	5.98	3.14	6.31	3.52	9.93	10.34	11.21	10.54	5.93	3.43	8.44	10.13	10.52	9.41	9.34	7.04	3.02	5.98	5.51	5.38	5.28	3.84	1.64	10.94	9.6	11.6	10.3	4.2	11.79	11.56	11.09	4.39	11.93	10.53	4.77	9.65	3.99	7.57
2	144	1	13.52	5.92	3.77	8.83	10.1	9.51	9.39	5.97	3.06	6.26	3.59	9.92	10.13	10.9	10.38	5.87	3.4	8.39	9.96	10.54	9.55	9.5	7.12	2.99	5.93	5.32	5.38	5.14	3.88	1.7	10.94	9.67	11.58	10.44	4.22	11.71	11.41	11.02	4.33	11.93	10.48	4.9	9.75	3.96	7.62
2	145	1	13.62	5.87	3.75	8.83	10.03	9.36	9.36	6.04	2.96	6.27	3.5	9.8	10.19	10.82	10.4	5.71	3.42	8.46	9.9	10.56	9.53	9.65	7.07	2.96	5.9	5.35	5.48	5.12	3.84	1.66	10.8	9.77	11.55	10.41	4.24	11.82	11.48	10.92	4.45	11.87	10.54	4.71	9.73	3.94	7.63
2	146	1	13.22	5.84	3.64	8.89	9.93	9.25	9.37	6.01	2.94	6.21	3.46	9.91	10.23	10.84	10.45	5.77	3.3	8.1	9.86	10.74	9.55	9.63	6.97	2.9	5.87	5.34	5.45	5.03	3.85	1.67	10.8	9.75	11.49	10.46	4.27	11.77	11.23	10.97	4.44	11.89	10.65	4.75	9.79	3.9	7.63
2	147	1	13.02	5.84	3.64	8.93	9.98	9.25	9.33	5.89	2.83	6.25	3.36	9.87	10.41	10.82	10.43	5.82	3.3	8.2	9.81	10.7	9.53	9.64	6.83	2.87	5.9	5.3	5.44	5.04	3.85	1.65	10.87	9.79	11.44	10.66	4.24	11.97	11.06	10.82	4.48	12.04	10.55	4.88	9.74	3.96	7.55
2	148	1	13.04	5.85	3.7	8.9	9.93	9.26	9.37	5.93	2.79	6.3	3.41	9.66	10.31	11	10.33	5.79	3.27	8.16	9.79	10.89	9.52	9.71	6.9	2.88	5.95	5.33	5.39	5.14	3.81	1.64	10.85	9.98	11.58	10.58	4.33	12.12	10.94	10.84	4.47	12.06	10.65	4.82	10.04	3.96	7.57
2	149	1	12.79	5.94	3.47	8.85	9.97	9.13	9.42	5.97	2.71	6.37	3.52	9.73	10.41	11.06	10.46	5.83	3.26	8.19	9.84	10.86	9.45	9.8	6.9	2.9	5.94	5.31	5.43	5.1	3.84	1.61	10.8	10	11.77	10.64	4.36	11.95	11.07	10.98	4.6	12.07	10.54	4.7	10.14	4	7.76
2	150	1	12.71	5.9	3.46	8.89	9.97	9.16	9.46	5.96	2.76	6.35	3.47	9.98	10.58	11.04	10.43	5.87	3.21	8.09	9.8	10.71	9.58	9.88	6.8	2.95	5.93	5.27	5.33	5.17	3.8	1.62	10.91	10.06	11.9	10.84	4.42	11.88	11.12	11.14	4.54	12.11	10.62	4.84	10.19	4.01	7.77
2	151	1	12.92	5.79	3.43	8.89	9.84	9.08	9.47	5.98	2.76	6.42	3.42	9.91	10.5	10.96	10.5	5.88	3.12	8.02	9.77	10.72	9.69	10.14	6.8	2.91	5.88	5.2	5.34	5.2	3.8	1.61	10.89	9.81	11.91	11.02	4.43	11.9	11.03	11.07	4.56	12	10.61	4.82	10.07	4.02	7.71
2	152	1	12.72	5.76	3.44	8.83	9.72	9.08	9.58	5.92	2.75	6.48	3.49	10.08	10.46	11.06	10.42	5.83	3.07	8.14	9.78	10.6	9.84	10.21	6.77	2.87	6.09	5.1	5.33	5.14	3.83	1.55	10.86	9.82	11.96	11.04	4.31	11.75	11.13	10.95	4.66	12	10.56	4.8	10.11	4.13	7.77
2	153	1	12.48	5.74	3.49	8.85	9.71	8.88	9.41	5.95	2.69	6.49	3.54	10.08	10.76	11.1	10.45	5.87	3.05	8.16	9.56	10.59	10	10.18	6.83	2.78	6.1	5.17	5.35	5.11	3.89	1.54	10.92	9.93	12.02	11.11	4.27	11.9	11.24	10.92	4.65	11.92	10.41	4.72	9.89	4.19	7.85
2	154	1	12.41	5.71	3.52	8.62	9.63	8.79	9.32	5.97	2.54	6.42	3.58	10.02	10.89	10.99	10.28	5.89	3.14	8.2	9.67	10.71	10.06	10.21	6.73	2.72	6.12	5.25	5.49	5.19	3.79	1.53	10.92	10.18	12.08	11.15	4.26	11.71	11.23	11.01	4.61	11.85	10.55	4.57	9.89	4.24	7.71
2	155	1	12.21	5.53	3.49	8.73	9.41	8.81	9.28	6	2.47	6.41	3.6	9.99	10.7	10.99	10.3	5.83	3.11	8.24	9.8	10.8	10.08	10.17	6.63	2.75	6.19	5.2	5.54	5.35	3.71	1.51	10.96	10.26	12.07	11.04	4.34	11.59	11.08	11.02	4.64	12	10.71	4.66	9.82	4.05	7.58
2	156	1	12.12	5.44	3.5	8.65	9.31	8.66	9.1	5.95	2.45	6.36	3.66	10.26	10.45	10.76	10.38	5.92	3.18	8.15	9.9	10.59	10.02	10.08	6.7	2.69	6.02	5.21	5.67	5.28	3.74	1.56	10.86	10.33	12.11	10.77	4.47	11.69	11.18	10.97	4.63	12.08	10.7	4.69	9.55	4.12	7.39
2	157	1	12.11	5.33	3.42	8.65	9.33	8.68	9.08	5.97	2.4	6.31	3.59	10.28	10.49	10.77	10.59	5.68	3.19	8.09	10.09	10.75	10.07	10.07	6.81	2.7	5.95	5.32	5.68	5.28	3.81	1.59	11	10.11	12.34	10.72	4.43	11.55	11.14	11.17	4.46	12.11	10.68	4.75	9.73	4.03	7.32
2	158	1	12.04	5.21	3.24	8.58	9.25	8.48	9.18	5.93	2.39	6.5	3.56	10.4	10.55	10.91	10.55	5.79	3.16	8.14	10.12	10.65	10.15	10.1	6.89	2.62	5.89	5.29	5.6	5.16	3.78	1.64	10.97	10.28	12.43	10.35	4.42	11.59	11.36	11.14	4.59	12.09	10.76	4.66	9.9	4	7.21
2	159	1	11.69	5.01	3.2	8.63	9.39	8.44	9.17	5.8	2.39	6.54	3.66	10.22	10.56	10.96	10.57	5.78	3.11	8.05	10.24	10.57	10.06	10.19	6.79	2.67	5.79	5.37	5.65	5.12	3.77	1.62	10.81	10.45	12.39	10.35	4.45	11.59	11.18	11.28	4.47	12.04	10.78	4.59	9.84	4.03	7.19
2	160	1	11.66	5.01	3.08	8.35	9.17	8.17	9.15	5.74	2.33	6.53	3.67	10.39	10.43	10.83	10.39	5.73	3.15	8.2	10.2	10.68	10.03	10.26	6.7	2.68	5.78	5.44	5.55	5.17	3.75	1.62	10.73	10.33	12.34	10.31	4.43	11.7	11.04	11.44	4.43	12.07	10.73	4.56	9.77	4.09	7.2
2	161	1	11.7	5.03	2.98	8.39	9.06	8.18	9.08	5.59	2.3	6.51	3.62	10.37	10.32	10.75	10.13	5.89	3.18	8.3	10.1	10.62	10.2	10.23	6.52	2.66	5.78	5.45	5.58	5.15	3.76	1.62	10.8	10.44	12.39	10.33	4.35	11.81	11.15	11.34	4.4	12.15	10.69	4.56	9.83	4.02	7.22
2	162	1	11.62	4.96	2.88	8.24	9.04	8.15	9.03	5.45	2.23	6.52	3.65	10.43	10.32	10.72	10.03	5.8	3.17	8.29	10	10.82	10.23	10.44	6.45	2.69	5.77	5.47	5.7	5.23	3.74	1.63	10.63	10.6	12.41	10.48	4.41	11.75	11.27	11.28	4.47	12.11	10.56	4.51	9.78	4.05	7.32
2	163	1	11.79	4.94	2.92	8.25	9.05	8.24	8.9	5.35	2.2	6.51	3.7	10.43	10.33	10.57	10.06	5.82	3.08	8.43	9.84	10.73	10.33	10.34	6.43	2.72	5.68	5.44	5.64	5.21	3.82	1.7	10.57	10.57	12.36	10.51	4.5	11.46	11.1	11.33	4.53	12.15	10.57	4.55	9.88	3.99	7.25
2	164	1	11.75	5	2.86	8.26	9.03	8.3	8.57	5.33	2.2	6.51	3.71	10.48	10.29	10.6	9.88	5.88	3.08	8.44	9.8	10.75	10.41	10.31	6.4	2.74	5.67	5.53	5.64	5.15	3.78	1.76	10.57	10.62	12.43	10.51	4.51	11.51	11.08	11.24	4.58	12.29	10.5	4.58	9.97	4.06	7.03
2	165	1	11.6	4.91	2.87	8.15	9.08	8.11	8.42	5.29	2.13	6.33	3.63	10.39	10.4	10.57	10.02	5.9	3.08	8.45	10.02	10.75	10.4	10.29	6.3	2.77	5.7	5.6	5.64	5.16	3.78	1.74	10.81	10.61	12.35	10.36	4.39	11.44	11.2	11.12	4.53	12.26	10.6	4.56	10	4.14	7.03
2	166	1	11.48	4.92	2.86	8.29	9.1	8.17	8.31	5.19	2.16	6.26	3.63	10.21	10.56	10.62	9.85	5.97	3.08	8.44	10.04	10.72	10.47	10.23	6.12	2.76	5.84	5.57	5.72	5.27	3.72	1.71	10.9	10.46	12.4	10.24	4.31	11.54	11.12	11.26	4.6	12.11	10.64	4.66	10	4.25	7.13
2	167	1	11.28	4.95	2.86	8.32	9.03	8.11	8.23	5.14	2.13	6.34	3.57	10.15	10.45	10.74	9.74	5.99	3.07	8.28	10.06	10.5	10.38	10.18	6.05	2.8	5.66	5.49	5.68	5.29	3.68	1.72	10.8	10.47	12.24	10.27	4.26	11.49	11.1	11.39	4.63	11.96	10.41	4.68	10.1	4.25	7.09
2	168	1	11.2	4.88	2.83	8.25	9.01	7.92	8.33	4.95	2.12	6.38	3.54	10.15	10.65	10.87	9.54	5.95	3.02	8.12	10.06	10.48	10.45	10.17	6.05	2.83	5.59	5.55	5.56	5.27	3.67	1.75	10.69	10.5	12.29	10.23	4.24	11.4	11.29	11.34	4.77	11.98	10.13	4.77	10.1	4.27	6.94
2	169	1	10.93	4.81	2.75	8.3	8.82	7.96	8.36	4.93	2.11	6.35	3.46	10.01	11.02	11.06	9.46	6.01	3	8.15	10	10.57	10.6	10.23	6.02	2.75	5.57	5.58	5.56	5.27	3.66	1.76	10.68	10.62	12.29	10.14	4.23	11.67	11.32	11.25	4.81	11.97	10.05	4.72	9.96	4.24	6.87
2	170	1	11.02	4.69	2.75	8.43	8.79	7.89	8.01	4.9	2.12	6.17	3.4	9.97	11.09	10.79	9.58	5.95	3	8.28	10.09	10.27	10.71	10.19	6.07	2.81	5.56	5.56	5.55	5.28	3.63	1.78	10.63	10.64	12.36	10.02	4.32	11.76	11.25	11.04	4.81	11.96	10.23	4.91	9.98	4.2	6.61
2	171	1	10.85	4.71	2.75	8.19	8.72	7.75	8.07	4.96	2.2	6.22	3.37	10.01	11.09	10.88	9.52	5.92	3.03	8.26	10.21	10.21	10.89	10.39	5.99	2.81	5.61	5.5	5.53	5.33	3.59	1.71	10.86	10.74	12.31	10.03	4.29	11.77	11.24	11.02	4.73	11.94	10.25	4.95	10.06	4.19	6.58
2	172	1	10.58	4.58	2.75	8.04	8.65	7.58	8.13	4.89	2.08	6.18	3.36	10.12	10.88	10.95	9.39	5.84	3.05	8.29	10.23	10.17	10.69	10.33	5.83	2.68	5.49	5.54	5.5	5.15	3.48	1.74	11.08	10.77	12.25	10.04	4.32	11.63	11.25	11.08	4.69	12.2	10.34	5.05	10.11	4.36	6.64
2	173	1	10.27	4.39	2.72	8.07	8.45	7.47	8.22	4.81	2.14	6.2	3.4	10.13	10.67	11.03	9.35	5.88	2.98	8.42	10.19	10.12	10.6	10.15	5.87	2.72	5.49	5.57	5.46	5.13	3.49	1.61	11.1	10.8	12.36	9.96	4.4	11.79	11.21	11.03	4.83	12.54	10.36	5	10.16	4.33	6.74
2	174	1	10.21	4.23	2.62	7.98	8.36	7.34	8.1	4.8	2.08	6.28	3.37	10.32	10.55	10.87	9.39	5.82	3.05	8.64	9.97	10.2	10.68	10.14	5.82	2.76	5.47	5.49	5.48	5.07	3.52	1.6	11.1	10.89	12.28	10	4.39	12.05	11.24	11	4.82	12.43	10.45	4.93	10.12	4.31	6.71
2	175	1	10.16	4.12	2.64	8.01	8.26	7.25	7.87	4.76	2.04	6.53	3.37	10.26	10.53	10.81	9.41	5.72	2.99	8.65	9.9	10.2	10.53	9.97	5.95	2.88	5.37	5.62	5.52	5.09	3.46	1.56	10.99	10.88	12.2	9.99	4.43	11.95	11.14	10.97	4.77	12.79	10.6	5.02	10.1	4.28	6.73
2	176	1	9.99	4.11	2.59	7.78	8.14	7.2	7.78	4.68	2.07	6.65	3.45	10.3	10.42	10.77	9.4	5.7	2.84	8.78	9.88	10.25	10.57	10	5.87	2.91	5.26	5.76	5.38	5.11	3.42	1.6	11.04	10.8	12.28	10.03	4.56	11.91	11.19	10.88	4.7	12.84	10.54	4.98	10.13	4.25	6.56
2	177	1	9.77	4.01	2.55	7.67	7.86	7.02	7.63	4.65	1.96	6.71	3.44	10.47	10.47	10.92	9.38	5.63	2.86	8.74	9.77	10.17	10.54	10.05	5.84	2.95	5.26	5.78	5.28	5.06	3.42	1.62	10.91	10.81	12.36	10	4.51	11.69	11.1	10.77	4.69	12.76	10.46	5	10	4.17	6.54
2	178	1	9.43	4.04	2.46	7.61	7.93	6.75	7.51	4.55	1.95	6.66	3.36	10.6	10.47	10.81	9.33	5.69	2.84	8.7	9.84	10.21	10.57	9.97	5.73	2.96	5.26	5.82	5.17	4.94	3.46	1.62	10.7	10.9	12.26	9.93	4.45	11.55	10.98	10.67	4.76	12.62	10.48	4.99	9.93	4.17	6.5
2	179	1	9.07	4.03	2.36	7.47	7.83	6.52	7.3	4.6	1.9	6.61	3.29	10.63	10.52	10.7	9.29	5.69	2.86	8.44	9.8	10.32	10.64	9.92	5.72	3.05	5.16	5.7	5.05	4.96	3.48	1.58	10.73	10.9	12.31	10.16	4.54	11.66	10.81	10.52	4.69	12.46	10.54	4.88	9.96	4.12	6.4
2	180	1	9.05	4.08	2.3	7.25	7.75	6.31	7.26	4.46	1.87	6.44	3.32	10.64	10.46	10.42	9.27	5.72	2.88	8.56	9.77	10.52	10.58	9.76	5.53	3.04	5.09	5.59	5.16	4.97	3.43	1.57	10.78	10.85	12.2	10.3	4.56	11.49	10.87	10.53	4.75	12.55	10.61	4.85	9.95	4.09	6.47
2	181	1	9.25	4.03	2.28	7.1	7.66	6.14	7.04	4.45	1.83	6.44	3.42	10.44	10.56	10.32	9.09	5.73	2.83	8.53	9.7	10.61	10.5	9.73	5.52	3.1	5.04	5.48	5.1	4.83	3.45	1.58	10.76	10.82	12.12	10.29	4.55	11.6	10.82	10.35	4.83	12.67	10.61	4.81	9.83	4.07	6.51
2	182	1	9.1	4.21	2.2	7.04	7.64	6.01	6.88	4.32	1.77	6.49	3.39	10.6	10.44	10.13	8.97	5.71	2.83	8.48	9.61	10.58	10.43	9.69	5.63	3.04	5.04	5.5	5.07	4.77	3.52	1.5	10.82	10.8	11.86	10.32	4.67	11.6	10.82	10.35	4.69	12.73	10.68	4.67	9.67	4.11	6.49
2	183	1	9.02	4.21	2.04	6.96	7.46	5.89	6.81	4.28	1.73	6.58	3.26	10.63	10.61	9.98	8.7	5.84	2.79	8.61	9.55	10.57	10.37	9.62	5.68	3.02	4.92	5.49	4.97	4.72	3.44	1.5	10.82	10.76	11.75	10.27	4.7	11.55	10.89	10.35	4.67	12.77	10.4	4.7	9.56	4.03	6.57
2	184	1	8.83	4.18	1.96	6.87	7.51	5.82	6.81	4.21	1.67	6.56	3.33	10.66	10.9	9.81	8.68	5.88	2.78	8.65	9.55	10.62	10.35	9.46	5.73	3.04	4.78	5.52	4.85	4.68	3.31	1.54	10.75	10.84	12.08	10.39	4.68	11.44	11.04	10.11	4.68	13.09	10.27	4.76	9.33	4.02	6.64
2	185	1	8.73	4.09	1.98	6.9	7.45	5.72	6.68	4.19	1.69	6.51	3.29	10.73	11.09	9.77	8.54	5.96	2.81	8.67	9.61	10.82	10.15	9.44	5.77	2.95	4.68	5.46	4.87	4.64	3.26	1.58	10.76	10.99	12	10.17	4.62	11.36	11.05	10.03	4.66	13.14	10.22	4.76	9.28	3.99	6.48
2	186	1	8.83	4.04	1.95	6.82	7.3	5.62	6.48	4.06	1.58	6.42	3.33	10.76	10.98	9.58	8.55	5.94	2.79	8.83	9.67	11.02	9.95	9.63	5.89	3.04	4.6	5.38	4.84	4.54	3.31	1.69	10.8	10.9	11.93	10.37	4.6	11.39	10.79	9.95	4.79	13.22	10.18	4.8	9.39	3.98	6.48
2	187	1	8.63	3.94	1.92	6.78	7.27	5.55	6.34	4.01	1.59	6.34	3.33	10.83	11.04	9.49	8.52	6.03	2.78	9.03	9.68	10.99	9.92	9.61	5.7	3.03	4.65	5.42	4.76	4.52	3.34	1.69	10.74	10.86	11.76	10.46	4.66	11.45	10.84	9.96	4.77	12.85	10.11	4.8	9.4	3.95	6.5
2	188	1	8.49	3.94	1.87	6.75	7.08	5.46	6.3	3.99	1.59	6.35	3.38	10.82	11.09	9.34	8.52	5.95	2.74	9.21	9.69	11.03	9.79	9.51	5.78	3.08	4.5	5.4	4.73	4.53	3.42	1.65	10.85	10.81	11.71	10.56	4.66	11.42	10.74	9.91	4.8	13.07	10.14	4.7	9.32	3.9	6.56
2	189	1	8.4	3.88	1.87	6.74	6.95	5.28	6.15	3.96	1.55	6.43	3.38	10.69	10.89	9.38	8.34	6.06	2.67	9.29	9.52	11.01	9.78	9.42	5.71	3.1	4.36	5.42	4.69	4.5	3.43	1.65	10.8	10.84	11.78	10.7	4.64	11.31	10.81	10	4.78	13.34	10.07	4.63	9.28	3.83	6.64
2	190	1	8.1	3.79	1.86	6.68	6.83	5.12	6.16	3.92	1.59	6.57	3.34	10.58	10.81	9.38	8.46	6.02	2.66	9.37	9.42	11.08	9.69	9.21	5.6	3.12	4.36	5.48	4.71	4.51	3.39	1.7	10.69	10.9	11.67	10.73	4.69	11.4	10.78	9.87	4.76	13.46	10.14	4.49	9.2	3.78	6.6
2	191	1	7.99	3.79	1.85	6.75	6.85	4.94	5.89	3.87	1.55	6.88	3.36	10.63	10.81	9.26	8.5	5.93	2.72	9.25	9.38	11.06	9.6	9.18	5.57	3.02	4.42	5.35	4.79	4.38	3.37	1.7	10.68	11.04	11.65	10.93	4.72	11.01	10.59	10	4.75	13.54	10.15	4.43	9.16	3.87	6.58
2	192	1	8.03	3.72	1.83	6.58	6.81	4.82	5.92	3.72	1.48	7.05	3.36	10.98	10.78	9.33	8.62	5.92	2.75	9.22	9.3	10.84	9.65	8.96	5.58	3.02	4.41	5.34	4.7	4.28	3.4	1.63	10.72	11.05	11.5	10.88	4.85	10.93	10.55	9.93	4.91	13.77	10.01	4.35	8.99	3.92	6.63
2	193	1	7.95	3.77	1.78	6.66	6.71	4.8	5.82	3.66	1.44	6.96	3.46	11.02	10.8	9.37	8.67	5.82	2.86	8.85	9.29	10.82	9.45	9	5.76	3.01	4.32	5.2	4.7	4.04	3.41	1.59	10.74	10.98	11.57	10.75	4.84	11	10.46	10.09	4.9	13.81	9.86	4.31	9	3.89	6.57
2	194	1	7.85	3.78	1.68	6.59	6.69	4.71	5.79	3.66	1.45	7.02	3.48	10.96	10.72	9.33	8.68	5.96	2.97	8.82	9.33	10.92	9.42	8.73	5.65	3.02	4.28	5.28	4.66	4.06	3.39	1.51	10.78	11.05	11.49	10.67	4.82	10.96	10.46	10.24	4.88	13.82	9.81	4.2	8.8	3.9	6.67
2	195	1	7.72	3.72	1.69	6.51	6.58	4.68	5.71	3.58	1.43	7.01	3.57	10.96	10.71	9.17	8.7	5.95	2.99	8.82	9.24	10.9	9.24	8.69	5.8	3.07	4.25	5.19	4.6	4.01	3.41	1.5	10.76	11.09	11.4	10.71	4.83	10.89	10.33	10.5	4.91	13.99	9.74	4.17	8.71	3.84	6.64
2	196	1	7.65	3.64	1.72	6.32	6.58	4.6	5.67	3.55	1.44	7.13	3.59	10.92	10.6	9.21	8.55	5.97	3.02	9.01	9.37	10.8	9.08	8.58	5.85	3.13	4.29	5.28	4.47	3.99	3.39	1.49	10.76	11.11	11.24	10.72	4.74	10.84	10.45	10.36	4.95	14.14	9.72	4.15	8.67	3.83	6.54
2	197	1	7.7	3.68	1.71	6.17	6.61	4.5	5.67	3.52	1.46	7.13	3.65	11.09	10.56	9.17	8.59	5.93	2.98	8.94	9.39	10.79	9.17	8.53	5.97	3.13	4.24	5.31	4.47	4.06	3.31	1.46	10.75	11.02	11.2	10.64	4.85	10.64	10.38	10.39	4.94	14.19	9.67	3.95	8.56	3.91	6.74
2	198	1	7.59	3.61	1.61	6.07	6.57	4.44	5.49	3.44	1.4	7.02	3.61	11.21	10.73	8.92	8.51	5.9	3.07	8.92	9.43	10.47	9.08	8.5	5.94	3.16	4.08	5.43	4.43	3.96	3.29	1.47	10.81	10.9	11.21	10.64	4.96	10.54	10.46	10.41	4.92	14.64	9.47	4	8.37	3.94	6.73
2	199	1	7.67	3.53	1.63	6.02	6.44	4.44	5.45	3.38	1.36	6.99	3.53	11.32	10.61	8.86	8.39	5.95	3.1	8.92	9.45	10.45	8.94	8.32	5.97	3.16	4.05	5.49	4.45	3.99	3.34	1.49	10.86	10.91	11	10.67	4.89	10.44	10.26	10.37	4.94	14.83	9.6	3.98	8.19	3.95	6.57
2	200	1	7.47	3.5	1.6	5.96	6.35	4.34	5.42	3.35	1.3	6.99	3.52	11.24	10.47	8.85	8.32	5.97	3.07	8.89	9.57	10.44	8.92	8.04	6.1	3.11	4.1	5.6	4.5	3.93	3.42	1.53	10.81	10.76	10.73	10.59	4.86	10.43	10.37	10.46	4.98	14.88	9.5	3.89	8.12	4.02	6.56
2	201	1	7.3	3.52	1.62	5.89	6.26	4.37	5.28	3.26	1.28	6.98	3.59	11.36	10.81	8.81	8.14	5.99	3.08	8.82	9.56	10.3	8.71	7.81	6.09	3.12	4.09	5.6	4.41	3.91	3.45	1.57	10.78	10.91	10.68	10.41	4.93	10.43	10.4	10.51	5.05	14.83	9.41	3.87	8	4.08	6.58
2	202	1	7.34	3.52	1.62	5.93	6.23	4.26	5.09	3.28	1.34	6.88	3.57	11.31	10.75	8.84	8.09	6.09	3.08	8.76	9.55	10.45	8.62	7.69	6.13	3.13	3.94	5.67	4.4	3.96	3.38	1.57	10.89	11.01	10.75	10.35	4.89	10.45	10.19	10.59	5.01	14.95	9.39	3.91	7.87	3.99	6.63
2	203	1	7.31	3.42	1.55	5.85	6.06	4.19	5.13	3.25	1.37	6.84	3.56	11.32	10.57	8.86	8.04	6.04	3.02	8.8	9.65	10.56	8.46	7.75	6.17	3.17	4.13	5.69	4.4	3.94	3.42	1.62	10.76	11.02	10.84	10.52	4.94	10.32	9.86	10.55	5.07	15.19	9.37	3.96	7.84	3.96	6.57
2	204	1	7.11	3.37	1.54	5.81	6	4.13	5.08	3.22	1.38	6.87	3.57	11.29	10.62	8.94	7.95	6.07	2.9	8.87	9.56	10.66	8.45	7.54	6.23	3.38	4.1	5.7	4.23	3.94	3.5	1.63	10.86	10.87	10.84	10.55	4.9	10.44	9.73	10.54	5.05	15.26	9.09	3.97	7.81	3.97	6.58
2	205	1	7.31	3.4	1.53	5.72	5.95	4.06	5.08	3.22	1.51	6.77	3.61	11.18	10.62	8.78	7.89	6.07	2.96	8.86	9.44	10.56	8.41	7.57	6.38	3.32	4.12	5.68	4.16	3.88	3.52	1.64	10.84	10.75	10.78	10.71	5.04	10.46	9.89	10.5	4.86	15.16	8.89	3.9	7.86	3.99	6.64
2	206	1	7.51	3.58	1.47	5.74	5.96	4.02	5.1	3.24	1.47	6.79	3.58	11.04	10.75	8.96	7.66	5.99	2.86	8.88	9.42	10.6	8.28	7.55	6.4	3.32	4.11	5.67	4.06	3.88	3.48	1.61	10.87	10.66	10.7	10.88	5.01	10.55	9.92	10.48	4.98	15.13	8.79	3.84	7.93	3.99	6.63
2	207	1	7.48	3.54	1.49	5.71	5.85	3.87	4.96	3.2	1.49	6.85	3.62	10.97	10.83	8.94	7.42	6.04	2.8	8.82	9.48	10.44	8.06	7.51	6.36	3.35	4.16	5.59	3.96	3.9	3.46	1.57	10.81	10.7	10.55	10.84	5.01	10.59	9.98	10.55	5.12	15.09	8.8	3.72	7.92	4.06	6.52
2	208	1	7.56	3.59	1.51	5.72	5.7	3.81	4.76	3.21	1.47	6.85	3.62	10.88	10.88	8.74	7.32	5.97	2.84	8.92	9.51	10.52	7.87	7.39	6.41	3.41	4.28	5.64	3.97	3.91	3.44	1.54	10.64	10.75	10.61	10.79	4.9	10.57	9.95	10.58	5.07	15.13	8.57	3.68	7.77	4.09	6.6
2	209	1	7.48	3.54	1.54	5.57	5.52	3.72	4.74	3.17	1.44	6.78	3.53	11.11	10.91	8.69	7.21	5.98	2.83	9.01	9.4	10.41	7.87	7.39	6.45	3.39	4.26	5.69	3.85	3.88	3.4	1.53	10.8	10.7	10.64	10.67	4.89	10.44	10.18	10.4	5.16	15.16	8.55	3.57	7.72	4.06	6.65
2	210	1	7.54	3.63	1.52	5.6	5.52	3.73	4.61	3.11	1.42	6.87	3.44	11.01	10.86	8.8	7.14	6.12	2.84	8.92	9.32	10.44	7.83	7.22	6.59	3.33	4.21	5.64	3.88	3.77	3.37	1.54	10.96	10.78	10.59	10.63	5.05	10.3	10.15	10.34	5.16	15.05	8.43	3.54	7.73	3.95	6.66
2	211	1	7.52	3.64	1.51	5.44	5.43	3.59	4.49	3.11	1.41	7	3.47	11.04	11.09	8.77	7.22	6.09	2.87	8.77	9.32	10.66	7.63	7.22	6.61	3.36	4.26	5.5	3.73	3.72	3.29	1.54	11.11	10.67	10.74	10.55	5.07	10.3	10.11	10.32	5.16	14.86	8.44	3.48	7.69	3.92	6.64
2	212	1	7.57	3.72	1.49	5.45	5.35	3.49	4.47	3.07	1.4	6.91	3.45	11	11.16	8.75	7.24	6.18	2.88	8.69	9.42	10.53	7.56	7.06	6.58	3.4	4.31	5.47	3.64	3.59	3.32	1.51	11.17	10.7	10.58	10.37	4.96	10.16	10	10.46	5.18	14.8	8.34	3.46	7.69	3.98	6.48
2	213	1	7.3	3.7	1.48	5.39	5.36	3.28	4.27	3.07	1.37	6.94	3.41	10.97	11.26	8.74	7.08	6.13	2.91	8.73	9.45	10.56	7.4	6.91	6.59	3.41	4.26	5.48	3.62	3.59	3.2	1.46	11.4	10.82	10.72	10.4	4.98	10.17	9.92	10.6	5.14	15.01	8.18	3.33	7.64	3.95	6.49
2	214	1	7.25	3.59	1.47	5.25	5.22	3.18	4.2	2.94	1.35	6.9	3.45	10.98	11.27	8.64	6.99	6.06	2.95	9	9.4	10.67	7.25	6.92	6.64	3.39	4.21	5.34	3.56	3.55	3.2	1.41	11.39	10.85	10.89	10.36	5.01	10.15	9.91	10.83	5.02	14.94	8.32	3.27	7.59	3.96	6.54
2	215	1	7.18	3.65	1.44	5.12	5.15	3.12	4.15	2.87	1.33	6.94	3.46	10.98	11.15	8.37	6.91	6.07	2.97	8.95	9.27	10.61	7.11	6.89	6.65	3.33	4.26	5.35	3.5	3.54	3.27	1.42	11.3	10.88	11.04	10.49	5.09	10.18	9.93	10.96	5.16	15.1	8.17	3.43	7.69	3.91	6.49
2	216	1	7.21	3.66	1.46	4.86	4.98	2.99	4	2.91	1.28	7	3.46	11.01	11.05	8.43	6.87	6.07	3.02	8.68	9.28	10.6	6.97	6.85	6.67	3.37	4.14	5.22	3.53	3.56	3.29	1.49	11.22	10.82	10.98	10.69	5.11	10.06	9.89	10.92	5.16	15.01	8.05	3.31	7.55	3.87	6.42
2	217	1	7.4	3.7	1.4	4.81	4.98	3	4	2.87	1.26	6.93	3.47	10.92	11.26	8.1	6.82	6.17	3.01	8.67	9.28	10.83	7.06	6.9	6.63	3.35	4.16	5.35	3.46	3.52	3.29	1.5	11.22	11.18	10.98	10.6	5.13	10.06	9.85	10.9	5.09	15.22	8.12	3.29	7.43	3.81	6.6
2	218	1	7.35	3.84	1.35	4.72	4.95	2.94	3.82	2.92	1.23	6.84	3.58	10.93	11.18	7.99	6.78	6.23	3.07	8.8	9.44	10.81	6.93	6.74	6.63	3.29	4.11	5.46	3.46	3.57	3.27	1.49	11.53	11.29	10.95	10.42	5.18	10.1	9.64	11.01	4.97	15.21	8.03	3.19	7.43	3.81	6.62
2	219	1	7.38	3.88	1.46	4.75	4.86	2.78	3.87	2.87	1.26	6.88	3.57	10.88	10.87	7.92	6.78	6.26	3.04	8.82	9.45	10.72	6.91	6.63	6.79	3.34	4.02	5.42	3.43	3.62	3.28	1.46	11.6	11.42	10.91	10.56	5.37	9.79	9.61	11.15	4.9	15.11	7.94	3.15	7.53	3.8	6.63
2	220	1	7.18	3.86	1.46	4.55	4.81	2.76	3.83	2.88	1.25	6.88	3.57	10.89	10.85	7.82	6.68	6.29	3.06	8.73	9.46	10.92	6.82	6.75	6.78	3.34	4.06	5.34	3.45	3.67	3.3	1.44	11.59	11.39	10.85	10.62	5.3	9.74	9.79	11.19	4.87	15.36	7.56	3.04	7.45	3.95	6.77
2	221	1	7.25	3.86	1.39	4.6	4.73	2.66	3.65	2.82	1.15	6.71	3.59	10.77	10.91	7.71	6.62	6.15	3.1	8.71	9.56	10.81	6.54	6.51	6.84	3.35	4.17	5.35	3.41	3.74	3.28	1.51	11.52	11.29	10.82	10.61	5.25	9.67	9.75	11.29	4.89	15.37	7.37	2.97	7.4	3.97	6.92
2	222	1	7.42	3.94	1.36	4.59	4.67	2.75	3.57	2.81	1.19	6.79	3.6	10.61	11	7.62	6.6	6.16	3.11	8.61	9.53	10.7	6.55	6.57	6.86	3.36	4.22	5.36	3.45	3.79	3.31	1.48	11.41	11.28	10.85	10.55	5.23	9.54	9.62	11.34	4.82	15.4	7.25	2.92	7.43	3.78	7.08
2	223	1	7.44	3.96	1.37	4.52	4.61	2.79	3.53	2.79	1.12	6.78	3.54	10.76	11.18	7.43	6.53	6.15	3.11	8.56	9.64	10.73	6.37	6.54	6.89	3.39	4.23	5.36	3.38	3.77	3.3	1.46	11.23	11.41	10.83	10.6	5.16	9.39	9.71	11.23	4.63	15.14	7.18	2.94	7.26	3.74	7.09
2	224	1	7.36	4	1.41	4.56	4.59	2.82	3.48	2.7	1.11	6.8	3.57	10.59	11.35	7.32	6.48	6.27	2.99	8.35	9.7	10.65	6.31	6.5	6.98	3.36	4.21	5.46	3.34	3.76	3.23	1.5	11.27	11.28	10.83	10.6	5.25	9.16	9.62	11.22	4.53	15.44	7	2.94	7.23	3.59	7.15
2	225	1	7.31	4	1.4	4.52	4.61	2.81	3.47	2.75	1.17	6.55	3.58	10.69	11.36	7.2	6.36	6.33	3.05	8.17	9.89	10.55	6.35	6.55	6.88	3.2	4.24	5.41	3.23	3.74	3.22	1.54	11.34	11.27	10.85	10.6	5.15	9.16	9.49	11.3	4.56	15.24	6.93	2.85	7.26	3.62	7.12
2	226	1	7.4	4.03	1.39	4.59	4.59	2.74	3.47	2.8	1.1	6.37	3.48	10.8	11.34	7.2	6.39	6.31	3.14	7.98	10.11	10.52	6.24	6.54	6.91	3.2	4.22	5.31	3.3	3.71	3.22	1.47	11.36	11.4	10.83	10.41	5.02	9.25	9.48	11.41	4.59	15.41	6.86	2.86	7.2	3.67	7.16
2	227	1	7.44	4.01	1.37	4.56	4.53	2.72	3.5	2.78	1.18	6.32	3.49	10.88	11.28	7.03	6.47	6.38	3.15	7.92	10.19	10.72	6.2	6.36	7.02	3.18	4.2	5.43	3.34	3.68	3.14	1.47	11.5	11.51	10.82	10.5	5.04	9.33	9.5	11.36	4.62	15.46	6.8	2.9	7.24	3.54	7.25
2	228	1	7.42	3.96	1.4	4.62	4.6	2.77	3.49	2.84	1.21	6.27	3.57	10.74	11.31	7.09	6.46	6.32	3.15	7.95	10.03	10.7	6.12	6.38	7.07	3.16	4.26	5.45	3.5	3.66	3.12	1.52	11.54	11.38	11.07	10.62	5.14	9.38	9.57	11.32	4.57	15.71	6.71	2.8	7.15	3.5	7.28
2	229	1	7.51	3.9	1.39	4.61	4.56	2.84	3.44	2.79	1.16	6.31	3.55	10.59	11.09	7.32	6.46	6.27	3.13	7.99	9.94	10.55	6.04	6.43	7.06	3.04	4.32	5.58	3.49	3.77	3.07	1.53	11.51	11.38	10.96	10.67	5.07	9.51	9.6	11.45	4.64	15.56	6.76	2.86	7.04	3.52	7.39
2	230	1	7.63	3.82	1.34	4.76	4.58	2.93	3.49	2.73	1.19	6.36	3.58	10.55	10.98	7.52	6.38	6.4	3.1	7.85	9.81	10.29	6.02	6.55	6.97	3.02	4.46	5.7	3.51	3.78	3.05	1.56	11.49	11.43	10.91	10.48	5.06	9.4	9.58	11.35	4.53	15.54	6.64	2.98	6.96	3.47	7.38
2	231	1	7.61	3.75	1.42	4.73	4.65	3.04	3.51	2.75	1.26	6.37	3.62	10.5	10.96	7.5	6.38	6.36	3.04	7.81	9.74	10.21	5.97	6.46	6.88	2.95	4.5	5.74	3.59	3.77	3.09	1.55	11.63	11.44	10.91	10.45	5.03	9.34	9.64	11.52	4.54	15.53	6.63	2.96	7	3.48	7.32
2	232	1	7.61	3.59	1.47	4.71	4.65	3.01	3.63	2.79	1.28	6.37	3.66	10.66	11.13	7.47	6.48	6.46	3.04	7.77	9.66	10.08	5.97	6.37	6.87	2.98	4.37	5.82	3.63	3.76	3.06	1.57	11.63	11.4	10.99	10.4	4.84	9.43	9.62	11.45	4.65	15.62	6.49	3.07	7.18	3.43	7.25
2	233	1	7.52	3.51	1.51	4.64	4.74	3.03	3.68	2.9	1.27	6.26	3.65	10.77	11.15	7.36	6.55	6.36	3.05	7.63	9.71	10.06	5.95	6.22	6.72	2.99	4.41	5.82	3.64	3.77	3.11	1.56	11.79	11.54	10.96	10.53	4.84	9.29	9.53	11.53	4.73	15.53	6.49	3.1	7.21	3.46	7.25
2	234	1	7.66	3.45	1.5	4.68	4.73	3.12	3.59	2.89	1.31	6.21	3.62	10.69	11.09	7.3	6.48	6.36	3.06	7.58	9.56	9.85	5.79	6.22	6.71	2.98	4.43	5.87	3.67	3.87	3.11	1.51	11.83	11.53	10.71	10.41	4.76	9.21	9.57	11.74	4.65	15.23	6.51	3.05	7.27	3.46	7.24
2	235	1	7.79	3.47	1.43	4.62	4.77	3.11	3.54	2.85	1.29	6.15	3.59	10.7	10.95	7.21	6.57	6.17	3.06	7.6	9.5	9.63	5.73	6.16	6.6	2.93	4.53	5.9	3.64	3.87	3.11	1.5	11.79	11.34	10.75	10.58	4.67	9.24	9.53	11.82	4.75	15.19	6.51	3.09	7.26	3.46	7.19
2	236	1	7.73	3.46	1.43	4.61	4.88	3.09	3.59	2.94	1.3	6.11	3.57	10.8	10.97	7.31	6.56	6.15	3.1	7.39	9.3	9.4	5.74	5.89	6.52	2.82	4.48	5.96	3.65	3.87	3.08	1.39	11.73	11.44	10.72	10.45	4.73	9.23	9.51	11.65	4.58	15.22	6.41	3.06	7.26	3.53	7.27
2	237	1	7.78	3.42	1.44	4.61	4.8	3.07	3.57	3.03	1.3	6.14	3.57	10.8	10.97	7.27	6.57	6.11	3.2	7.12	9.14	9.43	5.7	5.81	6.53	2.77	4.4	5.9	3.64	3.83	3.05	1.43	11.72	11.6	10.99	10.23	4.8	9.28	9.27	11.81	4.55	15.18	6.48	3.05	7.37	3.5	7.26
2	238	1	7.92	3.44	1.43	4.57	4.83	2.92	3.48	3.05	1.31	6.1	3.53	10.8	10.76	7.26	6.73	6.05	3.24	6.82	9.04	9.3	5.65	5.8	6.44	2.7	4.34	5.88	3.6	3.76	2.96	1.46	11.81	11.46	10.91	10.23	4.85	9.16	9.21	12.1	4.65	15.06	6.49	3.07	7.48	3.43	7.26
2	239	1	8.09	3.42	1.43	4.44	4.79	2.93	3.46	3.1	1.3	6.07	3.48	10.92	10.82	7.19	6.72	6.18	3.2	6.76	8.91	9.1	5.63	5.72	6.42	2.66	4.35	5.93	3.63	3.74	2.91	1.47	11.85	11.71	10.75	10.34	4.81	9.32	9.22	12.11	4.75	14.93	6.46	3.06	7.73	3.38	7.24
2	240	1	8.04	3.39	1.43	4.43	4.83	2.93	3.39	3.16	1.26	5.94	3.43	10.97	10.85	7.13	6.53	6.34	3.22	6.59	8.8	8.9	5.58	5.78	6.32	2.59	4.37	6	3.62	3.69	2.94	1.43	11.99	11.7	10.92	10.37	4.8	9.3	9.16	12	4.75	14.97	6.25	3.19	7.74	3.35	7.25
2	241	1	8.05	3.3	1.43	4.25	4.75	2.96	3.37	3.19	1.27	5.65	3.45	11.03	10.78	7.05	6.5	6.4	3.25	6.57	8.72	8.68	5.52	5.75	6.25	2.63	4.27	6	3.53	3.74	2.89	1.4	12.1	11.76	11.03	10.18	4.75	9.5	9.29	11.92	4.78	15	6.22	3.3	7.9	3.34	7.2
2	242	1	8.03	3.23	1.42	4.25	4.72	2.99	3.33	3.28	1.27	5.43	3.41	10.71	10.77	7.03	6.31	6.38	3.23	6.47	8.73	8.65	5.53	5.65	6.19	2.66	4.18	5.96	3.49	3.69	2.86	1.41	12.02	11.89	11.15	10.29	4.57	9.71	9.21	11.93	4.72	15.06	6.3	3.27	8.03	3.32	7.27
2	243	1	8.1	3.15	1.41	4.24	4.69	3.01	3.4	3.23	1.29	5.33	3.3	10.52	10.84	6.87	6.29	6.43	3.11	6.39	8.61	8.6	5.49	5.44	6.05	2.64	4.2	6.01	3.52	3.72	2.82	1.41	11.91	11.95	11.37	10.25	4.68	9.74	9.35	11.7	4.85	15.01	6.3	3.22	7.91	3.34	7.29
2	244	1	8.04	3.14	1.43	4.21	4.79	2.94	3.39	3.18	1.28	5.29	3.22	10.65	10.96	6.84	6.28	6.43	3.03	6.26	8.49	8.46	5.32	5.41	5.94	2.56	4.2	5.94	3.49	3.72	2.85	1.41	11.98	11.94	11.4	10.24	4.73	9.74	9.48	11.72	4.85	14.91	6.29	3.32	7.97	3.31	7.24
2	245	1	8.05	3.12	1.41	4.2	4.83	2.95	3.45	3.18	1.28	5.23	3.16	10.64	10.92	6.92	6.2	6.38	2.98	6.26	8.46	8.36	5.27	5.25	5.79	2.47	4.23	5.86	3.49	3.7	2.83	1.43	12.21	11.92	11.41	10.24	4.79	9.88	9.57	11.43	4.72	14.86	6.18	3.34	8.04	3.29	7.25
2	246	1	8.16	3.09	1.43	4.21	4.73	2.98	3.39	3.12	1.25	5.12	3.17	10.53	10.91	6.77	6.27	6.35	2.94	5.98	8.17	8.17	5.13	5.17	5.71	2.41	4.15	5.76	3.56	3.7	2.84	1.41	12.32	12.07	11.61	10.25	4.83	9.9	9.61	11.44	4.7	14.63	5.97	3.29	8.16	3.28	7.31
2	247	1	8.17	2.99	1.46	4.2	4.58	3.02	3.27	3.15	1.23	5	3.11	10.53	10.72	6.85	6.18	6.48	2.96	5.92	7.94	8.19	5.02	5.14	5.53	2.38	4.06	5.7	3.49	3.61	2.91	1.36	12.19	12.16	11.48	10.28	4.74	9.96	9.72	11.45	4.73	14.54	5.94	3.32	8.39	3.18	7.32
2	248	1	8.14	2.96	1.42	4.31	4.61	3.01	3.23	3.05	1.26	4.95	3.11	10.59	10.6	6.9	6.32	6.46	2.88	5.8	7.81	8.23	4.92	5.1	5.5	2.34	4.04	5.61	3.52	3.62	2.96	1.34	12.26	12.31	11.47	10.28	4.56	9.95	9.81	11.56	4.69	14.1	5.98	3.26	8.44	3.22	7.29
2	249	1	8.19	2.86	1.4	4.29	4.68	3.03	3.23	3.01	1.26	4.85	3.09	10.54	10.64	6.96	6.4	6.47	2.79	5.68	7.66	8.11	5.01	5.01	5.48	2.3	4.15	5.64	3.46	3.52	2.88	1.32	12.11	12.24	11.55	10.25	4.74	10.31	10.06	11.64	4.49	14.05	5.8	3.3	8.45	3.24	7.39
2	250	1	8.29	2.84	1.42	4.29	4.69	3.11	3.15	3.01	1.26	4.79	3.14	10.52	10.74	6.91	6.46	6.44	2.82	5.6	7.46	8.02	4.9	4.96	5.4	2.28	4.13	5.61	3.39	3.52	2.81	1.32	12.09	12.27	11.65	10.12	4.74	10.4	9.99	11.48	4.45	14.1	5.84	3.23	8.42	3.14	7.45
2	251	1	8.11	2.83	1.4	4.43	4.69	3.08	3.2	3.07	1.23	4.76	3.08	10.6	10.6	6.85	6.43	6.48	2.8	5.6	7.32	8.06	4.88	4.92	5.29	2.24	4.19	5.67	3.46	3.55	2.78	1.28	12.1	12.28	11.43	10.15	4.83	10.42	9.99	11.3	4.33	14.15	5.8	3.24	8.42	3.08	7.49
2	252	1	8.1	2.78	1.4	4.42	4.69	3.13	3.21	3.04	1.13	4.74	3.15	10.46	10.73	6.63	6.35	6.47	2.99	5.54	7.25	7.99	4.79	4.9	5.21	2.22	4.3	5.68	3.47	3.53	2.81	1.27	12.13	12.08	11.44	10.04	4.91	10.5	10.07	11.18	4.31	14.1	5.66	3.16	8.48	3.02	7.31
2	253	1	8.06	2.78	1.41	4.49	4.78	3.1	3.29	3.05	1.13	4.72	3.16	10.53	10.49	6.58	6.27	6.57	3.03	5.51	7.1	7.85	4.7	4.69	5.16	2.21	4.12	5.66	3.48	3.65	2.7	1.23	12.41	11.92	11.45	9.93	4.98	10.42	10.21	11.22	4.31	13.98	5.66	3.09	8.5	3.04	7.34
2	254	1	8.47	2.74	1.44	4.53	4.9	3.12	3.33	3.13	1.11	4.68	3.2	10.45	10.32	6.48	6.31	6.53	3.03	5.38	6.94	7.75	4.58	4.63	5.16	2.08	4.16	5.62	3.44	3.58	2.7	1.27	12.36	11.91	11.54	9.87	5.04	10.39	10.37	11.21	4.3	14.23	5.75	3.19	8.52	3.11	7.38
2	255	1	8.31	2.72	1.49	4.46	4.97	3.13	3.33	3.13	1	4.65	3.15	10.42	10.56	6.61	6.3	6.7	2.98	5.19	6.84	7.83	4.52	4.66	5.02	2.06	4.15	5.66	3.53	3.54	2.72	1.25	12.41	12.1	11.59	9.84	4.95	10.32	10.4	11.2	4.29	14.34	5.73	3.12	8.42	3.17	7.36
2	256	1	8.16	2.52	1.51	4.56	5.13	3.1	3.3	3.12	1.01	4.69	3.17	10.27	10.64	6.59	6.36	6.84	2.99	5.22	6.68	7.73	4.57	4.58	4.92	2.05	4.28	5.61	3.52	3.48	2.74	1.21	12.35	11.98	11.63	9.78	4.91	10.18	10.33	11.45	4.28	14.42	5.75	3.14	8.32	3.15	7.29
2	257	1	8.07	2.5	1.51	4.5	5.11	3.14	3.24	3.1	1.04	4.59	3.22	10.37	10.61	6.57	6.39	6.93	3.08	5.11	6.49	7.76	4.56	4.51	4.94	1.99	4.38	5.53	3.48	3.44	2.69	1.2	12.36	12.07	11.53	9.71	4.89	10.14	10.37	11.14	4.19	14.32	5.77	3.16	8.25	3.22	7.49
2	258	1	8.2	2.43	1.49	4.46	5.15	3.15	3.23	3.03	1.03	4.42	3.16	10.49	10.5	6.54	6.35	6.97	3.06	4.95	6.35	7.57	4.53	4.64	4.75	1.92	4.32	5.56	3.49	3.39	2.7	1.17	12.56	11.88	11.39	9.74	4.93	10.04	10.16	11.35	4.2	14.43	6.04	3.2	8.21	3.18	7.46
2	259	1	8.37	2.42	1.47	4.43	5.17	3.17	3.17	3.05	1.04	4.39	3.13	10.34	10.53	6.55	6.34	7.08	3.07	4.82	6.27	7.53	4.51	4.53	4.66	1.9	4.35	5.47	3.55	3.44	2.76	1.2	12.64	11.74	11.44	9.8	4.98	9.98	10	11.25	4.16	14.61	5.96	3.24	8.27	3.24	7.44
2	260	1	8.29	2.29	1.46	4.42	5.16	3.17	3.26	3.03	1.05	4.27	3.13	10.33	10.61	6.5	6.44	6.98	3.02	4.67	6.2	7.36	4.53	4.51	4.46	1.88	4.32	5.47	3.51	3.47	2.74	1.25	12.65	11.67	11.34	9.81	4.85	10.09	10.25	11.33	4.25	14.62	5.99	3.25	8.28	3.15	7.44
2	261	1	8.28	2.23	1.42	4.45	5.18	3.15	3.29	3.01	1.06	4.18	3.14	10.5	10.43	6.5	6.48	7.06	2.97	4.61	6.16	7.14	4.54	4.41	4.4	1.82	4.33	5.68	3.54	3.49	2.79	1.28	12.46	11.62	11	9.8	4.78	10.08	10.22	11.3	4.42	14.84	6	3.27	8.33	3.21	7.51
2	262	1	8.2	2.12	1.39	4.52	5.31	3.2	3.35	3.03	1.06	4.14	3.12	10.45	10.25	6.43	6.43	6.96	3.09	4.65	6.06	7.06	4.4	4.35	4.26	1.73	4.34	5.6	3.5	3.63	2.73	1.32	12.39	11.47	11.01	9.85	4.77	10.43	10.24	11.22	4.46	14.9	6.06	3.26	8.26	3.18	7.7
2	263	1	8.18	2.12	1.37	4.42	5.41	3.29	3.42	3.1	1.12	4.06	3.11	10.46	10.15	6.46	6.54	6.97	3.02	4.43	6.04	6.9	4.26	4.38	4.2	1.68	4.3	5.52	3.48	3.59	2.72	1.29	12.3	11.4	10.88	9.8	4.67	10.38	10.2	11.06	4.44	14.91	6.1	3.32	8.18	3.25	7.82
2	264	1	8.12	2.12	1.41	4.53	5.47	3.36	3.5	3.12	1.11	3.97	3.11	10.33	10.29	6.56	6.67	6.96	3.02	4.08	6.05	6.68	4.36	4.31	4.08	1.6	4.36	5.53	3.49	3.58	2.79	1.28	12.33	11.34	10.77	9.86	4.71	10.35	10.17	10.84	4.46	14.89	5.92	3.37	8.12	3.2	7.77
2	265	1	8.15	2.08	1.4	4.6	5.4	3.38	3.62	3.17	1.12	3.87	3.12	10.26	10.47	6.69	6.74	6.95	2.98	4.02	5.98	6.6	4.26	4.18	4	1.61	4.33	5.37	3.43	3.58	2.76	1.29	12.36	11.2	10.67	9.94	4.63	10.34	10.07	10.86	4.31	14.86	5.86	3.28	8.06	3.17	7.79
2	266	1	8.11	2.02	1.41	4.59	5.41	3.43	3.71	3.2	1.16	3.77	3.17	10.28	10.47	6.62	6.81	6.82	2.86	4.05	5.91	6.44	4.16	4.1	4.07	1.56	4.32	5.43	3.32	3.42	2.75	1.26	12.43	11.23	10.75	9.84	4.65	10.37	10.1	10.94	4.28	14.93	5.86	3.28	8.19	3.11	7.88
2	267	1	8.12	1.91	1.45	4.7	5.4	3.44	3.64	3.22	1.17	3.7	3.2	10.32	10.33	6.74	6.83	6.75	2.86	4.02	5.79	6.25	3.98	3.98	4.05	1.52	4.33	5.41	3.28	3.46	2.78	1.29	12.39	10.85	10.95	9.83	4.63	10.28	10.12	10.88	4.36	14.9	5.75	3.27	8.21	3.11	7.68
2	268	1	8.1	1.81	1.46	4.74	5.34	3.49	3.69	3.17	1.17	3.72	3.12	10.18	10.36	6.82	6.83	6.76	2.79	3.83	5.55	6.1	3.93	3.95	3.98	1.52	4.41	5.27	3.28	3.39	2.79	1.25	12.21	10.84	11.01	10.24	4.72	10.42	10.41	10.94	4.34	14.97	5.69	3.2	8.16	3.15	7.67
2	269	1	8.19	1.75	1.36	4.66	5.35	3.46	3.67	3.25	1.14	3.58	3.14	10.08	10.35	6.79	6.85	6.73	2.78	3.7	5.58	5.87	3.73	3.86	3.72	1.51	4.4	5.38	3.34	3.35	2.79	1.26	12.14	10.55	10.89	10.2	4.63	10.53	10.53	10.93	4.42	15.06	5.77	3.17	8.11	3.15	7.68
2	270	1	8.34	1.67	1.36	4.75	5.34	3.46	3.71	3.24	1.17	3.55	3.2	9.93	10.33	6.73	6.84	6.85	2.78	3.53	5.51	5.66	3.61	3.74	3.66	1.42	4.48	5.41	3.34	3.26	2.77	1.28	12.07	10.64	10.8	10.35	4.67	10.55	10.37	11.05	4.49	14.97	5.89	3.13	8.17	3.1	7.58
2	271	1	8.36	1.62	1.36	4.68	5.44	3.55	3.74	3.27	1.16	3.52	3.19	9.93	10.24	6.65	6.92	6.9	2.7	3.48	5.24	5.68	3.52	3.65	3.59	1.39	4.42	5.36	3.32	3.16	2.8	1.21	12.1	10.85	10.81	10.33	4.8	10.43	10.64	11	4.55	15.17	5.88	3.13	8.14	3.04	7.64
2	272	1	8.35	1.52	1.34	4.59	5.49	3.46	3.75	3.35	1.12	3.38	3.2	9.96	10.29	6.64	6.93	6.9	2.74	3.41	5.12	5.59	3.44	3.59	3.49	1.4	4.46	5.24	3.24	3.1	2.78	1.2	12.02	10.83	10.92	10.44	4.82	10.48	10.8	10.92	4.67	14.94	5.88	3.13	8.05	3.03	7.49
2	273	1	8.39	1.55	1.35	4.48	5.6	3.44	3.69	3.4	1.11	3.31	3.2	9.91	10.26	6.72	7.01	6.83	2.93	3.28	4.91	5.51	3.43	3.57	3.44	1.34	4.45	5.19	3.27	3.02	2.76	1.2	12.14	10.78	10.93	10.42	4.82	10.45	10.75	11.05	4.67	15.1	5.82	3.11	8.1	3.01	7.54
2	274	1	8.54	1.51	1.34	4.53	5.58	3.4	3.72	3.4	1.14	3.1	3.17	10.16	10.19	6.69	6.93	6.7	2.98	3.19	4.82	5.34	3.24	3.49	3.42	1.27	4.42	5.1	3.26	2.99	2.71	1.2	12.09	10.89	10.91	10.19	4.67	10.43	10.81	11.04	4.65	15.16	5.82	3.07	8.07	3.05	7.65
2	275	1	8.56	1.47	1.35	4.46	5.61	3.34	3.77	3.33	1.09	3.13	3.14	10.23	10.3	6.69	6.88	6.79	2.96	3.13	4.64	5.28	3.21	3.45	3.35	1.26	4.37	5.08	3.32	2.98	2.78	1.18	12.15	10.98	11.01	10.05	4.65	10.48	10.95	10.98	4.54	14.99	5.77	3.03	8.11	3.04	7.74
2	276	1	8.45	1.43	1.35	4.42	5.68	3.38	3.71	3.29	1.12	3.17	3.11	10.15	10.4	6.58	6.85	6.75	2.96	3.06	4.26	5.19	3.13	3.48	3.28	1.24	4.42	4.98	3.28	2.95	2.87	1.26	12.11	10.95	10.95	10.24	4.7	10.35	10.8	10.91	4.5	14.79	5.81	2.97	8.05	3.03	7.74
2	277	1	8.61	1.37	1.32	4.44	5.67	3.53	3.65	3.27	1.04	3.16	3.09	10.09	10.42	6.58	6.86	6.72	2.95	2.96	4.19	4.98	3.08	3.45	3.14	1.22	4.43	4.75	3.28	2.96	2.93	1.24	11.99	10.82	10.92	10.17	4.73	10.33	10.89	10.9	4.5	15.06	5.88	3.03	7.99	3.03	7.54
2	278	1	8.58	1.36	1.3	4.51	5.59	3.46	3.7	3.24	0.99	3.18	3.01	10.16	10.48	6.61	6.81	6.61	3.04	2.83	4.34	4.88	3.01	3.32	3.05	1.18	4.28	4.73	3.11	2.98	2.9	1.19	12.07	10.86	10.72	10.21	4.68	10.29	11.16	11.12	4.44	14.94	5.96	3.1	7.98	3.07	7.5
2	279	1	8.57	1.28	1.31	4.54	5.54	3.48	3.65	3.29	0.98	3.11	3.01	10.29	10.73	6.44	6.81	6.66	3.06	2.81	4.29	4.79	2.98	3.27	2.94	1.18	4.29	4.58	3.17	2.95	2.93	1.18	12.17	10.9	10.81	10.3	4.71	10.31	11.09	11.29	4.51	15.16	5.91	3.1	7.95	3.07	7.67
2	280	1	8.47	1.19	1.32	4.45	5.49	3.47	3.57	3.38	1.02	2.94	2.98	10.23	10.78	6.26	6.81	6.63	3.11	2.72	4.33	4.74	2.98	3.18	2.9	1.18	4.14	4.53	3.12	2.91	2.94	1.16	12.11	10.92	10.74	10.5	4.77	10.45	11.07	11.51	4.47	15.15	6	3	7.98	3.13	7.56
2	281	1	8.37	1.18	1.23	4.5	5.3	3.39	3.54	3.45	0.97	2.88	2.87	10.29	10.67	6.24	6.74	6.8	3.16	2.64	4.26	4.64	2.96	3.17	2.91	1.15	4.2	4.53	3.03	2.9	2.9	1.16	12.12	10.84	10.88	10.51	4.81	10.51	11.11	11.54	4.43	15.02	5.93	3.09	7.94	3.21	7.48
2	282	1	8.6	1.15	1.18	4.51	5.19	3.45	3.48	3.39	0.95	2.84	2.84	10.21	10.59	6.29	6.89	6.77	3.14	2.56	4.22	4.6	2.91	3.17	2.81	1.11	4.2	4.54	2.95	2.91	2.88	1.12	12.2	10.81	10.93	10.5	4.98	10.52	11.04	11.76	4.41	15.08	6.01	2.98	7.8	3.19	7.55
2	283	1	8.64	1.19	1.19	4.5	5.22	3.44	3.49	3.35	0.97	2.77	2.89	10.34	10.37	6.42	6.86	6.79	3.15	2.65	4.12	4.52	2.87	3.22	2.83	1.09	4.12	4.6	2.91	2.93	2.86	1.11	12.2	10.74	10.93	10.31	5.03	10.49	11.16	11.76	4.37	15.1	6.09	2.91	7.84	3.17	7.46
2	284	1	8.61	1.18	1.2	4.47	5.21	3.34	3.62	3.38	0.94	2.72	2.82	10.34	10.3	6.5	6.89	6.78	3.15	2.59	4.21	4.54	2.92	3.18	2.81	1.01	4.12	4.55	2.9	2.84	2.85	1.1	12.24	10.66	10.8	10.3	5.22	10.67	11.19	11.61	4.48	15.08	6.07	2.9	7.78	3.32	7.29
2	285	1	8.5	1.12	1.19	4.51	5.26	3.4	3.69	3.39	0.92	2.7	2.8	10.26	10.24	6.54	6.84	6.9	3.19	2.48	4.18	4.48	2.94	3.16	2.82	1.04	4.08	4.56	2.91	2.79	2.87	1.1	12.35	10.8	10.81	10.11	5.26	10.84	11.3	11.74	4.41	15	6.15	2.92	7.66	3.29	7.27
2	286	1	8.38	1.09	1.24	4.5	5.18	3.51	3.66	3.4	0.91	2.67	2.85	10.39	10.31	6.43	6.83	6.89	3.11	2.49	4.02	4.45	2.86	3.21	2.79	1.08	4.06	4.55	2.88	2.78	2.84	1.1	12.23	10.88	10.83	10.19	5.34	10.82	11.52	11.96	4.49	14.89	6.19	2.96	7.57	3.21	7.34
2	287	1	8.33	1.08	1.3	4.53	5.22	3.48	3.67	3.35	0.92	2.64	2.84	10.24	10.4	6.41	6.77	6.87	3.11	2.51	4.03	4.38	2.76	3.21	2.72	1.09	4.01	4.59	2.86	2.73	2.79	1.08	12.44	10.99	10.48	10.25	5.33	10.96	11.52	11.79	4.46	14.89	6.14	3.02	7.5	3.27	7.38
2	288	1	8.28	1	1.3	4.6	5.29	3.52	3.72	3.43	0.93	2.59	2.86	10.45	10.36	6.56	6.7	6.99	3.2	2.53	3.93	4.36	2.85	3.19	2.67	1.09	4.01	4.61	2.9	2.75	2.83	1.05	12.41	11.02	10.52	10.22	5.33	10.99	11.47	11.59	4.37	14.95	6.08	3.05	7.43	3.31	7.39
2	289	1	8.13	0.97	1.28	4.64	5.36	3.49	3.74	3.36	0.95	2.52	2.84	10.36	10.41	6.55	6.72	6.87	3.2	2.58	4.02	4.27	2.85	3.19	2.64	1.09	4.05	4.62	2.92	2.78	2.91	1.04	12.43	10.79	10.55	10.21	5.36	10.68	11.4	11.55	4.33	14.96	6.21	3.04	7.23	3.37	7.44
2	290	1	8.19	0.97	1.3	4.7	5.33	3.55	3.73	3.26	0.91	2.48	2.81	10.7	10.27	6.45	6.67	6.7	3.16	2.63	4.12	4.21	2.81	3.17	2.69	1.08	4	4.6	2.86	2.86	2.94	1.08	12.27	10.76	10.6	10.22	5.34	10.75	11.53	11.51	4.54	14.92	6.2	2.94	7.24	3.38	7.37
2	291	1	8.17	0.98	1.33	4.81	5.45	3.63	3.72	3.23	0.91	2.43	2.77	10.53	10.39	6.59	6.68	6.7	3.1	2.54	4.07	4.18	2.81	3.28	2.69	1.01	3.98	4.55	2.91	2.82	2.96	1.09	12.22	10.64	10.49	10.18	5.32	10.7	11.4	11.44	4.53	14.94	6.21	2.87	7.05	3.33	7.42
2	292	1	8.19	1.02	1.33	4.85	5.41	3.62	3.68	3.16	0.92	2.45	2.77	10.53	10.39	6.73	6.73	6.7	3.14	2.55	4.08	4.25	2.72	3.33	2.6	0.94	3.98	4.57	3	2.89	2.96	1.08	12.23	10.38	10.52	10.34	5.47	10.55	11.36	11.43	4.5	14.97	6.18	2.89	6.94	3.25	7.33
2	293	1	8.5	1.01	1.33	4.86	5.38	3.56	3.62	3.2	0.9	2.54	2.74	10.61	10.5	6.78	6.6	6.68	3.18	2.57	4.11	4.28	2.78	3.38	2.58	0.92	3.99	4.56	2.96	2.88	2.99	1.1	12.37	10.51	10.36	10.44	5.4	10.54	11.26	11.52	4.4	14.89	6.21	2.96	7.01	3.25	7.37
2	294	1	8.59	0.97	1.31	4.78	5.32	3.6	3.63	3.26	0.9	2.59	2.71	10.47	10.34	6.79	6.64	6.61	3.19	2.54	4.02	4.16	2.83	3.38	2.59	0.94	3.94	4.65	3	2.89	2.99	1.08	12.39	10.49	10.55	10.45	5.35	10.62	11.24	11.42	4.36	14.9	6.15	2.96	6.96	3.3	7.33
2	295	1	8.52	0.95	1.31	4.94	5.28	3.58	3.61	3.34	0.91	2.63	2.68	10.44	10.28	6.74	6.76	6.65	3.18	2.41	3.98	4.14	2.81	3.34	2.62	0.94	3.88	4.66	2.97	2.89	3.05	1.05	12.14	10.69	10.52	10.55	5.48	10.48	11.48	11.4	4.5	14.71	6.12	3.04	7.01	3.34	7.3
2	296	1	8.57	0.95	1.26	4.96	5.33	3.53	3.62	3.32	0.89	2.69	2.67	10.46	10.35	6.76	6.72	6.65	3.2	2.48	4	4.12	2.85	3.35	2.58	0.92	3.86	4.71	2.92	2.81	3.1	1.07	12.11	10.52	10.36	10.45	5.59	10.48	11.41	11.47	4.48	14.92	6.19	3.03	6.89	3.41	7.26
2	297	1	8.53	0.96	1.22	4.93	5.38	3.56	3.66	3.3	0.9	2.65	2.66	10.49	10.45	6.69	6.83	6.61	3.21	2.5	4.01	4.01	2.82	3.27	2.62	0.9	3.86	4.71	2.96	2.75	3.07	1.08	12.25	10.65	10.43	10.46	5.62	10.48	11.48	11.78	4.53	15.16	6.11	3.05	6.72	3.52	7.07
2	298	1	8.57	0.95	1.24	4.85	5.4	3.59	3.66	3.32	0.88	2.7	2.72	10.53	10.41	6.72	6.69	6.67	3.33	2.49	3.94	3.85	2.83	3.18	2.58	0.9	3.91	4.66	2.89	2.72	3.01	1.07	12.24	10.4	10.34	10.47	5.74	10.52	11.61	11.61	4.65	15.35	6.15	3.04	6.57	3.44	7.1
2	299	1	8.56	0.97	1.23	4.8	5.39	3.6	3.6	3.38	0.87	2.74	2.7	10.52	10.37	6.68	6.67	6.54	3.4	2.48	3.9	3.78	2.72	3.18	2.54	0.9	3.78	4.63	2.84	2.75	3.05	1.09	12.21	10.51	10.22	10.69	5.6	10.41	11.6	11.57	4.79	15.36	6.21	3.05	6.57	3.37	7.26
2	300	1	8.52	0.97	1.18	4.85	5.38	3.54	3.59	3.38	0.88	2.75	2.65	10.42	10.19	6.68	6.64	6.57	3.42	2.41	3.98	3.87	2.74	3.21	2.46	0.88	3.7	4.48	2.81	2.73	3.03	1.04	12.3	10.47	10.16	10.77	5.63	10.34	11.54	11.62	4.84	15.29	6.19	3.13	6.51	3.45	7.26
2	301	1	8.61	0.93	1.16	4.7	5.41	3.59	3.58	3.35	0.9	2.74	2.66	10.34	10.31	6.82	6.73	6.53	3.43	2.35	3.93	3.74	2.72	3.25	2.52	0.89	3.62	4.36	2.78	2.69	3.08	1.04	12.49	10.35	10.47	10.78	5.65	10.34	11.4	11.78	4.89	15.26	6.23	3.08	6.57	3.46	7.34
2	302	1	8.67	0.92	1.15	4.7	5.44	3.52	3.58	3.35	0.88	2.75	2.54	10.41	10.23	6.91	6.78	6.55	3.32	2.36	3.94	3.64	2.76	3.22	2.49	0.95	3.55	4.31	2.73	2.65	3.03	1.02	12.36	10.35	10.38	10.91	5.68	10.37	11.35	11.96	4.9	15.24	6.24	3.08	6.57	3.57	7.34
2	303	1	8.75	0.96	1.14	4.69	5.37	3.55	3.52	3.32	0.84	2.71	2.55	10.38	10.44	6.95	6.79	6.43	3.31	2.22	3.9	3.54	2.73	3.18	2.47	0.92	3.51	4.29	2.67	2.56	3.08	0.99	12.23	10.48	10.21	10.72	5.54	10.48	11.42	11.92	4.89	15.28	6.2	3.1	6.6	3.58	7.45
2	304	1	8.44	1.03	1.11	4.74	5.47	3.52	3.45	3.27	0.84	2.71	2.49	10.39	10.47	6.88	6.81	6.45	3.31	2.18	3.94	3.41	2.84	3.21	2.35	0.85	3.49	4.28	2.68	2.58	3.01	0.94	12.36	10.32	10.24	10.84	5.53	10.71	11.17	11.95	5.02	15.04	6.19	2.99	6.65	3.47	7.54
2	305	1	8.41	1.04	1.1	4.72	5.4	3.54	3.39	3.2	0.84	2.75	2.51	10.51	10.27	6.79	6.8	6.4	3.37	2.2	3.96	3.27	2.89	3.12	2.36	0.82	3.4	4.22	2.61	2.56	3.02	0.96	12.32	9.97	10.15	10.72	5.43	10.72	11.23	11.98	5.2	15.08	6.2	3.07	6.79	3.45	7.48
2	306	1	8.47	1.05	1.07	4.52	5.24	3.62	3.33	3.22	0.81	2.63	2.45	10.55	10.13	6.8	6.73	6.33	3.36	2.2	4.03	3.24	2.94	3.16	2.33	0.8	3.41	4.19	2.64	2.61	2.96	0.96	12.34	9.96	10.16	10.73	5.39	10.92	11.32	11.78	5.11	15.05	6.12	3.15	6.8	3.43	7.56
2	307	1	8.55	1.07	1.07	4.8	5.29	3.66	3.41	3.2	0.79	2.67	2.37	10.49	10.19	6.89	6.67	6.25	3.25	2.23	3.97	3.14	2.98	3.14	2.23	0.78	3.26	4.18	2.7	2.62	3	0.96	12.25	9.97	10.29	10.85	5.41	11	11.3	12.02	5.17	15.03	6.02	3.14	6.73	3.27	7.45
2	308	1	8.49	1.08	1.08	4.81	5.25	3.75	3.42	3.33	0.86	2.68	2.41	10.42	10.2	6.94	6.7	6.35	3.22	2.2	4.03	3.19	3.02	2.99	2.25	0.82	3.2	4.07	2.66	2.61	2.94	0.97	12.35	10.03	10.27	10.92	5.46	11.24	11.48	11.75	5.07	14.94	5.89	3.1	6.69	3.3	7.55
2	309	1	8.48	1.09	1.15	4.91	5.33	3.73	3.45	3.34	0.87	2.73	2.42	10.42	10.24	6.95	6.71	6.37	3.15	2.12	4.07	3.17	3.01	2.97	2.34	0.83	3.22	4.02	2.64	2.54	2.85	0.96	12.13	10.19	10.06	10.89	5.32	11.24	11.59	11.94	5.08	14.7	5.94	3.11	6.6	3.18	7.48
2	310	1	8.66	1.09	1.13	4.89	5.4	3.72	3.38	3.42	0.9	2.7	2.37	10.36	10.39	6.94	6.62	6.33	3.18	2.19	4.15	3.28	2.96	2.95	2.36	0.86	3.27	4.05	2.6	2.51	2.83	0.91	12.17	10.25	10.15	10.9	5.38	11.22	11.29	11.83	4.98	14.75	5.87	3.09	6.6	3.28	7.49
2	311	1	8.79	1.08	1.17	5.01	5.42	3.77	3.34	3.47	0.92	2.66	2.33	10.34	10.53	6.92	6.55	6.11	3.15	2.18	4.19	3.22	2.96	2.97	2.37	0.82	3.13	3.92	2.64	2.49	2.82	0.9	12.3	10.28	10.26	11	5.39	11.3	11.32	11.82	4.8	14.51	5.87	3.15	6.51	3.26	7.55
2	312	1	8.91	1.11	1.19	4.98	5.37	3.7	3.32	3.49	0.94	2.74	2.33	10.33	10.57	7.02	6.47	6.12	3.06	2.15	4.19	3.24	2.98	2.93	2.39	0.81	3.03	3.92	2.58	2.33	2.88	0.85	12.34	10.24	10.19	11	5.41	10.98	11.23	11.87	4.69	14.53	5.92	3.16	6.46	3.13	7.35
2	313	1	9.04	1.1	1.22	5	5.22	3.65	3.24	3.42	0.87	2.73	2.29	10.36	10.59	7.18	6.37	6.15	3.09	2.12	4.13	3.26	3	2.86	2.39	0.83	3.11	3.94	2.62	2.29	2.92	0.85	12.35	10.28	10.25	10.86	5.44	10.92	11.29	12.32	4.69	14.29	5.88	3.17	6.44	3.11	7.2
2	314	1	9.06	1.11	1.19	5.02	5.18	3.68	3.19	3.38	0.89	2.75	2.16	10.41	10.42	7.06	6.3	6.2	3.08	2.14	4.07	3.27	2.85	2.79	2.42	0.88	3.09	3.96	2.63	2.28	2.82	0.85	12.45	10.35	10.07	10.85	5.48	10.87	11.14	12.46	4.76	14.24	5.87	3.11	6.32	3.06	7.26
2	315	1	9.02	1.07	1.17	5	5.18	3.7	3.1	3.43	0.89	2.84	2.14	10.49	10.3	6.99	6.14	6.28	3.09	2.14	3.94	3.28	2.89	2.79	2.44	0.84	3.05	3.94	2.61	2.24	2.81	0.82	12.44	10.37	9.93	10.7	5.5	10.86	11.06	12.52	4.87	14	5.93	3.05	6.15	3.03	7.49
2	316	1	8.97	1.09	1.18	5.07	5.28	3.65	3.03	3.38	0.87	2.78	2.09	10.48	10.3	6.91	5.95	6.41	3.21	2.11	3.94	3.29	2.94	2.79	2.3	0.81	3.06	3.87	2.6	2.17	2.85	0.77	12.45	10.77	9.77	10.77	5.56	10.95	10.95	12.34	4.9	14.04	5.91	2.99	5.99	2.98	7.49
2	317	1	8.92	1.1	1.16	5.03	5.28	3.65	2.96	3.4	0.88	2.81	2.08	10.5	10.28	6.83	5.87	6.32	3.23	2	3.91	3.23	2.89	2.81	2.37	0.84	3.05	3.74	2.59	2.11	2.85	0.74	12.48	10.85	9.48	10.9	5.57	11.17	10.91	12.45	4.84	13.74	5.85	3.03	5.85	3.06	7.42
2	318	1	8.92	1.04	1.17	5.01	5.25	3.61	2.94	3.36	0.91	2.79	2.06	10.68	10.15	6.64	5.74	6.21	3.24	2.04	3.89	3.3	2.94	2.78	2.46	0.83	3.07	3.67	2.57	2.03	2.83	0.77	12.48	10.84	9.39	10.78	5.45	11.02	10.56	12.39	4.81	13.63	5.88	3.09	5.73	2.99	7.36
2	319	1	8.89	1.01	1.16	4.98	5.24	3.76	2.82	3.28	0.91	2.76	2.04	10.83	10.14	6.52	5.62	6.29	3.25	1.96	3.79	3.24	2.91	2.75	2.43	0.75	3.04	3.64	2.53	2.01	2.78	0.74	12.65	11.08	9.42	10.71	5.57	10.93	10.35	12.49	4.74	13.47	6.04	3.11	5.64	2.93	7.3
2	320	1	8.87	0.97	1.17	4.87	5.28	3.72	2.8	3.25	0.88	2.72	1.95	11.13	10.15	6.65	5.66	6.23	3.27	1.95	3.67	3.24	2.92	2.73	2.34	0.75	2.89	3.71	2.6	1.97	2.87	0.72	12.65	10.93	9.37	10.61	5.48	10.85	10.36	12.48	4.7	13.44	6.01	3.11	5.56	2.83	7.3
2	321	1	8.89	0.97	1.17	4.95	5.18	3.68	2.77	3.24	0.88	2.71	2.01	11.39	10.09	6.65	5.55	6.27	3.38	1.89	3.7	3.14	2.94	2.7	2.39	0.75	2.79	3.73	2.63	1.94	2.84	0.75	12.5	10.85	9.2	10.81	5.41	10.97	10	12.56	4.67	13.09	6	3.08	5.48	2.8	7.15
2	322	1	8.82	0.98	1.17	5.02	5.19	3.69	2.76	3.2	0.88	2.76	2.04	11.63	10.28	6.64	5.44	6.41	3.3	1.89	3.73	3.13	2.91	2.6	2.39	0.7	2.74	3.68	2.66	1.96	2.86	0.73	12.62	10.73	8.95	10.64	5.38	11.02	9.86	12.53	4.67	13.11	6.06	3.08	5.39	2.77	7.14
2	323	1	8.77	0.96	1.15	5.09	5.15	3.65	2.71	3.23	0.89	2.74	2.05	11.46	10.22	6.58	5.32	6.56	3.1	1.88	3.74	3.09	2.93	2.53	2.36	0.7	2.67	3.65	2.67	1.95	2.89	0.73	12.72	10.83	8.7	10.67	5.38	11.16	9.7	12.6	4.67	12.78	5.99	3.11	5.33	2.72	7.15
2	324	1	8.68	0.98	1.13	4.94	5.15	3.65	2.66	3.29	0.86	2.69	2.08	11.23	10.2	6.68	5.31	6.69	3.07	1.9	3.76	3.02	2.94	2.46	2.32	0.7	2.77	3.65	2.66	1.91	2.93	0.69	12.92	10.75	8.65	10.94	5.42	11.33	9.54	12.76	4.67	12.47	6.08	3.09	5.29	2.68	7.12
2	325	1	8.8	1	1.11	4.99	5.12	3.69	2.6	3.36	0.8	2.66	2.07	11.24	10.16	6.87	5.31	6.55	3.03	1.95	3.66	3.05	2.86	2.36	2.27	0.68	2.79	3.58	2.67	1.83	2.85	0.65	13.02	10.64	8.48	11	5.46	11.31	9.56	12.75	4.7	12.44	6	3.17	5.19	2.63	7.03
2	326	1	8.82	0.97	1.12	4.96	5.15	3.67	2.62	3.32	0.77	2.61	2.05	11.29	10.25	6.99	5.23	6.64	2.94	1.89	3.68	3.04	2.86	2.21	2.32	0.65	2.72	3.62	2.66	1.93	2.78	0.58	12.97	10.57	8.4	10.94	5.5	11.33	9.58	12.76	4.64	12.56	6.02	3.22	5.11	2.68	7.05
2	327	1	8.68	1.01	1.11	4.95	5.07	3.53	2.66	3.33	0.77	2.55	2.05	11.12	10.45	6.99	5.18	6.62	2.94	1.87	3.75	3.08	2.83	2.23	2.36	0.63	2.71	3.66	2.62	1.92	2.73	0.58	13.29	10.96	8.32	10.84	5.52	11.27	9.41	12.95	4.59	12.12	6.1	3.15	5.02	2.68	7.08
[truncated: 15,103 more rows]

## Sheet: Supplementary Table 1
Population size	interval1	interval2	interval3	interval4	interval5	interval6	interval7	interval8	interval9	interval10	interval11	interval12	interval13	interval14	interval15	interval16	interval17	interval18	interval19	interval20
[truncated: 4 more rows]

[truncated: 2 more sheets: Supplementary Table 2, Supplementary Table 3]
